# Supplementary material for: Distinct differences in immunological properties of equine orthobiologics revealed by functional and transcriptomic analysis using an activated macrophage readout system
Source: Front Vet Sci. 2023 Feb 16;10:1109473. doi: 10.3389/fvets.2023.1109473 (PMC9978772; doi:10.3389/fvets.2023.1109473)
Supplement: Supplementary file 1 [file Table_1.XLSX]

## Sheet: Sheet1
Supplemental Document 1 - Supernatant Cytokine Levels (MFI)
		Cytokine	Group	Mean	SEM	Min	Max
		GRO	IL-1ℬ	426.17	4.44	408.5	441.5
			Control	384.5	9.63	347	404
			ACS	338.83	50.6	124.5	430
			MSC	405.67	5.04	385.5	419
			PRP	304.17	51.29	121.5	393.5
		IFN-y	IL-1ℬ	343	75.87	130.5	628.5
			Control	466.83	52.44	251.5	640.5
			ACS	377.42	69.11	190.5	548.5
			MSC	400.25	56.97	190.5	563
			PRP	358.75	127.09	19.5	817
		IL10	IL-1ℬ	208.17	16.39	153.5	252.5
			Control	141.33	27.29	59.5	255.5
			ACS	95	20.46	25.5	160.5
			MSC	195.08	29.31	130.5	305.5
			PRP	39	22.89	1.5	151.5
		IL-1ℬ	IL-1ℬ	626.92	114.46	329.5	1014.5
			Control	29.5	3.34	19.5	41.5
			ACS	201.17	59.58	80.5	474.5
			MSC	90.5	7.18	72	122.5
			PRP	170.25	24.6	79.5	253
		IL4	IL-1ℬ	19.17	5.26	5	34
			Control	20.33	4.84	9	38
			ACS	23.17	4	12	37
			MSC	23	6.98	5	49
			PRP	12.5	2.95	1	22
		IL6	IL-1ℬ	31.75	6.82	9	47.5
			Control	22.17	6.45	4	39
			ACS	3.83	1.49	0	9
			MSC	19.17	5.87	4	37
			PRP	0.67	0.33	0	2
		IL8	IL-1ℬ	409.75	8	378.5	432
			Control	369.17	13.88	313.5	403
			ACS	377.75	41.27	210	464
			MSC	378.08	12.25	331	416
			PRP	330.08	39.57	179	411
		IP10	IL-1ℬ	105.17	15.19	58	160
			Control	120.25	23.73	34	182.5
			ACS	47.83	11.02	19	95
			MSC	71.67	14.92	33	114
			PRP	17.83	3.72	9	35
		PGE-2	IL-1ℬ	2.38	0.85	0.32	5.36
			Control	0.79	0.32	0.13	2.13
			ACS	2.92	1.2	0.58	8.33
			MSC	2.33	0.85	0.52	4.97
			PRP	7.79	1.1	3.23	11.3
		RANTES	IL-1ℬ	18.5	1.54	14	24
			Control	20	3.73	13	36
			ACS	17.67	2.25	11	25
			MSC	23.33	3.62	12	33
			PRP	8.5	4.54	0	30
		TNF-a	IL-1ℬ	372.58	78.66	119	697.5
			Control	432.92	78.24	242	688
			ACS	987.25	399.09	95	2547
			MSC	381.83	101.49	160	854
			PRP	567.17	249.12	67	1692
