# Supplementary material for: Distinct differences in immunological properties of equine orthobiologics revealed by functional and transcriptomic analysis using an activated macrophage readout system
Source: Front Vet Sci. 2023 Feb 16;10:1109473. doi: 10.3389/fvets.2023.1109473 (PMC9978772; doi:10.3389/fvets.2023.1109473)
Supplement: Supplementary file 2 [file Table_2.XLSX]

## Sheet: DEseq
Gene symbol	Gene ID	Gene name	Description	Gene biotype	Gene id	P-value (IL1b vs. Untreated)	FDR step up (IL1b vs. Untreated)	Ratio (IL1b vs. Untreated)	Log2(Ratio) (IL1b vs. Untreated)	Fold change (IL1b vs. Untreated)	LSMean(IL1b) (IL1b vs. Untreated)	LSMean(Untr) (IL1b vs. Untreated)	P-value (ACS vs. IL1b)	FDR step up (ACS vs. IL1b)	Ratio (ACS vs. IL1b)	Log2(Ratio) (ACS vs. IL1b)	Fold change (ACS vs. IL1b)	LSMean(IRAP) (ACS vs. IL1b)	LSMean(IL1b) (ACS vs. IL1b)	P-value (MSC vs. IL1b)	FDR step up (MSC vs. IL1b)	Ratio (MSC vs. IL1b)	Log2(Ratio) (MSC vs. IL1b)	Fold change (MSC vs. IL1b)	LSMean(MSC) (MSC vs. IL1b)	LSMean(IL1b) (MSC vs. IL1b)	P-value (PRP vs. IL1b)	FDR step up (PRP vs. IL1b)	Ratio (PRP vs. IL1b)	Log2(Ratio) (PRP vs. IL1b)	Fold change (PRP vs. IL1b)	LSMean(PRP) (PRP vs. IL1b)	LSMean(IL1b) (PRP vs. IL1b)
ENSECAG00000017042	ENSECAG00000017042	---	Membrane-spanning 4-domains subfamily A member 6A	protein_coding	ENSECAG00000017042	0.165051	0.509845	1.50605	0.590766	1.50605	1633.8	1084.83	1.16187e-15	1.18617e-12	0.0920939	-3.44075	-10.8585	150.463	1633.8	0.18682	0.816019	0.677603	-0.561489	-1.47579	1107.07	1633.8	2.14329e-40	6.56435e-37	0.0144012	-6.11767	-69.4386	23.5287	1633.8
CHAC1	CHAC1	CHAC1	Glutathione-specific gamma-glutamylcyclotransferase 1	protein_coding	ENSECAG00000009989	8.96325e-13	1.37261e-09	13.0141	3.702	13.0141	657.928	50.5551	4.90206e-07	4.51542e-05	0.169307	-2.56228	-5.90642	111.392	657.928	0.947447	0.986606	1.02333	0.0332667	1.02333	673.275	657.928	4.01173e-07	2.26487e-05	0.166416	-2.58713	-6.00903	109.49	657.928
ENSECAG00000038794	ENSECAG00000038794	---	Membrane-spanning 4-domains subfamily A member 4A	protein_coding	ENSECAG00000038794	0.032883	0.253315	1.83229	0.87365	1.83229	1489.63	812.986	1.98275e-25	6.07267e-22	0.0485225	-4.3652	-20.609	72.2806	1489.63	0.0419743	0.816019	0.56164	-0.832282	-1.7805	836.635	1489.63	3.86163e-37	9.46176e-34	0.0214102	-5.54556	-46.7068	31.8932	1489.63
ENSECAG00000015109	ENSECAG00000015109	---	Ig-like domain-containing protein	protein_coding	ENSECAG00000015109	0.608441	0.82697	1.43946	0.525526	1.43946	74.6249	51.8423	0.558862	0.714604	0.660123	-0.599194	-1.51487	49.2616	74.6249	0.0195633	0.816019	0.186102	-2.42583	-5.37339	13.8878	74.6249	0.140002	0.471199	0.347749	-1.52388	-2.87564	25.9507	74.6249
ENSECAG00000002438	ENSECAG00000002438	---	Signal regulatory protein beta 2	protein_coding	ENSECAG00000002438	0.35351	0.676062	1.49475	0.579905	1.49475	652.692	436.656	4.37005e-06	0.000275966	0.134849	-2.89058	-7.4157	88.0148	652.692	0.44879	0.864008	0.720393	-0.473145	-1.38813	470.194	652.692	3.04816e-15	8.89119e-13	0.0278205	-5.16771	-35.9448	18.1582	652.692
CDKN1C	CDKN1C	CDKN1C	Cyclin-dependent kinase inhibitor 1C	protein_coding	ENSECAG00000031389	2.6288e-06	0.000615388	11.8063	3.56149	11.8063	49.6788	4.20781	0.00074165	0.0151092	0.20403	-2.29314	-4.90123	10.136	49.6788	0.755534	0.9419	0.870311	-0.200397	-1.14901	43.236	49.6788	0.0137449	0.112838	0.319358	-1.64675	-3.13128	15.8653	49.6788
GPT2	GPT2	GPT2	Alanine aminotransferase 2	protein_coding	ENSECAG00000009485	8.562e-14	1.74822e-10	7.3821	2.88403	7.3821	297.057	40.2402	4.01122e-12	2.13659e-09	0.161117	-2.63382	-6.20666	47.8611	297.057	0.845767	0.96197	1.05041	0.0709487	1.05041	312.031	297.057	2.07609e-12	3.63345e-10	0.154376	-2.69548	-6.47768	45.8586	297.057
IGFBP4	IGFBP4	IGFBP4	Insulin-like growth factor-binding protein 4	protein_coding	ENSECAG00000011271	0.0252803	0.222982	2.72045	1.44385	2.72045	493.331	181.341	2.52041e-08	3.68451e-06	0.079847	-3.64662	-12.5239	39.391	493.331	0.15952	0.816019	0.533711	-0.905869	-1.87367	263.296	493.331	4.10907e-11	5.38926e-09	0.0474986	-4.39597	-21.0532	23.4325	493.331
PPBP	PPBP	PPBP	Platelet basic protein	protein_coding	ENSECAG00000012702	7.60914e-09	5.82623e-06	6.06481	2.60046	6.06481	450.631	74.3025	0.812459	0.892925	0.930087	-0.104563	-1.07517	419.126	450.631	0.00184273	0.40996	0.384448	-1.37914	-2.60113	173.244	450.631	0.0103897	0.092705	2.18441	1.12724	2.18441	984.363	450.631
ENSECAG00000038866	ENSECAG00000038866	---	Pentaxin	protein_coding	ENSECAG00000038866	0.00397944	0.0846392	4.08892	2.03172	4.08892	268.912	65.766	6.10798e-07	5.40811e-05	0.0838211	-3.57654	-11.9302	22.5405	268.912	0.00563362	0.661066	0.259269	-1.94748	-3.857	69.7205	268.912	1.15042e-08	9.21163e-07	0.0553147	-4.17619	-18.0784	14.8748	268.912
ENSECAG00000005179	ENSECAG00000005179	ENSECAG00000005179	Free fatty acid receptor 3	protein_coding	ENSECAG00000005179	2.09294e-05	0.00256406	5.81381	2.53948	5.81381	185.614	31.9264	0.000238557	0.00673401	0.222431	-2.16857	-4.49577	41.2864	185.614	0.0371493	0.816019	0.430431	-1.21615	-2.32325	79.8939	185.614	9.17e-07	4.70269e-05	0.128452	-2.9607	-7.78499	23.8425	185.614
VCAM1	VCAM1	VCAM1	Vascular cell adhesion protein 1	protein_coding	ENSECAG00000016735	0.238627	0.585385	1.5545	0.636454	1.5545	5488.42	3530.66	0.00194567	0.0310775	0.313408	-1.67388	-3.19073	1720.12	5488.42	0.241557	0.816019	0.64508	-0.63245	-1.5502	3540.47	5488.42	1.94186e-13	4.03216e-11	0.0631743	-3.98452	-15.8292	346.727	5488.42
CSF3	CSF3	CSF3	Granulocyte colony-stimulating factor	protein_coding	ENSECAG00000008668	1.84508e-06	0.000461308	5.79768	2.53548	5.79768	957.842	165.211	0.152675	0.352245	0.592259	-0.7557	-1.68845	567.291	957.842	2.34376e-05	0.0596431	0.211409	-2.24189	-4.73016	202.497	957.842	0.392917	0.734568	1.36699	0.451002	1.36699	1309.36	957.842
DAND5	DAND5	DAND5	DAN domain BMP antagonist family member 5	protein_coding	ENSECAG00000024508	0.00662468	0.111635	4.85437	2.27928	4.85437	129.529	26.683	0.000159192	0.0049249	0.10824	-3.2077	-9.23877	14.0202	129.529	0.281836	0.816019	0.539222	-0.891049	-1.85452	69.8449	129.529	0.0315301	0.197887	0.288184	-1.79494	-3.47001	37.3282	129.529
CD163L1	CD163L1	CD163L1	Scavenger receptor cysteine-rich type 1 protein M160	protein_coding	ENSECAG00000012955	0.0848418	0.385105	1.66583	0.736244	1.66583	859.881	516.187	9.29802e-16	1.03555e-12	0.0886078	-3.49642	-11.2857	76.1922	859.881	0.438995	0.860647	0.795474	-0.330113	-1.25711	684.013	859.881	3.03975e-18	1.43231e-15	0.0703957	-3.82837	-14.2054	60.5319	859.881
GPBAR1	GPBAR1	GPBAR1	G-protein coupled bile acid receptor 1	protein_coding	ENSECAG00000006763	0.126469	0.455277	1.73748	0.796997	1.73748	494.882	284.827	4.24568e-06	0.000269502	0.187274	-2.41678	-5.33978	92.6783	494.882	0.0771206	0.816019	0.528045	-0.921268	-1.89378	261.32	494.882	1.21822e-12	2.36896e-10	0.0704379	-3.8275	-14.1969	34.8584	494.882
SLAMF9	SLAMF9	SLAMF9	SLAM family member 9	protein_coding	ENSECAG00000022218	0.000837512	0.0327807	5.59014	2.48288	5.59014	238.985	42.7511	5.53531e-08	7.06386e-06	0.056622	-4.14249	-17.661	13.5318	238.985	0.2761	0.816019	0.574323	-0.800066	-1.74118	137.254	238.985	1.70864e-08	1.30016e-06	0.0486819	-4.36047	-20.5415	11.6342	238.985
A2ML1	A2ML1	A2ML1	Alpha-2-macroglobulin-like protein 1	protein_coding	ENSECAG00000024232	1.04479e-05	0.00158021	5.42184	2.43878	5.42184	5716.33	1054.32	1.17125e-09	2.56232e-07	0.0967989	-3.36887	-10.3307	553.334	5716.33	0.112041	0.816019	0.543942	-0.878475	-1.83843	3109.35	5716.33	1.96691e-10	2.29492e-08	0.0868221	-3.52579	-11.5178	496.304	5716.33
CEBPD	CEBPD	CEBPD	CCAAT/enhancer-binding protein delta	protein_coding	ENSECAG00000039817	8.58026e-24	1.05117e-19	5.34127	2.41718	5.34127	1854.28	347.161	1.94357e-28	1.19054e-24	0.158352	-2.65879	-6.31504	293.629	1854.28	0.153633	0.816019	0.791288	-0.337726	-1.26376	1467.27	1854.28	2.88236e-33	5.8853e-30	0.133079	-2.90965	-7.51433	246.766	1854.28
ADAM28	ADAM28	ADAM28	Disintegrin and metalloproteinase domain-containing protein 28	protein_coding	ENSECAG00000014577	0.0882848	0.391239	2.02078	1.01491	2.02078	368.069	182.143	0.00335468	0.0442869	0.297175	-1.75062	-3.36502	109.381	368.069	0.590359	0.893176	0.801298	-0.319589	-1.24797	294.933	368.069	6.90393e-10	7.16781e-08	0.0721944	-3.79197	-13.8515	26.5726	368.069
FAM216A	FAM216A	FAM216A	Protein FAM216A	protein_coding	ENSECAG00000015635	0.455119	0.742135	1.53746	0.620549	1.53746	40.3977	26.2756	0.464257	0.639345	0.656982	-0.606073	-1.52211	26.5406	40.3977	0.0112303	0.756507	0.223667	-2.16057	-4.47093	9.03565	40.3977	0.488516	0.795007	0.671257	-0.575062	-1.48974	27.1173	40.3977
LILRA	LILRA	LILRA	Leukocyte immunoglobulin-like receptor	protein_coding	ENSECAG00000013848	0.110945	0.431861	1.6081	0.685353	1.6081	85.7016	53.2938	2.79275e-06	0.000187989	0.23211	-2.10712	-4.30831	19.8922	85.7016	0.953716	0.988576	0.983171	-0.0244859	-1.01712	84.2593	85.7016	2.03155e-12	3.60703e-10	0.0744539	-3.74751	-13.4311	6.38081	85.7016
CHRDL2	CHRDL2	CHRDL2	Chordin-like protein 2	protein_coding	ENSECAG00000011897	0.54179	0.791898	1.31475	0.394785	1.31475	19.587	14.8979	0.740803	0.845915	1.15542	0.208422	1.15542	22.6313	19.587	0.00433586	0.603578	0.251867	-1.98927	-3.97036	4.93331	19.587	0.177363	0.531819	1.79344	0.842731	1.79344	35.1282	19.587
ENSECAG00000019222	ENSECAG00000019222	---	Sialic acid binding Ig like lectin 11	protein_coding	ENSECAG00000019222	0.00836636	0.122457	1.84489	0.883532	1.84489	3791.7	2055.25	3.93111e-12	2.13659e-09	0.198844	-2.33029	-5.02908	753.955	3791.7	0.10744	0.816019	0.688221	-0.539055	-1.45302	2609.53	3791.7	6.52701e-27	9.9953e-24	0.080647	-3.63224	-12.3997	305.789	3791.7
ENSECAG00000022247	ENSECAG00000022247	---	Apolipoprotein R	protein_coding	ENSECAG00000022247	0.38542	0.696375	1.24404	0.315034	1.24404	814.064	654.371	7.67163e-07	6.60188e-05	0.286196	-1.80493	-3.49411	232.982	814.064	0.21718	0.816019	0.733233	-0.447656	-1.36382	596.899	814.064	1.17729e-21	1.16043e-18	0.0827067	-3.59585	-12.0909	67.3286	814.064
ENSECAG00000033857	ENSECAG00000033857	---	Paired immunoglobin like type 2 receptor alpha	protein_coding	ENSECAG00000033857	0.129616	0.459069	1.47459	0.560317	1.47459	1382.74	937.71	1.93454e-08	3e-06	0.235607	-2.08555	-4.24436	325.783	1382.74	0.0257238	0.816019	0.564706	-0.824427	-1.77083	780.843	1382.74	3.04827e-21	2.33402e-18	0.0843406	-3.56763	-11.8567	116.621	1382.74
DDIT4	DDIT4	DDIT4	DNA damage-inducible transcript 4 protein	protein_coding	ENSECAG00000004107	8.03675e-23	4.92291e-19	5.10574	2.35212	5.10574	2171.48	425.302	1.63927e-21	4.01653e-18	0.207105	-2.27157	-4.82847	449.724	2171.48	0.0747818	0.816019	0.746929	-0.420958	-1.33882	1621.94	2171.48	6.33727e-17	2.67717e-14	0.251325	-1.99237	-3.9789	545.749	2171.48
PSAT1	PSAT1	PSAT1	Phosphoserine aminotransferase	protein_coding	ENSECAG00000017903	6.35455e-13	1.11214e-09	5.08244	2.34552	5.08244	1825.72	359.22	5.29853e-08	6.83288e-06	0.293849	-1.76685	-3.40311	536.484	1825.72	0.050693	0.816019	1.54931	0.631627	1.54931	2828.6	1825.72	0.00106737	0.0175522	0.479342	-1.06087	-2.08619	875.143	1825.72
PEAK3	PEAK3	PEAK3	Protein PEAK3	protein_coding	ENSECAG00000034935	2.61019e-05	0.00303013	5.07552	2.34356	5.07552	314.451	61.9545	0.00801057	0.0770782	0.362856	-1.46253	-2.75592	114.1	314.451	0.044949	0.816019	0.465484	-1.1032	-2.1483	146.372	314.451	0.00354564	0.0426278	0.326992	-1.61267	-3.05818	102.823	314.451
GPR84	GPR84	GPR84	G-protein coupled receptor 84	protein_coding	ENSECAG00000000949	3.85926e-06	0.000762578	4.96844	2.31279	4.96844	198.64	39.9803	7.89421e-08	9.48156e-06	0.153973	-2.69925	-6.49462	30.5853	198.64	0.535945	0.881437	0.811873	-0.300674	-1.23172	161.27	198.64	1.84947e-06	8.55014e-05	0.190465	-2.3924	-5.25032	37.8339	198.64
TMEM171	TMEM171	TMEM171	Transmembrane protein 171	protein_coding	ENSECAG00000023608	0.143229	0.479493	1.55292	0.634986	1.55292	252.92	162.867	1.38171e-09	2.9697e-07	0.15315	-2.70699	-6.52956	38.7346	252.92	0.5602	0.886492	0.840028	-0.25149	-1.19044	212.46	252.92	4.73947e-14	1.05818e-11	0.0880248	-3.50595	-11.3604	22.2632	252.92
RNASE6	RNASE6	RNASE6	Ribonuclease K6	protein_coding	ENSECAG00000011733	0.15576	0.49745	1.49591	0.581024	1.49591	2593.52	1733.74	1.41829e-11	6.43536e-09	0.146023	-2.77573	-6.84825	378.713	2593.52	0.0521204	0.816019	0.576392	-0.794877	-1.73493	1494.88	2593.52	1.53416e-16	6.0537e-14	0.0944264	-3.40467	-10.5903	244.897	2593.52
TGFBI	TGFBI	TGFBI	Transforming growth factor-beta-induced protein ig-h3	protein_coding	ENSECAG00000020193	0.462131	0.746318	1.22574	0.293657	1.22574	85092.8	69421.4	3.30521e-06	0.000216536	0.275953	-1.85751	-3.62381	23481.6	85092.8	0.553158	0.884845	0.848611	-0.236825	-1.1784	72210.7	85092.8	8.41646e-17	3.437e-14	0.0997172	-3.32601	-10.0284	8485.21	85092.8
VCAN	VCAN	VCAN	Versican core protein	protein_coding	ENSECAG00000019596	0.786554	0.908788	1.11904	0.162259	1.11904	19250.8	17203	0.0017205	0.0281038	0.271955	-1.87856	-3.67708	5235.35	19250.8	0.457558	0.864999	0.734515	-0.445135	-1.36144	14140	19250.8	2.19896e-07	1.34027e-05	0.116118	-3.10634	-8.61194	2235.36	19250.8
CCL14	CCL14	CCL14	C-C motif chemokine 14	protein_coding	ENSECAG00000024886	0.0114062	0.145559	2.23246	1.15863	2.23246	1294.23	579.735	2.01573e-07	2.04088e-05	0.191099	-2.38761	-5.23289	247.327	1294.23	0.0562354	0.816019	0.545861	-0.873395	-1.83197	706.471	1294.23	1.83201e-11	2.55045e-09	0.116361	-3.10332	-8.59396	150.598	1294.23
KLC3	KLC3	KLC3	Kinesin light chain	protein_coding	ENSECAG00000022555	6.77443e-05	0.00597217	4.58244	2.19611	4.58244	287.157	62.6647	0.000453466	0.0108293	0.263903	-1.92192	-3.78926	75.7818	287.157	0.126905	0.816019	0.562505	-0.830062	-1.77776	161.527	287.157	0.00659801	0.0671364	0.356991	-1.48604	-2.80119	102.513	287.157
ENSECAG00000035495	ENSECAG00000035495	---	Ig-like domain-containing protein	protein_coding	ENSECAG00000035495	0.00990114	0.135378	1.72539	0.786926	1.72539	216.151	125.277	2.0021e-07	2.04088e-05	0.327381	-1.61096	-3.05454	70.7639	216.151	0.516756	0.875895	1.14396	0.194041	1.14396	247.269	216.151	9.02705e-20	5.82055e-17	0.116783	-3.09809	-8.56286	25.2429	216.151
TLR7	TLR7	TLR7	Toll-like receptor 7	protein_coding	ENSECAG00000007883	0.0335844	0.255903	1.88707	0.916152	1.88707	112.662	59.7017	7.74386e-06	0.000453924	0.254178	-1.97609	-3.93425	28.6361	112.662	0.0631001	0.816019	0.576788	-0.793886	-1.73374	64.9819	112.662	9.96092e-11	1.24522e-08	0.117441	-3.08999	-8.51489	13.2311	112.662
YJU2B	YJU2B	YJU2B	YJU2 Splicing Factor Homolog B	protein_coding	ENSECAG00000012731	0.0298832	0.242126	1.55969	0.64126	1.55969	570.023	365.472	0.00751319	0.0738124	0.578815	-0.788826	-1.72767	329.938	570.023	0.116229	0.816019	0.725873	-0.46221	-1.37765	413.764	570.023	0.0949944	0.387538	0.710823	-0.492437	-1.40682	405.185	570.023
MB21D2	MB21D2	MB21D2	Protein MB21D2	protein_coding	ENSECAG00000004811	0.395282	0.704173	1.49653	0.581625	1.49653	169.758	113.434	0.00121318	0.0218748	0.211776	-2.23939	-4.72198	35.9505	169.758	0.277809	0.816019	0.597945	-0.741915	-1.67239	101.506	169.758	1.41084e-05	0.000498102	0.119688	-3.06265	-8.35508	20.3179	169.758
TRIB3	TRIB3	TRIB3	Tribbles homolog 3	protein_coding	ENSECAG00000000607	1.09791e-18	4.48349e-15	4.3422	2.11843	4.3422	2718.09	625.971	6.76144e-19	1.06586e-15	0.228732	-2.12827	-4.37192	621.715	2718.09	0.451333	0.864314	0.883125	-0.179311	-1.13234	2400.41	2718.09	1.69891e-12	3.10647e-10	0.310028	-1.68953	-3.22551	842.685	2718.09
USHBP1	USHBP1	USHBP1	Usher syndrome type-1C protein-binding protein 1	protein_coding	ENSECAG00000012156	0.0721791	0.361826	1.93611	0.953163	1.93611	170.677	88.1543	0.000467534	0.0110454	0.273343	-1.87122	-3.65841	46.6532	170.677	0.13619	0.816019	0.579764	-0.786462	-1.72484	98.9522	170.677	6.60216e-08	4.54399e-06	0.125797	-2.99083	-7.94932	21.4706	170.677
ALOX15B	ALOX15B	ALOX15B	Polyunsaturated fatty acid lipoxygenase ALOX15B	protein_coding	ENSECAG00000012112	0.000381617	0.0195615	4.1694	2.05984	4.1694	268.369	64.3663	5.51794e-05	0.00215975	0.197595	-2.33938	-5.06085	53.0285	268.369	0.671611	0.917299	0.845247	-0.242556	-1.18309	226.838	268.369	0.00505777	0.0554725	0.325771	-1.61807	-3.06964	87.4268	268.369
LYPD3	LYPD3	LYPD3	Ly6/PLAUR domain-containing protein 3	protein_coding	ENSECAG00000008763	0.000443205	0.021806	4.05358	2.0192	4.05358	75.4762	18.6196	0.000601147	0.0132119	0.258932	-1.94936	-3.86202	19.5432	75.4762	0.036062	0.816019	0.446368	-1.16369	-2.2403	33.6902	75.4762	0.0403586	0.230398	0.451933	-1.14582	-2.21272	34.1102	75.4762
HS3ST1	HS3ST1	HS3ST1	Heparan sulfate glucosamine 3-O-sulfotransferase 1	protein_coding	ENSECAG00000002570	2.23914e-09	2.4938e-06	3.94727	1.98086	3.94727	147.205	37.2929	7.20955e-06	0.000426687	0.37131	-1.4293	-2.69317	54.6587	147.205	0.00245567	0.493188	0.518891	-0.946497	-1.92719	76.3834	147.205	1.39217e-10	1.70555e-08	0.225864	-2.14647	-4.42744	33.2484	147.205
HDC	HDC	HDC	Immunoglobulin heavy constant gamma 3	protein_coding	ENSECAG00000019282	0.000575965	0.0262311	3.94235	1.97906	3.94235	125.514	31.8374	0.0505827	0.204653	0.465674	-1.10261	-2.14743	58.4487	125.514	0.0395073	0.816019	0.447352	-1.16052	-2.23538	56.149	125.514	3.95342e-05	0.00118754	0.190938	-2.38883	-5.23731	23.9654	125.514
CH25H	CH25H	CH25H	Cholesterol 25-hydroxylase	protein_coding	ENSECAG00000004572	0.461953	0.746129	1.32955	0.410935	1.32955	179.738	135.187	0.000307115	0.00823298	0.2424	-2.04454	-4.12542	43.5683	179.738	0.150479	0.816019	0.572986	-0.803428	-1.74524	102.987	179.738	3.98454e-07	2.25993e-05	0.129711	-2.94662	-7.70942	23.314	179.738
NRP1	NRP1	NRP1	Protein kinase C-binding protein NELL1	protein_coding	ENSECAG00000020753	0.763595	0.900468	1.12225	0.166388	1.12225	2831.63	2523.18	0.00657698	0.068691	0.352518	-1.50423	-2.83674	998.198	2831.63	0.674534	0.917936	0.851279	-0.232295	-1.1747	2410.5	2831.63	1.27293e-07	8.16476e-06	0.131155	-2.93066	-7.62457	371.382	2831.63
DPEP2	DPEP2	DPEP2	Dipeptidase 2	protein_coding	ENSECAG00000017260	0.000151757	0.0111328	3.66771	1.87488	3.66771	63.828	17.4027	0.502917	0.671338	0.806307	-0.310599	-1.24022	51.4649	63.828	0.484981	0.868641	0.799299	-0.323194	-1.2511	51.0176	63.828	0.767991	0.924774	0.909454	-0.136928	-1.09956	58.0486	63.828
ENSECAG00000003734	ENSECAG00000003734	ENSECAG00000003734	IGv domain-containing protein	protein_coding	ENSECAG00000003734	0.000203078	0.0135951	3.58555	1.84219	3.58555	142.138	39.642	0.00855025	0.0792354	0.410964	-1.28292	-2.4333	58.4138	142.138	0.933984	0.982664	0.972749	-0.0398606	-1.02801	138.265	142.138	0.138804	0.468969	0.60758	-0.718854	-1.64587	86.3605	142.138
MERTK	MERTK	MERTK	Tyrosine-protein kinase Mer	protein_coding	ENSECAG00000023970	0.247333	0.593029	1.18128	0.240353	1.18128	2072.27	1754.26	1.1174e-07	1.27937e-05	0.464746	-1.10549	-2.15171	963.08	2072.27	0.600044	0.897694	0.927365	-0.10879	-1.07832	1921.75	2072.27	1.79961e-42	7.34902e-39	0.132937	-2.91119	-7.52239	275.481	2072.27
HMX2	HMX2	HMX2	Homeobox protein HMX2	protein_coding	ENSECAG00000012690	0.0756413	0.369343	2.30282	1.2034	2.30282	63.7391	27.6787	0.00120899	0.0218748	0.211912	-2.23846	-4.71893	13.5071	63.7391	0.235172	0.816019	0.576482	-0.794651	-1.73466	36.7445	63.7391	0.102382	0.403824	0.465182	-1.10413	-2.1497	29.6503	63.7391
ENSECAG00000001923	ENSECAG00000001923	---	Ig-like domain-containing protein	protein_coding	ENSECAG00000001923	0.00461171	0.091126	4.52048	2.17648	4.52048	1459.28	322.815	0.00813316	0.0776612	0.244465	-2.0323	-4.09056	356.743	1459.28	0.0113004	0.756507	0.259718	-1.94498	-3.85033	379.001	1459.28	0.0131857	0.109621	0.267265	-1.90366	-3.74161	390.014	1459.28
NDUFA4L2	NDUFA4L2	NDUFA4L2	NADH dehydrogenase [ubiquinone] 1 alpha subcomplex subunit 4-like 2	protein_coding	ENSECAG00000023525	3.31404e-09	3.1231e-06	3.52585	1.81797	3.52585	296.823	84.1848	0.279185	0.478732	0.800136	-0.321682	-1.24979	237.499	296.823	0.00114015	0.351121	0.509211	-0.973665	-1.96382	151.145	296.823	3.89809e-19	2.07633e-16	0.1359	-2.87939	-7.35838	40.3381	296.823
LAIR1	LAIR1	LAIR1	Leukocyte-associated immunoglobulin-like receptor 1	protein_coding	ENSECAG00000038714	0.04532	0.293202	1.61586	0.692303	1.61586	780.51	483.03	1.93585e-09	3.88788e-07	0.23445	-2.09264	-4.26529	182.991	780.51	0.14305	0.816019	0.704401	-0.505531	-1.41965	549.792	780.51	2.6051e-16	9.37177e-14	0.134281	-2.89667	-7.44708	104.808	780.51
ENSECAG00000008946	ENSECAG00000008946	---	Cationic amino acid transporter 3	protein_coding	ENSECAG00000008946	0.000207933	0.0138445	3.52069	1.81586	3.52069	99.2409	28.1879	0.0125111	0.0978758	0.437558	-1.19245	-2.28541	43.4237	99.2409	0.084345	0.816019	1.74604	0.804084	1.74604	173.278	99.2409	0.000389009	0.00787727	0.301334	-1.73057	-3.31858	29.9046	99.2409
RAB3IL1	RAB3IL1	RAB3IL1	Guanine nucleotide exchange factor for Rab-3A	protein_coding	ENSECAG00000006755	0.480251	0.756921	1.21437	0.280206	1.21437	2349.26	1934.55	2.65052e-11	1.08238e-08	0.158585	-2.65667	-6.30575	372.558	2349.26	0.102839	0.816019	0.63837	-0.647534	-1.56649	1499.7	2349.26	4.27896e-13	8.59369e-11	0.134496	-2.89437	-7.43519	315.964	2349.26
ENSECAG00000003447	ENSECAG00000003447	---	T-complex 10 like 2	protein_coding	ENSECAG00000003447	0.569885	0.808063	1.20966	0.274601	1.20966	218.785	180.865	0.000329122	0.00873341	0.296066	-1.75601	-3.37763	64.7747	218.785	0.00316722	0.527069	0.369718	-1.4355	-2.70477	80.8887	218.785	1.0497e-08	8.46042e-07	0.135441	-2.88426	-7.38328	29.6325	218.785
STAP2	STAP2	STAP2	Signal-transducing adaptor protein 2	protein_coding	ENSECAG00000030351	0.107729	0.42767	2.30034	1.20185	2.30034	54.1644	23.5463	0.342566	0.534893	0.615054	-0.701216	-1.62587	33.314	54.1644	0.0120766	0.757752	0.269941	-1.88929	-3.70452	14.6212	54.1644	0.2903	0.656296	0.580558	-0.784487	-1.72248	31.4456	54.1644
CMKLR2	CMKLR2	CMKLR2	chemerin chemokine-like receptor 2	protein_coding	ENSECAG00000004408	0.00122542	0.0420983	3.50129	1.80789	3.50129	296.487	84.6795	0.0112101	0.092108	0.375993	-1.41122	-2.65962	111.477	296.487	0.614643	0.900401	0.824339	-0.27869	-1.21309	244.406	296.487	2.65877e-12	4.58769e-10	0.0575867	-4.11812	-17.3651	17.0737	296.487
SMIM33	SMIM33	SMIM33	Small integral membrane protein 33	protein_coding	ENSECAG00000005172	0.00100578	0.0372071	3.48355	1.80056	3.48355	120.605	34.6212	0.0229303	0.136104	0.427441	-1.2262	-2.3395	51.5515	120.605	0.277107	0.816019	0.668528	-0.580939	-1.49582	80.6278	120.605	0.00256837	0.0336885	0.319887	-1.64437	-3.12611	38.5799	120.605
TASL	TASL	TASL	TLR adapter interacting with SLC15A4 on the lysosome	protein_coding	ENSECAG00000002257	0.102517	0.418257	1.50897	0.593565	1.50897	466.068	308.865	5.5564e-06	0.000336987	0.31579	-1.66296	-3.16666	147.18	466.068	0.335211	0.82729	0.784983	-0.349267	-1.27391	365.855	466.068	4.42075e-14	1.04094e-11	0.140281	-2.83361	-7.12853	65.3806	466.068
SMC1B	SMC1B	SMC1B	Structural maintenance of chromosomes protein 1B	protein_coding	ENSECAG00000015746	0.0261172	0.22667	4.20052	2.07057	4.20052	16.1974	3.85604	0.600928	0.745732	0.733778	-0.446584	-1.36281	11.8853	16.1974	0.0374846	0.816019	0.273871	-1.86843	-3.65135	4.43599	16.1974	0.211847	0.573317	0.467361	-1.09739	-2.13967	7.57002	16.1974
ACVRL1	ACVRL1	ACVRL1	Serine/threonine-protein kinase receptor R3	protein_coding	ENSECAG00000009133	0.392883	0.702441	1.18711	0.247455	1.18711	1554.17	1309.21	0.00491038	0.0571292	0.568256	-0.815386	-1.75977	883.169	1554.17	0.573423	0.887962	0.893213	-0.162923	-1.11955	1388.21	1554.17	1.87221e-21	1.52909e-18	0.143638	-2.79949	-6.96195	223.238	1554.17
ABCA1	ABCA1	ABCA1	Phospholipid-transporting ATPase ABCA1	protein_coding	ENSECAG00000008852	0.347391	0.671908	1.78354	0.834747	1.78354	5580.14	3128.68	0.420197	0.603003	0.60876	-0.716056	-1.64268	3396.96	5580.14	0.896437	0.973483	1.08344	0.11562	1.08344	6045.75	5580.14	0.00202639	0.0284368	0.149383	-2.74291	-6.69421	833.577	5580.14
TUBB3	TUBB3	TUBB3	Tubulin beta-3 chain	protein_coding	ENSECAG00000012818	1.12905e-06	0.000307378	3.44718	1.78542	3.44718	220.197	63.8774	2.05647e-06	0.000150861	0.301955	-1.72759	-3.31175	66.4897	220.197	0.304039	0.819272	0.776218	-0.365466	-1.2883	170.921	220.197	0.00487599	0.0541084	0.495175	-1.01399	-2.01949	109.036	220.197
C4BPA	C4BPA	C4BPA	C4b-binding protein alpha chain	protein_coding	ENSECAG00000013486	0.242949	0.588781	1.5177	0.601883	1.5177	2646.72	1743.91	4.18814e-05	0.00175715	0.230968	-2.11424	-4.32961	611.307	2646.72	0.0914498	0.816019	0.547158	-0.86997	-1.82763	1448.18	2646.72	1.30994e-07	8.34113e-06	0.150966	-2.7277	-6.624	399.566	2646.72
PECAM1	PECAM1	PECAM1	Platelet endothelial cell adhesion molecule	protein_coding	ENSECAG00000006991	0.0189999	0.192046	1.71307	0.776581	1.71307	15275.8	8917.26	4.37043e-09	7.99137e-07	0.25987	-1.94414	-3.84808	3969.73	15275.8	0.0628282	0.816019	0.652528	-0.615889	-1.5325	9967.91	15275.8	2.67743e-16	9.37177e-14	0.152416	-2.71391	-6.56097	2328.29	15275.8
MYOZ1	MYOZ1	MYOZ1	Myozenin-1	protein_coding	ENSECAG00000016739	0.197945	0.547038	1.3995	0.484916	1.3995	199.256	142.376	4.57645e-05	0.00185954	0.339861	-1.55698	-2.94238	67.7193	199.256	0.70768	0.930534	0.907357	-0.140258	-1.1021	180.796	199.256	1.5685e-11	2.23438e-09	0.153907	-2.69987	-6.49743	30.6668	199.256
RPP25	RPP25	RPP25	Ribonuclease P protein subunit p25	protein_coding	ENSECAG00000003353	0.00163995	0.0487645	3.43722	1.78124	3.43722	72.6711	21.1424	0.256556	0.457646	0.650713	-0.619906	-1.53678	47.288	72.6711	0.132603	0.816019	0.565287	-0.822944	-1.76901	41.08	72.6711	0.807113	0.938828	0.911984	-0.13292	-1.09651	66.2748	72.6711
NKAIN1	NKAIN1	NKAIN1	Sodium/potassium-transporting ATPase subunit beta-1-interacting protein 1	protein_coding	ENSECAG00000016649	0.0433195	0.288115	3.34649	1.74265	3.34649	30.8731	9.22551	0.235752	0.438377	0.501662	-0.995213	-1.99337	15.4878	30.8731	0.030635	0.816019	0.277554	-1.84916	-3.60291	8.56893	30.8731	0.77957	0.929219	1.17411	0.231568	1.17411	36.2484	30.8731
HS3ST3A1	HS3ST3A1	HS3ST3A1	Heparan sulfate glucosamine 3-O-sulfotransferase 3A1	protein_coding	ENSECAG00000025171	0.728265	0.887473	0.895438	-0.159334	-1.11677	414.823	463.262	0.0584409	0.221591	0.547056	-0.870241	-1.82797	226.931	414.823	0.354199	0.832771	0.74475	-0.425171	-1.34273	308.939	414.823	9.01268e-09	7.36096e-07	0.154206	-2.69707	-6.48483	63.9682	414.823
RARRES2	RARRES2	RARRES2	Retinoic acid receptor responder protein 2	protein_coding	ENSECAG00000014799	0.00189157	0.0527874	6.22013	2.63694	6.22013	31.9754	5.14063	0.0241163	0.139858	0.284611	-1.81294	-3.51356	9.10056	31.9754	0.0212961	0.816019	0.278098	-1.84633	-3.59586	8.8923	31.9754	0.125522	0.446248	0.430203	-1.21691	-2.32448	13.7559	31.9754
PRXL2B	PRXL2B	PRXL2B	Prostamide/prostaglandin F synthase	protein_coding	ENSECAG00000008177	0.719998	0.88458	0.805786	-0.311531	-1.24102	60.6019	75.2083	0.0857331	0.264867	0.350496	-1.51253	-2.8531	21.2407	60.6019	0.0367204	0.816019	0.278457	-1.84447	-3.59122	16.875	60.6019	0.0593523	0.295579	0.314408	-1.66929	-3.18058	19.0537	60.6019
CDH24	CDH24	CDH24	Cadherin-24	protein_coding	ENSECAG00000019730	0.00157693	0.0476072	3.34614	1.7425	3.34614	120.711	36.0749	0.0949869	0.276194	0.534272	-0.904353	-1.8717	64.4928	120.711	0.765947	0.943324	0.894994	-0.16005	-1.11733	108.036	120.711	0.396944	0.736845	0.728113	-0.457765	-1.37341	87.8917	120.711
TMEM8B	TMEM8B	TMEM8B	Transmembrane protein 8B	protein_coding	ENSECAG00000000440	0.494019	0.765541	0.754284	-0.406819	-1.32576	19.841	26.3044	0.00205465	0.0320657	0.235663	-2.0852	-4.24334	4.67579	19.841	0.268581	0.816019	0.6263	-0.675075	-1.59668	12.4264	19.841	0.303288	0.666322	1.52522	0.609018	1.52522	30.2619	19.841
NXPH4	NXPH4	NXPH4	Neurexophilin-4	protein_coding	ENSECAG00000006133	0.0352596	0.261956	2.07166	1.05079	2.07166	213.118	102.873	3.76142e-05	0.00160562	0.236765	-2.07847	-4.22359	50.459	213.118	0.205927	0.816019	0.647278	-0.627543	-1.54493	137.947	213.118	0.0770538	0.345656	0.543003	-0.880968	-1.84161	115.724	213.118
IL1B	IL1B	IL1B	Interleukin-1 beta	protein_coding	ENSECAG00000000051	0.0216183	0.204333	2.51629	1.3313	2.51629	944.786	375.468	0.77117	0.86518	0.889915	-0.168261	-1.1237	840.779	944.786	0.0016993	0.407455	0.283327	-1.81946	-3.52949	267.683	944.786	0.106122	0.410561	1.91105	0.934362	1.91105	1805.53	944.786
HSD11B1	HSD11B1	HSD11B1	Corticosteroid 11-beta-dehydrogenase isozyme 1	protein_coding	ENSECAG00000019243	0.800466	0.916411	1.069	0.0962624	1.069	1575.92	1474.2	0.00671655	0.0694169	0.488523	-1.0335	-2.04699	769.874	1575.92	0.313498	0.820641	0.766386	-0.383857	-1.30483	1207.76	1575.92	3.53521e-12	5.80358e-10	0.156977	-2.67137	-6.37035	247.384	1575.92
SGK1	SGK1	SGK1	Serine/threonine-protein kinase Sgk1	protein_coding	ENSECAG00000020431	1.15664e-11	1.57444e-08	0.516236	-0.953897	-1.9371	7170.06	13889.1	0.184714	0.386323	1.13804	0.18655	1.13804	8159.81	7170.06	0.907032	0.975754	0.988678	-0.016427	-1.01145	7088.88	7170.06	0.540634	0.825231	1.06149	0.0860972	1.06149	7610.98	7170.06
P2RX1	P2RX1	P2RX1	P2X purinoceptor 1	protein_coding	ENSECAG00000009767	0.0445007	0.291349	1.88826	0.917061	1.88826	270.143	143.064	0.0220874	0.134022	0.485085	-1.04369	-2.06149	131.042	270.143	0.153676	0.816019	0.638011	-0.648346	-1.56737	172.354	270.143	1.66689e-08	1.27632e-06	0.159608	-2.64739	-6.26533	43.1171	270.143
STAB1	STAB1	STAB1	Stabilin-1	protein_coding	ENSECAG00000009860	0.00238664	0.061426	3.04485	1.60637	3.04485	2266.33	744.317	1.43988e-05	0.000757079	0.20368	-2.29562	-4.90967	461.607	2266.33	0.0636252	0.816019	0.506948	-0.98009	-1.97259	1148.91	2266.33	8.442e-07	4.36384e-05	0.163882	-2.60927	-6.10195	371.412	2266.33
USP35	USP35	USP35	Ubiquitin specific peptidase 35	protein_coding	ENSECAG00000021733	0.734186	0.889225	0.940081	-0.0891426	-1.06374	634.554	674.999	0.89625	0.941703	0.976565	-0.0342123	-1.024	619.683	634.554	0.862721	0.966547	1.03192	0.0453255	1.03192	654.807	634.554	0.0907079	0.378366	0.734257	-0.445644	-1.36192	465.926	634.554
GNGT2	GNGT2	GNGT2	Guanine nucleotide-binding protein G(I)/G(S)/G(O) subunit gamma-T2	protein_coding	ENSECAG00000016054	0.186878	0.53487	1.56921	0.650041	1.56921	235.656	150.175	0.0173167	0.117403	0.44297	-1.17472	-2.25749	104.388	235.656	0.00027514	0.178845	0.286164	-1.80509	-3.4945	67.4363	235.656	0.0211159	0.152891	0.453698	-1.1402	-2.20411	106.917	235.656
GFRA4	GFRA4	GFRA4	GDNF family receptor alpha-4	protein_coding	ENSECAG00000030728	0.010136	0.137667	1.98801	0.991322	1.98801	69.9196	35.1707	0.0180836	0.119816	0.536581	-0.898133	-1.86365	37.5175	69.9196	8.3988e-06	0.0514468	0.295689	-1.75785	-3.38193	20.6744	69.9196	0.464964	0.782193	0.827139	-0.273798	-1.20899	57.8332	69.9196
ENSECAG00000030777	ENSECAG00000030777	---	SelP_N domain-containing protein	protein_coding	ENSECAG00000030777	0.424024	0.721775	1.37416	0.458554	1.37416	118.655	86.3472	0.0717586	0.246044	0.487558	-1.03635	-2.05104	57.8513	118.655	0.491006	0.86913	1.31235	0.392151	1.31235	155.717	118.655	1.29361e-05	0.000464751	0.16392	-2.60893	-6.10052	19.45	118.655
KLF2	KLF2	KLF2	Krueppel-like factor 2	protein_coding	ENSECAG00000036534	0.000284087	0.0164167	3.32908	1.73512	3.32908	3436.38	1032.23	9.55384e-06	0.000532018	0.230552	-2.11684	-4.33742	792.263	3436.38	0.753692	0.940967	0.901356	-0.149831	-1.10944	3097.4	3436.38	0.0435058	0.240845	0.512455	-0.964503	-1.95139	1760.99	3436.38
USP32	USP32	USP32	Ubiquitinyl hydrolase 1	protein_coding	ENSECAG00000018702	0.674358	0.861567	0.862857	-0.212807	-1.15894	712.561	825.816	0.250584	0.453122	1.49647	0.58156	1.49647	1066.32	712.561	0.669815	0.916826	1.16141	0.215881	1.16141	827.578	712.561	0.871396	0.960629	1.05849	0.0820034	1.05849	754.237	712.561
USP25	USP25	USP25	Ubiquitin specific peptidase 25	protein_coding	ENSECAG00000022573	0.622801	0.836099	0.925173	-0.112204	-1.08088	2366.74	2558.16	0.513255	0.679257	1.10885	0.149063	1.10885	2624.36	2366.74	0.731395	0.936349	1.05575	0.078262	1.05575	2498.68	2366.74	0.886837	0.965927	0.977744	-0.032471	-1.02276	2314.07	2366.74
IL4I1	IL4I1	IL4I1	L-amino-acid oxidase	protein_coding	ENSECAG00000018105	0.351793	0.675308	1.27075	0.345683	1.27075	5472.98	4306.88	5.70018e-06	0.000344004	0.310842	-1.68574	-3.21706	1701.23	5472.98	0.0368935	0.816019	0.58446	-0.774824	-1.71098	3198.74	5472.98	3.66886e-12	5.9141e-10	0.166525	-2.58619	-6.00511	911.387	5472.98
ENSECAG00000034770	ENSECAG00000034770	---	Adrenomedullin 5 (putative)	protein_coding	ENSECAG00000034770	0.0070798	0.114496	3.43372	1.77977	3.43372	1435.89	418.174	8.65055e-05	0.00305412	0.165286	-2.59697	-6.05013	237.333	1435.89	0.580121	0.889698	0.776427	-0.365077	-1.28795	1114.87	1435.89	0.000104709	0.00267807	0.168692	-2.56753	-5.92796	242.224	1435.89
EFR3B	EFR3B	EFR3B	Protein EFR3 homolog B	protein_coding	ENSECAG00000016528	0.316367	0.646644	1.6801	0.74855	1.6801	59.538	35.4371	0.0434471	0.189825	0.348413	-1.52113	-2.87016	20.7438	59.538	0.0227368	0.816019	0.303818	-1.71872	-3.29144	18.0887	59.538	0.0196822	0.145387	0.292161	-1.77516	-3.42277	17.3947	59.538
CAMKK1	CAMKK1	CAMKK1	Calcium/calmodulin-dependent protein kinase kinase 1	protein_coding	ENSECAG00000008937	0.291939	0.63014	1.20868	0.273437	1.20868	582.916	482.273	6.00477e-10	1.59923e-07	0.323703	-1.62726	-3.08925	188.692	582.916	0.965274	0.991021	0.992231	-0.0112521	-1.00783	578.387	582.916	5.66619e-21	4.08332e-18	0.171947	-2.53997	-5.81575	100.231	582.916
GPR25	GPR25	GPR25	Probable G-protein coupled receptor 25	protein_coding	ENSECAG00000033299	0.0624886	0.33964	1.77793	0.830198	1.77793	196.596	110.576	1.87725e-05	0.000927346	0.261889	-1.93297	-3.81841	51.4864	196.596	0.874812	0.969493	0.952912	-0.069585	-1.04941	187.339	196.596	0.0500234	0.265244	0.545719	-0.87377	-1.83245	107.286	196.596
SCIMP	SCIMP	SCIMP	SLP adapter and CSK-interacting membrane protein	protein_coding	ENSECAG00000016938	0.704387	0.87622	0.822	-0.28279	-1.21655	286.258	348.246	0.288673	0.486723	0.577533	-0.792026	-1.7315	165.324	286.258	0.826633	0.957952	1.11977	0.163204	1.11977	320.544	286.258	0.000782376	0.0137319	0.172909	-2.53192	-5.78339	49.4966	286.258
PHGDH	PHGDH	PHGDH	D-3-phosphoglycerate dehydrogenase	protein_coding	ENSECAG00000005228	1.93623e-07	7.15878e-05	3.32237	1.73221	3.32237	561.878	169.12	4.53471e-11	1.68348e-08	0.217803	-2.19891	-4.59131	122.379	561.878	0.980785	0.994421	1.00549	0.0078937	1.00549	564.96	561.878	0.00411218	0.0476166	0.518743	-0.946909	-1.92774	291.47	561.878
TEN1	TEN1	TEN1	Teneurin-1	protein_coding	ENSECAG00000026880	0.0240516	0.216978	2.11045	1.07755	2.11045	333.068	157.818	6.96373e-05	0.00258523	0.266197	-1.90943	-3.75662	88.6618	333.068	0.0682177	0.816019	0.547887	-0.868051	-1.8252	182.484	333.068	0.0169429	0.129649	0.453482	-1.14088	-2.20516	151.041	333.068
ENSECAG00000010117	ENSECAG00000010117	---	S100 calcium binding protein A9	protein_coding	ENSECAG00000010117	0.0340628	0.257594	3.38551	1.75937	3.38551	152.677	45.0972	0.000232166	0.00658395	0.116885	-3.09684	-8.55544	17.8456	152.677	0.117166	0.816019	0.4078	-1.29407	-2.45218	62.2618	152.677	0.00249024	0.0329459	0.17297	-2.5314	-5.78133	26.4086	152.677
USP1	USP1	USP1	Ubiquitin carboxyl-terminal hydrolase	protein_coding	ENSECAG00000011151	0.599491	0.821839	1.08242	0.114266	1.08242	3350.1	3095	0.313535	0.508111	1.16402	0.219121	1.16402	3899.6	3350.1	0.218257	0.816019	1.20383	0.267632	1.20383	4032.95	3350.1	0.210519	0.572491	1.20773	0.272297	1.20773	4046.01	3350.1
TRIM47	TRIM47	TRIM47	E3 ubiquitin-protein ligase TRIM47	protein_coding	ENSECAG00000022018	0.000416514	0.0207427	0.571846	-0.806301	-1.74872	2079.16	3635.87	0.975527	0.988354	0.99515	-0.0070148	-1.00487	2069.07	2079.16	0.409054	0.849287	0.877334	-0.188802	-1.13982	1824.11	2079.16	0.0375864	0.2217	1.39016	0.475252	1.39016	2890.36	2079.16
MARCKS	MARCKS	MARCKS	Myristoylated alanine-rich C-kinase substrate	protein_coding	ENSECAG00000003398	0.0544874	0.320794	1.52121	0.605216	1.52121	5109.21	3358.66	9.07501e-06	0.000507662	0.379558	-1.39761	-2.63464	1939.24	5109.21	0.541266	0.88341	0.87528	-0.192183	-1.14249	4471.99	5109.21	1.23906e-15	3.99466e-13	0.17361	-2.52607	-5.76002	887.013	5109.21
CALY	CALY	CALY	Neuron-specific vesicular protein calcyon	protein_coding	ENSECAG00000036610	0.0447153	0.291542	2.46996	1.30449	2.46996	206.233	83.4967	0.00369028	0.0473399	0.269383	-1.89227	-3.71219	55.5557	206.233	0.457522	0.864999	0.716973	-0.480009	-1.39475	147.864	206.233	0.0278082	0.181986	0.370882	-1.43097	-2.69627	76.4883	206.233
ENSECAG00000000968	ENSECAG00000000968	---	Interferon-induced transmembrane protein 3	protein_coding	ENSECAG00000000968	0.0218359	0.20517	1.72087	0.783141	1.72087	484.623	281.614	2.65291e-09	5.07825e-07	0.240428	-2.05632	-4.15925	116.517	484.623	0.00203389	0.429607	0.481955	-1.05303	-2.07488	233.566	484.623	1.10071e-12	2.17496e-10	0.177897	-2.49088	-5.62122	86.2131	484.623
IL6	IL6	IL6	Interleukin-6	protein_coding	ENSECAG00000016482	0.441552	0.733789	1.31477	0.394808	1.31477	1902.77	1447.23	1.66638e-05	0.000847089	0.215668	-2.21312	-4.63676	410.368	1902.77	0.00914613	0.756507	0.395599	-1.33789	-2.52781	752.736	1902.77	1.36125e-06	6.46382e-05	0.178495	-2.48604	-5.60239	339.636	1902.77
ST7	ST7	ST7	Suppressor of tumorigenicity 7 protein	protein_coding	ENSECAG00000008375	0.00137604	0.0439008	0.57928	-0.787667	-1.72628	376.19	649.41	0.602547	0.746567	1.09323	0.128594	1.09323	411.262	376.19	0.920621	0.979198	0.983081	-0.0246177	-1.01721	369.826	376.19	0.00990484	0.0895529	1.55351	0.635534	1.55351	584.416	376.19
NAPSA	NAPSA	NAPSA	Napsin A aspartic peptidase	protein_coding	ENSECAG00000015730	0.0982577	0.409998	1.74466	0.802947	1.74466	131.693	75.4832	0.000141463	0.00447819	0.272101	-1.87779	-3.67511	35.8337	131.693	0.18086	0.816019	0.639092	-0.645905	-1.56472	84.1636	131.693	0.0674691	0.318645	0.539977	-0.88903	-1.85193	71.111	131.693
ARHGAP22	ARHGAP22	ARHGAP22	Rho GTPase-activating protein 22	protein_coding	ENSECAG00000023303	0.166446	0.510469	1.77608	0.8287	1.77608	136.011	76.579	0.119436	0.311013	0.524326	-0.931463	-1.90721	71.314	136.011	0.313045	0.820641	0.659045	-0.601552	-1.51735	89.6371	136.011	5.50496e-05	0.0015684	0.178885	-2.4829	-5.59018	24.3303	136.011
SLPI	SLPI	SLPI	Antileukoproteinase	protein_coding	ENSECAG00000016161	0.00511535	0.0958228	2.21426	1.14683	2.21426	458.565	207.096	0.151586	0.35099	0.666768	-0.584743	-1.49977	305.756	458.565	0.684629	0.921388	1.1213	0.165168	1.1213	514.187	458.565	2.67876e-09	2.37808e-07	0.179789	-2.47563	-5.56209	82.4447	458.565
CD300LB	CD300LB	CD300LB	CMRF35-like molecule 7	protein_coding	ENSECAG00000010702	0.000763798	0.0308822	0.591638	-0.757214	-1.69022	1229.32	2077.83	0.201927	0.404744	1.22033	0.28727	1.22033	1500.18	1229.32	0.927031	0.980832	0.985803	-0.020629	-1.0144	1211.87	1229.32	0.0083471	0.0794359	1.50909	0.593678	1.50909	1855.16	1229.32
MAPK8IP1	MAPK8IP1	MAPK8IP1	C-Jun-amino-terminal kinase-interacting protein 1	protein_coding	ENSECAG00000007619	0.00115938	0.0408147	0.593194	-0.753423	-1.68579	151.021	254.589	0.466276	0.641402	1.12519	0.17017	1.12519	169.927	151.021	0.51772	0.876266	1.11018	0.150793	1.11018	167.66	151.021	0.13526	0.462999	1.27394	0.349294	1.27394	192.391	151.021
UNC45A	UNC45A	UNC45A	Unc-45 myosin chaperone A	protein_coding	ENSECAG00000018965	0.177808	0.525059	1.25652	0.329438	1.25652	3086.9	2456.7	0.0920997	0.272777	0.751739	-0.411696	-1.33025	2320.54	3086.9	0.381646	0.841531	0.862301	-0.213736	-1.15969	2661.84	3086.9	0.75597	0.920706	0.94872	-0.0759458	-1.05405	2928.6	3086.9
NUPR1	NUPR1	NUPR1	Nuclear protein 1	protein_coding	ENSECAG00000014847	0.190785	0.539287	1.41496	0.500763	1.41496	1132.9	800.66	1.77344e-07	1.90583e-05	0.248687	-2.0076	-4.02112	281.738	1132.9	0.383536	0.841985	0.793756	-0.333233	-1.25983	899.248	1132.9	1.5551e-10	1.8863e-08	0.180243	-2.47198	-5.54806	204.198	1132.9
SPATA6	SPATA6	SPATA6	Spermatogenesis-associated protein 6	protein_coding	ENSECAG00000000158	0.00143666	0.0451294	0.598883	-0.739655	-1.66978	645.569	1077.96	0.0342722	0.167947	1.40569	0.49128	1.40569	907.471	645.569	0.550961	0.884152	0.90829	-0.138775	-1.10097	586.364	645.569	0.300361	0.66433	1.18178	0.240956	1.18178	762.918	645.569
AMOTL1	AMOTL1	AMOTL1	Angiomotin-like protein 1	protein_coding	ENSECAG00000012681	0.000490683	0.0234818	0.60346	-0.72867	-1.65711	1489.93	2468.98	0.248194	0.45093	1.18225	0.241537	1.18225	1761.47	1489.93	0.388104	0.843053	0.882274	-0.180701	-1.13343	1314.52	1489.93	0.821894	0.943244	1.03322	0.0471507	1.03322	1539.43	1489.93
SLC22A3	SLC22A3	SLC22A3	Solute carrier family 22 member 3	protein_coding	ENSECAG00000004372	0.465669	0.748402	0.871165	-0.198982	-1.14789	1971.48	2263.04	0.0414022	0.184981	0.679812	-0.556793	-1.471	1340.24	1971.48	0.550813	0.884152	0.893346	-0.16271	-1.11939	1761.21	1971.48	3.41177e-19	2.0467e-16	0.180372	-2.47096	-5.54411	355.599	1971.48
ENSECAG00000035596	ENSECAG00000035596	---	Tumor necrosis factor receptor superfamily member 1A	protein_coding	ENSECAG00000035596	0.000495299	0.0236105	0.608782	-0.716002	-1.64262	2704.19	4441.96	0.00491889	0.0571739	1.49278	0.577997	1.49278	4036.75	2704.19	0.620291	0.902341	1.07317	0.101876	1.07317	2902.05	2704.19	0.0948741	0.38736	1.26884	0.343507	1.26884	3431.17	2704.19
IL18	IL18	IL18	Interleukin-18	protein_coding	ENSECAG00000015261	0.374159	0.689297	1.35136	0.434414	1.35136	530.552	392.606	0.000232146	0.00658395	0.285612	-1.80787	-3.50125	151.532	530.552	0.253282	0.816019	0.679188	-0.558118	-1.47235	360.345	530.552	0.029926	0.190665	0.478473	-1.06349	-2.08998	253.855	530.552
ENPP2	ENPP2	ENPP2	Ectonucleotide pyrophosphatase/phosphodiesterase family member 2	protein_coding	ENSECAG00000003776	0.38248	0.694702	1.35916	0.442719	1.35916	1419.72	1044.55	0.000191066	0.005654	0.26895	-1.89459	-3.71816	381.833	1419.72	0.503946	0.872566	0.790779	-0.338653	-1.26458	1122.68	1419.72	1.2254e-06	5.91149e-05	0.180526	-2.46972	-5.53937	256.296	1419.72
DNMT3L	DNMT3L	DNMT3L	DNA (cytosine-5)-methyltransferase 3-like	protein_coding	ENSECAG00000009690	0.0124127	0.152296	2.2981	1.20044	2.2981	149.45	65.0321	9.59324e-11	3.09281e-08	0.101433	-3.3014	-9.8587	15.1592	149.45	0.043889	0.816019	0.514189	-0.959628	-1.94481	76.8458	149.45	6.68448e-07	3.55557e-05	0.181013	-2.46584	-5.52447	27.0524	149.45
IFI27L2	IFI27L2	IFI27L2	Interferon alpha-inducible protein 27-like protein 2	protein_coding	ENSECAG00000005097	0.0515667	0.310897	1.98689	0.990512	1.98689	217.174	109.303	0.000443517	0.010654	0.287471	-1.79851	-3.47861	62.4311	217.174	0.447756	0.863444	0.766394	-0.383842	-1.30481	166.44	217.174	0.0603272	0.297771	0.515706	-0.95538	-1.93909	111.998	217.174
LST1	LST1	LST1	Solute carrier organic anion transporter family member 1B1	protein_coding	ENSECAG00000010783	0.0663074	0.347429	2.12592	1.08809	2.12592	340.383	160.111	0.00264399	0.0372317	0.290027	-1.78574	-3.44795	98.7203	340.383	0.157501	0.816019	0.560311	-0.835701	-1.78472	190.72	340.383	0.0077852	0.0753961	0.334253	-1.58099	-2.99174	113.774	340.383
GSDME	GSDME	GSDME	Gasdermin-E	protein_coding	ENSECAG00000021145	0.361254	0.680318	0.81376	-0.297325	-1.22886	2490.67	3060.69	6.98975e-05	0.00258705	0.406864	-1.29738	-2.45782	1013.36	2490.67	0.995511	0.998237	0.998731	-0.00183211	-1.00127	2487.51	2490.67	8.7543e-14	1.84912e-11	0.18368	-2.44474	-5.44426	457.485	2490.67
ASNS	ASNS	ASNS	Asparagine synthetase [glutamine-hydrolyzing]	protein_coding	ENSECAG00000012134	1.55904e-10	1.90998e-07	3.21018	1.68265	3.21018	2455.89	765.034	1.88189e-10	5.4893e-08	0.313544	-1.67326	-3.18935	770.03	2455.89	0.0918731	0.816019	1.35721	0.440642	1.35721	3333.16	2455.89	0.00449995	0.0510926	0.596916	-0.744401	-1.67528	1465.96	2455.89
LAMA5	LAMA5	LAMA5	Laminin subunit alpha-5	protein_coding	ENSECAG00000023274	0.539459	0.791028	1.31773	0.398058	1.31773	23.4357	17.7849	0.554316	0.710199	0.768171	-0.3805	-1.30179	18.0026	23.4357	0.0113707	0.756507	0.30407	-1.71753	-3.28872	7.1261	23.4357	0.0862384	0.367225	0.451085	-1.14853	-2.21688	10.5715	23.4357
C1QC	C1QC	C1QC	Complement C1q subcomponent subunit C	protein_coding	ENSECAG00000020325	0.736825	0.889953	1.08222	0.113992	1.08222	399.404	369.06	0.000439904	0.0106088	0.435126	-1.20049	-2.29818	173.791	399.404	0.0756139	0.816019	0.658288	-0.603209	-1.51909	262.923	399.404	3.55292e-12	5.80358e-10	0.184483	-2.43844	-5.42056	73.6832	399.404
THRA	THRA	THRA	Thyroid hormone receptor alpha	protein_coding	ENSECAG00000011120	1.64477e-07	6.29691e-05	0.625053	-0.67795	-1.59986	489.143	782.562	0.00612359	0.0657495	1.27944	0.355514	1.27944	625.829	489.143	0.695769	0.926507	1.03594	0.0509347	1.03594	506.72	489.143	0.999664	0.999798	1.00004	5.54345e-05	1.00004	489.161	489.143
MOV10L1	MOV10L1	MOV10L1	RNA helicase Mov10l1	protein_coding	ENSECAG00000011063	0.682207	0.865098	0.850728	-0.23323	-1.17546	40.5499	47.6649	0.00168567	0.0277196	0.26793	-1.90007	-3.73232	10.8645	40.5499	0.539004	0.88198	0.783817	-0.351411	-1.27581	31.7837	40.5499	0.000133376	0.00323562	0.185315	-2.43195	-5.39622	7.5145	40.5499
DHRS7C	DHRS7C	DHRS7C	Dehydrogenase/reductase SDR family member 7C	protein_coding	ENSECAG00000018404	0.0156565	0.173112	4.05827	2.02086	4.05827	41.768	10.2921	0.0438311	0.190823	0.317341	-1.65589	-3.15119	13.2547	41.768	0.0476558	0.816019	0.324961	-1.62166	-3.07729	13.573	41.768	0.00641047	0.0659401	0.202624	-2.30312	-4.93524	8.46322	41.768
CCDC184	CCDC184	CCDC184	Coiled-coil domain-containing protein 184	protein_coding	ENSECAG00000036797	0.00493933	0.0945228	4.63888	2.21378	4.63888	79.0822	17.0477	0.154367	0.354015	0.467227	-1.0978	-2.14029	36.9493	79.0822	0.0373119	0.816019	0.327056	-1.61239	-3.05758	25.8643	79.0822	0.322693	0.680453	0.589889	-0.761485	-1.69523	46.6497	79.0822
KCNK13	KCNK13	KCNK13	Potassium channel subfamily K member 13	protein_coding	ENSECAG00000001079	0.58999	0.818192	1.28028	0.356456	1.28028	69.2974	54.1269	0.62368	0.763977	1.25024	0.322201	1.25024	86.6381	69.2974	0.0293092	0.816019	2.68398	1.42438	2.68398	185.993	69.2974	0.000464279	0.00905713	0.186057	-2.42618	-5.37469	12.8933	69.2974
OTUD7A	OTUD7A	OTUD7A	OTU domain-containing protein 7A	protein_coding	ENSECAG00000022071	0.00612349	0.107246	2.9563	1.56379	2.9563	87.9765	29.759	0.00236809	0.0345786	0.30125	-1.73097	-3.3195	26.5029	87.9765	0.0672517	0.816019	0.491145	-1.02578	-2.03606	43.2092	87.9765	0.149714	0.488974	0.570791	-0.808966	-1.75196	50.2162	87.9765
IL15RA	IL15RA	IL15RA	Interleukin-15 receptor subunit alpha	protein_coding	ENSECAG00000006776	0.000245984	0.015326	0.655468	-0.609402	-1.52563	1401.48	2138.13	0.00991244	0.0856681	1.34586	0.428533	1.34586	1886.2	1401.48	0.484235	0.867939	0.922436	-0.11648	-1.08409	1292.77	1401.48	0.739741	0.914263	1.03913	0.0553707	1.03913	1456.31	1401.48
UBE2Z	UBE2Z	UBE2Z	Ubiquitin conjugating enzyme E2 Z	protein_coding	ENSECAG00000021160	0.476352	0.753783	0.908845	-0.137894	-1.1003	2063.97	2270.98	0.188347	0.390033	1.1929	0.25447	1.1929	2462.11	2063.97	0.20081	0.816019	1.18707	0.247402	1.18707	2450.07	2063.97	0.258917	0.626479	1.16355	0.218535	1.16355	2401.54	2063.97
RYK	RYK	RYK	Tyrosine-protein kinase RYK	protein_coding	ENSECAG00000008462	0.0010144	0.0373196	0.657255	-0.605476	-1.52148	1320.32	2008.84	0.288176	0.486555	1.14536	0.195807	1.14536	1512.25	1320.32	0.871544	0.969069	0.97954	-0.0298244	-1.02089	1293.31	1320.32	0.0116754	0.101085	1.38016	0.464832	1.38016	1822.25	1320.32
TEAD1	TEAD1	TEAD1	Transcriptional enhancer factor TEF-1	protein_coding	ENSECAG00000008332	0.305281	0.639753	1.69828	0.764072	1.69828	18.3295	10.793	0.515776	0.681417	1.38043	0.465114	1.38043	25.3026	18.3295	0.0370464	0.816019	0.331873	-1.5913	-3.0132	6.08307	18.3295	0.886578	0.965927	0.930534	-0.103869	-1.07465	17.0563	18.3295
UBASH3A	UBASH3A	UBASH3A	Ubiquitin associated and SH3 domain containing A	protein_coding	ENSECAG00000032819	0.0336698	0.256174	1.64109	0.714657	1.64109	1728.84	1053.47	0.105901	0.291912	0.686048	-0.543619	-1.45762	1186.06	1728.84	0.947454	0.986606	0.984771	-0.0221396	-1.01546	1702.51	1728.84	0.966175	0.989622	1.00993	0.0142506	1.00993	1746	1728.84
SLC1A4	SLC1A4	SLC1A4	Neutral amino acid transporter A	protein_coding	ENSECAG00000011229	3.88777e-05	0.00396909	3.1906	1.67383	3.1906	325.033	101.872	8.38655e-05	0.00299544	0.33141	-1.59331	-3.01741	107.719	325.033	0.262531	0.816019	1.36383	0.447661	1.36383	443.289	325.033	0.00340358	0.0414837	0.440136	-1.18398	-2.27203	143.059	325.033
LYZ	LYZ	LYZ	Lysozyme C	protein_coding	ENSECAG00000018113	0.236547	0.583907	1.53615	0.619324	1.53615	362.902	236.24	0.00363044	0.0468305	0.347004	-1.52698	-2.88181	125.928	362.902	0.274985	0.816019	0.673426	-0.570408	-1.48494	244.388	362.902	5.721e-06	0.000232079	0.188662	-2.40612	-5.30048	68.4659	362.902
TTC7B	TTC7B	TTC7B	Tetratricopeptide repeat protein 7B	protein_coding	ENSECAG00000012842	0.000542447	0.0254618	0.666399	-0.585541	-1.5006	629.278	944.296	0.00756614	0.0741472	1.36766	0.45171	1.36766	860.639	629.278	0.248884	0.816019	0.872894	-0.196122	-1.14561	549.293	629.278	0.440365	0.765675	1.09524	0.131252	1.09524	689.213	629.278
TMEM262	TMEM262	TMEM262	Transmembrane protein 262	protein_coding	ENSECAG00000042106	0.0606756	0.334686	2.24324	1.16558	2.24324	26.4256	11.7801	0.597789	0.74371	1.23882	0.308963	1.23882	32.7365	26.4256	0.0126015	0.762423	0.34057	-1.55398	-2.93625	8.99977	26.4256	0.864476	0.9582	0.932078	-0.101477	-1.07287	24.6307	26.4256
ENSECAG00000007417	ENSECAG00000007417	---	CD300 molecule like family member f	protein_coding	ENSECAG00000007417	0.103036	0.418642	1.32488	0.405864	1.32488	1831.93	1382.71	3.28905e-06	0.000216536	0.447428	-1.16027	-2.235	819.659	1831.93	0.469391	0.86723	0.882792	-0.179854	-1.13277	1617.22	1831.93	1.46249e-21	1.27978e-18	0.188827	-2.40486	-5.29586	345.918	1831.93
TIGAR	TIGAR	TIGAR	Fructose-2,6-bisphosphatase TIGAR	protein_coding	ENSECAG00000019133	0.00138595	0.0439877	0.673606	-0.570022	-1.48455	606.919	901	0.149763	0.348745	1.19494	0.256943	1.19494	725.235	606.919	0.625261	0.902992	1.06229	0.0871758	1.06229	644.723	606.919	0.392072	0.734023	1.11204	0.153207	1.11204	674.918	606.919
PFKFB4	PFKFB4	PFKFB4	6-phosphofructo-2-kinase/fructose-2,6-bisphosphatase 4	protein_coding	ENSECAG00000017338	0.00114069	0.0405596	0.673646	-0.569937	-1.48446	2092.16	3105.73	0.0046816	0.0554684	1.40957	0.495252	1.40957	2949.05	2092.16	0.93499	0.982971	0.990138	-0.0142992	-1.00996	2071.53	2092.16	0.0137085	0.112789	1.34906	0.431956	1.34906	2822.46	2092.16
VMP1	VMP1	VMP1	Vacuole membrane protein 1	protein_coding	ENSECAG00000005570	0.000254373	0.0155041	0.676557	-0.563716	-1.47807	4634.52	6850.15	0.0434467	0.189825	1.24075	0.311214	1.24075	5750.29	4634.52	0.871491	0.969069	0.982862	-0.0249395	-1.01744	4555.09	4634.52	0.024365	0.167939	1.27198	0.347073	1.27198	5895	4634.52
SYCE1	SYCE1	SYCE1	Synaptonemal complex central element protein 1	protein_coding	ENSECAG00000012421	0.352471	0.675658	1.56671	0.647738	1.56671	19.9898	12.7591	0.00950176	0.0841085	0.265492	-1.91326	-3.7666	5.30711	19.9898	0.0332965	0.816019	0.34845	-1.52098	-2.86985	6.96543	19.9898	0.601853	0.852996	0.779482	-0.359413	-1.2829	15.5816	19.9898
CDC42EP5	CDC42EP5	CDC42EP5	Cdc42 effector protein 5	protein_coding	ENSECAG00000030791	0.0452053	0.293121	2.67096	1.41736	2.67096	67.7642	25.3707	0.0572897	0.219456	0.395638	-1.33775	-2.52756	26.8101	67.7642	0.031263	0.816019	0.349335	-1.51732	-2.86258	23.6724	67.7642	0.558387	0.833025	0.753615	-0.4081	-1.32694	51.0681	67.7642
ITGB4	ITGB4	ITGB4	Integrin beta-4	protein_coding	ENSECAG00000010178	0.176359	0.522383	1.67852	0.747193	1.67852	54.6677	32.5689	0.0366001	0.173659	0.447343	-1.16055	-2.23542	24.4552	54.6677	0.717418	0.933123	0.872621	-0.196572	-1.14597	47.7042	54.6677	5.34791e-05	0.00153078	0.189529	-2.39951	-5.27624	10.3611	54.6677
ENSECAG00000018618	ENSECAG00000018618	---	Sialic acid-binding Ig-like lectin 8	protein_coding	ENSECAG00000018618	0.233154	0.579738	1.73519	0.795097	1.73519	29.3326	16.9045	0.377142	0.565251	0.668411	-0.581192	-1.49608	19.6063	29.3326	0.025471	0.816019	0.350871	-1.51099	-2.85005	10.292	29.3326	0.146347	0.482611	0.508931	-0.974457	-1.9649	14.9283	29.3326
CXCL6	CXCL6	CXCL6	C-X-C motif chemokine 6	protein_coding	ENSECAG00000012742	4.90546e-05	0.00473203	3.18956	1.67336	3.18956	15359	4815.4	0.802088	0.886697	1.0742	0.103264	1.0742	16498.6	15359	0.000538717	0.212898	0.372135	-1.4261	-2.68719	5715.62	15359	0.080447	0.353049	1.6474	0.72019	1.6474	25302.4	15359
SLC39A1	SLC39A1	SLC39A1	Zinc transporter ZIP1	protein_coding	ENSECAG00000020739	0.00014733	0.0108731	0.68575	-0.544246	-1.45826	11884.7	17331	0.0985671	0.281838	1.17843	0.236865	1.17843	14005.3	11884.7	0.724507	0.935107	1.03565	0.050541	1.03565	12308.4	11884.7	0.390056	0.732515	1.08921	0.123285	1.08921	12945	11884.7
NRAP	NRAP	NRAP	Nebulin-related-anchoring protein	protein_coding	ENSECAG00000021326	0.000702612	0.0287883	3.17898	1.66857	3.17898	93.791	29.5035	0.0700074	0.243032	0.547737	-0.868446	-1.8257	51.3728	93.791	0.0422791	0.816019	0.509332	-0.973323	-1.96336	47.7707	93.791	0.0235933	0.164415	0.467959	-1.09555	-2.13694	43.8903	93.791
TTC5	TTC5	TTC5	Tetratricopeptide repeat domain 5	protein_coding	ENSECAG00000012847	0.227674	0.574034	1.21852	0.285132	1.21852	684.052	561.379	0.176741	0.377578	0.801741	-0.318793	-1.24729	548.432	684.052	0.997831	0.99881	0.999557	-0.000639744	-1.00044	683.749	684.052	0.592591	0.847814	0.916172	-0.126309	-1.0915	626.71	684.052
TRMU	TRMU	TRMU	Mitochondrial tRNA-specific 2-thiouridylase 1	protein_coding	ENSECAG00000000467	0.828226	0.927711	1.04132	0.0584186	1.04132	457.905	439.734	0.608821	0.752109	0.909017	-0.137621	-1.10009	416.243	457.905	0.51493	0.874965	0.885751	-0.175027	-1.12899	405.59	457.905	0.357528	0.706222	1.18688	0.247169	1.18688	543.476	457.905
PIGH	PIGH	PIGH	Phosphatidylinositol N-acetylglucosaminyltransferase subunit H	protein_coding	ENSECAG00000014554	0.000322192	0.017543	0.689553	-0.536266	-1.45021	1047.38	1518.92	0.630041	0.768482	0.951291	-0.0720407	-1.0512	996.361	1047.38	0.715125	0.932517	0.962912	-0.0545246	-1.03852	1008.53	1047.38	0.532998	0.821226	1.06681	0.0933031	1.06681	1117.35	1047.38
TRAF6	TRAF6	TRAF6	TNF receptor-associated factor 6	protein_coding	ENSECAG00000021091	3.22234e-05	0.00343672	0.690226	-0.534859	-1.4488	3350.68	4854.46	0.0111565	0.0920692	1.25394	0.32647	1.25394	4201.55	3350.68	0.233038	0.816019	0.898994	-0.153617	-1.11235	3012.24	3350.68	0.176695	0.531219	1.12821	0.174033	1.12821	3780.26	3350.68
CD27	CD27	CD27	CD27 antigen	protein_coding	ENSECAG00000011126	0.00177401	0.0506422	2.94683	1.55916	2.94683	1264.13	428.978	0.000707103	0.0148459	0.310137	-1.68902	-3.22438	392.052	1264.13	0.46149	0.86586	0.775663	-0.366498	-1.28922	980.536	1264.13	0.0275667	0.180986	0.467146	-1.09805	-2.14066	590.531	1264.13
GJB3	GJB3	GJB3	Gap junction beta-3 protein	protein_coding	ENSECAG00000005150	0.315153	0.645896	0.661288	-0.596649	-1.5122	72.4022	109.487	0.660914	0.791326	0.834	-0.261881	-1.19904	60.3834	72.4022	0.0129663	0.763703	0.35138	-1.5089	-2.84592	25.4407	72.4022	0.48895	0.795397	1.33011	0.411542	1.33011	96.3027	72.4022
NIBAN2	NIBAN2	NIBAN2	Protein Niban 2	protein_coding	ENSECAG00000024442	5.81788e-05	0.00539961	0.694732	-0.525471	-1.4394	12885.8	18547.8	0.190801	0.392315	1.12585	0.171009	1.12585	14507.4	12885.8	0.394734	0.844841	0.925774	-0.111268	-1.08018	11929.3	12885.8	0.315817	0.675996	1.09517	0.131157	1.09517	14112.1	12885.8
LAMTOR3	LAMTOR3	LAMTOR3	Ragulator complex protein LAMTOR3	protein_coding	ENSECAG00000013569	0.0011259	0.0403314	0.694899	-0.525124	-1.43906	4073.65	5862.22	0.239204	0.44187	1.1406	0.189791	1.1406	4646.4	4073.65	0.386576	0.843053	0.907722	-0.139678	-1.10166	3697.74	4073.65	0.0434538	0.24074	1.25325	0.325679	1.25325	5105.32	4073.65
CD244	CD244	CD244	Natural killer cell receptor 2B4	protein_coding	ENSECAG00000022408	0.203721	0.553367	1.60416	0.681818	1.60416	379.694	236.693	0.0350889	0.170247	0.456468	-1.13142	-2.19074	173.318	379.694	0.727701	0.935968	0.878837	-0.186333	-1.13787	333.689	379.694	1.08173e-05	0.000400371	0.19094	-2.38881	-5.23725	72.4987	379.694
CD5L	CD5L	CD5L	CD5 antigen-like	protein_coding	ENSECAG00000023772	0.179319	0.527111	1.92124	0.942037	1.92124	535.023	278.478	0.000861211	0.0171	0.196758	-2.34551	-5.08239	105.27	535.023	0.109045	0.816019	0.458863	-1.12386	-2.1793	245.503	535.023	0.000719963	0.0128388	0.191677	-2.38325	-5.21712	102.551	535.023
ID3	ID3	ID3	DNA-binding protein inhibitor ID-3	protein_coding	ENSECAG00000023322	1.49656e-05	0.00207743	3.15974	1.65981	3.15974	587.592	185.962	2.09627e-05	0.00102316	0.323671	-1.6274	-3.08956	190.187	587.592	0.0965043	0.816019	0.645308	-0.63194	-1.54965	379.178	587.592	0.0124199	0.105455	0.516399	-0.953442	-1.93649	303.432	587.592
PSEN2	PSEN2	PSEN2	Presenilin-2	protein_coding	ENSECAG00000008285	0.000334113	0.0177626	0.698203	-0.518281	-1.43225	8142.16	11661.6	0.0379216	0.177225	1.23104	0.299878	1.23104	10023.3	8142.16	0.396791	0.844841	0.918618	-0.122463	-1.08859	7479.54	8142.16	0.0313811	0.197319	1.24057	0.311007	1.24057	10100.9	8142.16
NRROS	NRROS	NRROS	Transforming growth factor beta activator LRRC33	protein_coding	ENSECAG00000000470	0.000136981	0.0102327	0.69997	-0.514634	-1.42863	5611.53	8016.81	0.0677442	0.239171	1.18634	0.246518	1.18634	6657.19	5611.53	0.259896	0.816019	0.899922	-0.152128	-1.11121	5049.94	5611.53	0.0690053	0.32242	1.18551	0.245504	1.18551	6652.51	5611.53
TRPM2	TRPM2	TRPM2	Transient receptor potential cation channel subfamily M member 2	protein_coding	ENSECAG00000023430	0.219238	0.565216	1.28862	0.365826	1.28862	4573.14	3548.87	0.00678323	0.0695712	0.571844	-0.806306	-1.74873	2615.13	4573.14	0.38898	0.843053	0.837152	-0.256438	-1.19453	3828.42	4573.14	2.45357e-15	7.33139e-13	0.19403	-2.36565	-5.15384	887.328	4573.14
RET	RET	RET	Proto-oncogene tyrosine-protein kinase receptor Ret	protein_coding	ENSECAG00000001064 | ENSECAG00000017238	0.0144562	0.164798	2.53081	1.3396	2.53081	133.446	52.7285	0.75533	0.854866	0.88995	-0.168203	-1.12366	118.76	133.446	0.661438	0.915847	0.848906	-0.236323	-1.17799	113.283	133.446	2.46648e-05	0.000810103	0.194235	-2.36413	-5.14841	25.9199	133.446
ALG2	ALG2	ALG2	Alpha-1,3/1,6-mannosyltransferase ALG2	protein_coding	ENSECAG00000011920	0.00159401	0.0477463	0.703159	-0.508077	-1.42215	1482.87	2108.86	0.231743	0.434819	1.14277	0.192529	1.14277	1694.57	1482.87	0.30172	0.819008	0.891009	-0.166488	-1.12232	1321.25	1482.87	0.808867	0.939291	1.02742	0.0390258	1.02742	1523.53	1482.87
FAM214B	FAM214B	FAM214B	Protein FAM214B	protein_coding	ENSECAG00000018086	0.000230051	0.0146029	0.704469	-0.505392	-1.41951	2230.11	3165.66	0.768926	0.863438	1.02836	0.0403489	1.02836	2293.36	2230.11	0.536753	0.881587	0.942884	-0.0848484	-1.06058	2102.73	2230.11	0.566326	0.837106	0.946768	-0.0789173	-1.05623	2111.4	2230.11
ZPBP	ZPBP	ZPBP	Zona pellucida-binding protein 1	protein_coding	ENSECAG00000016511	0.56546	0.805872	0.841543	-0.248891	-1.18829	73.1376	86.9089	0.116625	0.306563	0.620318	-0.68892	-1.61208	45.3686	73.1376	0.00084564	0.287776	0.354161	-1.49752	-2.82358	25.9025	73.1376	0.0794642	0.35069	0.583712	-0.776671	-1.71317	42.6913	73.1376
ENSECAG00000041195	ENSECAG00000041195	---	Vacuolar protein sorting 26 homolog A (S. pombe)	protein_coding	ENSECAG00000041195	1.20235e-05	0.00175357	0.707508	-0.499181	-1.41341	1444.63	2041.85	0.0376435	0.176356	1.17863	0.237109	1.17863	1702.68	1444.63	0.191842	0.816019	0.90168	-0.149313	-1.10904	1302.59	1444.63	0.049673	0.264369	1.16834	0.224455	1.16834	1687.81	1444.63
TRAF3	TRAF3	TRAF3	TNF receptor-associated factor	protein_coding	ENSECAG00000037175	0.5097	0.773424	0.937902	-0.0924912	-1.06621	3329	3549.42	0.404593	0.589728	1.08434	0.11682	1.08434	3609.78	3329	0.271471	0.816019	1.11271	0.154071	1.11271	3704.2	3329	0.159809	0.504722	1.14641	0.197126	1.14641	3816.41	3329
CD1A3	CD1A3	CD1A3	CD1a3 molecule	protein_coding	ENSECAG00000035085	0.483737	0.759398	0.766403	-0.383826	-1.3048	221.9	289.534	0.0992581	0.28253	0.533077	-0.907585	-1.8759	118.289	221.9	0.00676673	0.689359	0.354514	-1.49609	-2.82077	78.6664	221.9	0.24565	0.614176	0.642138	-0.639045	-1.5573	142.49	221.9
SUFU	SUFU	SUFU	Suppressor of fused homolog	protein_coding	ENSECAG00000019583	0.00168035	0.0495185	0.709104	-0.49593	-1.41023	987.737	1392.94	0.0045921	0.0547788	1.36306	0.44685	1.36306	1346.35	987.737	0.6814	0.920178	0.956	-0.0649179	-1.04603	944.276	987.737	0.411319	0.747081	1.09435	0.130075	1.09435	1080.93	987.737
CD72	CD72	CD72	B-cell differentiation antigen CD72	protein_coding	ENSECAG00000003982	0.340239	0.665644	1.24741	0.318937	1.24741	527.051	422.516	7.63758e-09	1.31786e-06	0.257703	-1.95622	-3.88044	135.822	527.051	0.528292	0.879003	0.864267	-0.210451	-1.15705	455.513	527.051	6.639e-12	1.00413e-09	0.196156	-2.34992	-5.09797	103.384	527.051
LY6G6F	LY6G6F	LY6G6F	Lymphocyte antigen 6 family member G6F	protein_coding	ENSECAG00000016484	0.288543	0.62774	1.64022	0.71389	1.64022	17.7656	10.8312	0.214297	0.417372	0.562498	-0.830079	-1.77778	9.99313	17.7656	0.0324748	0.816019	0.360046	-1.47375	-2.77742	6.39644	17.7656	0.0806726	0.353603	0.432571	-1.20899	-2.31176	7.68489	17.7656
CTSC	CTSC	CTSC	Dipeptidyl peptidase 1	protein_coding	ENSECAG00000020881	0.0875435	0.390628	1.27207	0.347174	1.27207	79582.2	62561.3	7.79206e-08	9.45154e-06	0.469201	-1.09172	-2.13128	37340	79582.2	0.237388	0.816019	0.846696	-0.240084	-1.18106	67381.9	79582.2	9.5995e-31	1.68005e-27	0.196942	-2.34416	-5.07765	15673	79582.2
C18H2orf69	C18H2orf69	C18H2orf69	Chromosome 18 C2orf69 homolog	protein_coding	ENSECAG00000014107	0.00158098	0.0476072	0.719126	-0.475683	-1.39058	856.626	1191.2	0.0618422	0.227952	1.21508	0.281047	1.21508	1040.87	856.626	0.512753	0.874941	1.07072	0.0985777	1.07072	917.205	856.626	0.0056331	0.0599575	1.33516	0.417016	1.33516	1143.74	856.626
DNAJA3	DNAJA3	DNAJA3	DnaJ homolog subfamily A member 3, mitochondrial	protein_coding	ENSECAG00000003503	0.00114355	0.0405596	0.719496	-0.474942	-1.38986	2060	2863.12	0.0668116	0.237043	1.20381	0.267607	1.20381	2479.85	2060	0.268695	0.816019	1.11844	0.161483	1.11844	2303.98	2060	0.182191	0.539006	1.14475	0.195034	1.14475	2358.19	2060
TGFBRAP1	TGFBRAP1	TGFBRAP1	Transforming growth factor beta receptor associated protein 1	protein_coding	ENSECAG00000007311	0.645502	0.848235	0.881999	-0.181152	-1.13379	761.856	863.783	0.419056	0.602222	1.24661	0.318009	1.24661	949.736	761.856	0.272378	0.816019	1.34894	0.431827	1.34894	1027.7	761.856	0.815035	0.94093	0.938109	-0.0921729	-1.06597	714.703	761.856
TCF7L1	TCF7L1	TCF7L1	Transcription factor 7 like 1	protein_coding	ENSECAG00000022931	0.120675	0.445434	1.59146	0.670347	1.59146	67.8577	42.6388	0.0835529	0.261458	0.597209	-0.743692	-1.67446	40.5253	67.8577	0.0506343	0.816019	0.558727	-0.839784	-1.78978	37.914	67.8577	0.0137769	0.112972	0.473275	-1.07925	-2.11294	32.1154	67.8577
SEMA7A	SEMA7A	SEMA7A	Semaphorin-7A	protein_coding	ENSECAG00000000173	0.00130966	0.0428385	0.719647	-0.474638	-1.38957	6315.17	8775.37	0.014487	0.105832	1.28434	0.361023	1.28434	8110.8	6315.17	0.734653	0.937161	1.03531	0.0500608	1.03531	6538.15	6315.17	0.0438577	0.242246	1.2292	0.297718	1.2292	7762.6	6315.17
SLC2A5	SLC2A5	SLC2A5	Solute carrier family 2, facilitated glucose transporter member 5	protein_coding	ENSECAG00000022093	0.730658	0.888599	1.18916	0.249937	1.18916	86.4094	72.6645	0.168449	0.368842	0.498614	-1.00401	-2.00556	43.0849	86.4094	0.0464406	0.816019	0.364239	-1.45704	-2.74545	31.4737	86.4094	0.00746055	0.0731779	0.252628	-1.98492	-3.95839	21.8294	86.4094
ARHGAP10	ARHGAP10	ARHGAP10	Rho GTPase-activating protein 10	protein_coding	ENSECAG00000016629	0.000292754	0.0166816	0.722774	-0.468384	-1.38356	984.658	1362.33	0.205095	0.408021	1.12039	0.164002	1.12039	1103.2	984.658	0.0597285	0.816019	0.844035	-0.244625	-1.18478	831.086	984.658	0.00873738	0.0819615	1.2654	0.339592	1.2654	1245.99	984.658
P2RY14	P2RY14	P2RY14	P2Y purinoceptor 14	protein_coding	ENSECAG00000001554	0.00494565	0.0945228	2.31908	1.21355	2.31908	224.15	96.6547	9.05495e-06	0.000507662	0.262091	-1.93186	-3.81547	58.7477	224.15	0.237278	0.816019	0.704718	-0.504882	-1.41901	157.963	224.15	1.4432e-07	9.03713e-06	0.199822	-2.32321	-5.00445	44.7901	224.15
ELOVL1	ELOVL1	ELOVL1	Elongation of very long chain fatty acids protein 1	protein_coding	ENSECAG00000014743	0.0010983	0.039691	0.731263	-0.451539	-1.3675	4553.37	6226.72	0.311834	0.506534	1.10185	0.139931	1.10185	5017.14	4553.37	0.149835	0.816019	0.870937	-0.19936	-1.14819	3965.69	4553.37	0.0224917	0.159183	1.24467	0.315765	1.24467	5667.45	4553.37
TANK	TANK	TANK	TRAF family member associated NFKB activator	protein_coding	ENSECAG00000019097	0.240874	0.586669	0.930406	-0.104068	-1.0748	10396.7	11174.4	0.104372	0.290163	1.10497	0.144002	1.10497	11488	10396.7	0.965524	0.991021	1.00266	0.00383286	1.00266	10424.4	10396.7	0.0832106	0.359783	1.11242	0.153696	1.11242	11565.5	10396.7
KCNG2	KCNG2	KCNG2	Potassium voltage-gated channel subfamily G member 2	protein_coding	ENSECAG00000034020	0.153971	0.495275	0.591955	-0.756441	-1.68932	107.612	181.79	0.378502	0.566596	1.38261	0.467397	1.38261	148.785	107.612	0.0073101	0.689359	0.366074	-1.44979	-2.73169	39.3938	107.612	0.0101378	0.0913223	2.56837	1.36085	2.56837	276.387	107.612
MLANA	MLANA	MLANA	Melanoma antigen recognized by T-cells 1	protein_coding	ENSECAG00000009103	0.00106184	0.0386013	3.13625	1.64904	3.13625	73.6987	23.499	0.0298313	0.15665	0.478079	-1.06468	-2.09171	35.2338	73.6987	0.516771	0.875895	0.805251	-0.312489	-1.24185	59.346	73.6987	0.00216791	0.0298065	0.344667	-1.53673	-2.90135	25.4015	73.6987
KIF1A	KIF1A	KIF1A	Kinesin-like protein KIF1A	protein_coding	ENSECAG00000014504	0.125663	0.454129	1.45435	0.540378	1.45435	609.467	419.063	0.140069	0.338792	0.697343	-0.52006	-1.43401	425.007	609.467	0.317951	0.822727	1.27541	0.350965	1.27541	777.322	609.467	3.21765e-10	3.61647e-08	0.209666	-2.25384	-4.7695	127.784	609.467
ENSECAG00000015500	ENSECAG00000015500	---	Ig-like domain-containing protein	protein_coding	ENSECAG00000015500	0.0563956	0.324764	1.74457	0.802874	1.74457	358.166	205.303	4.83474e-05	0.00194837	0.303485	-1.7203	-3.29505	108.698	358.166	0.0253795	0.816019	0.521429	-0.939456	-1.91781	186.758	358.166	1.54558e-07	9.5631e-06	0.210869	-2.24558	-4.74228	75.5262	358.166
SLC12A7	SLC12A7	SLC12A7	Solute carrier family 12 member 7	protein_coding	ENSECAG00000009911	0.000217511	0.0140348	0.750519	-0.41404	-1.33241	26273.8	35007.6	0.0535825	0.21155	1.1616	0.216115	1.1616	30519.7	26273.8	0.0905547	0.816019	0.876889	-0.189534	-1.1404	23039.2	26273.8	0.476431	0.788879	1.05683	0.0797435	1.05683	27767	26273.8
PLEKHO2	PLEKHO2	PLEKHO2	Pleckstrin homology domain-containing family O member 2	protein_coding	ENSECAG00000022172	0.00091761	0.0351301	0.750613	-0.413858	-1.33224	15551.5	20718.4	0.00480678	0.0564791	1.27634	0.352014	1.27634	19849	15551.5	0.34349	0.829032	0.921278	-0.118292	-1.08545	14327.3	15551.5	0.218761	0.58287	1.11233	0.153584	1.11233	17298.4	15551.5
AEN	AEN	AEN	Apoptosis-enhancing nuclease	protein_coding	ENSECAG00000037942	0.00158548	0.0476072	0.751397	-0.412354	-1.33086	2806.28	3734.76	0.959871	0.978683	1.00457	0.00657323	1.00457	2819.1	2806.28	0.616519	0.900817	0.955672	-0.0654129	-1.04638	2681.89	2806.28	0.201637	0.562956	1.12262	0.16687	1.12262	3150.39	2806.28
ENSECAG00000034282	ENSECAG00000034282	---	SCY domain-containing protein	protein_coding	ENSECAG00000034282	0.603051	0.824074	1.16007	0.214215	1.16007	21756.3	18754.3	4.09245e-05	0.00173483	0.309887	-1.69018	-3.22698	6742.02	21756.3	0.111775	0.816019	0.635032	-0.6551	-1.57472	13816	21756.3	5.12844e-08	3.5902e-06	0.210998	-2.2447	-4.73938	4590.55	21756.3
CFI	CFI	CFI	Complement factor I	protein_coding	ENSECAG00000013869	6.51237e-06	0.00109292	3.01848	1.59382	3.01848	193.113	63.9769	0.167088	0.366846	0.719703	-0.474526	-1.38946	138.984	193.113	0.753118	0.940967	1.07717	0.107247	1.07717	208.015	193.113	0.0230352	0.162	0.579416	-0.787329	-1.72588	111.893	193.113
HCK	HCK	HCK	Tyrosine-protein kinase HCK	protein_coding	ENSECAG00000017707	0.0292705	0.239221	1.5446	0.627238	1.5446	2653.16	1717.69	2.51292e-06	0.000175919	0.390685	-1.35592	-2.55961	1036.55	2653.16	0.102577	0.816019	0.722273	-0.469384	-1.38452	1916.31	2653.16	1.14826e-14	2.99304e-12	0.212603	-2.23377	-4.7036	564.07	2653.16
CD79A	CD79A	CD79A	B-cell antigen receptor complex-associated protein alpha chain	protein_coding	ENSECAG00000007198	0.0120961	0.150446	2.49133	1.31692	2.49133	911.998	366.068	0.00205943	0.0320993	0.325901	-1.61749	-3.06841	297.221	911.998	0.114624	0.816019	0.563823	-0.826684	-1.7736	514.206	911.998	0.0176119	0.133615	0.421765	-1.24549	-2.37099	384.649	911.998
MECR	MECR	MECR	Enoyl-[acyl-carrier-protein] reductase, mitochondrial	protein_coding	ENSECAG00000015370	0.128486	0.457847	1.3524	0.435525	1.3524	12418.1	9182.24	2.52631e-08	3.68451e-06	0.330543	-1.59709	-3.02532	4104.72	12418.1	0.0488425	0.816019	0.676247	-0.564379	-1.47875	8397.69	12418.1	9.30066e-15	2.47701e-12	0.214201	-2.22296	-4.66851	2659.97	12418.1
LEAP2	LEAP2	LEAP2	Liver-expressed antimicrobial peptide 2	protein_coding	ENSECAG00000031705	0.75816	0.898922	0.862699	-0.21307	-1.15915	34.2432	39.6931	0.781433	0.871571	0.875115	-0.192456	-1.14271	29.9668	34.2432	0.0419294	0.816019	0.366666	-1.44746	-2.72727	12.5559	34.2432	0.180984	0.536992	1.89049	0.91876	1.89049	64.7365	34.2432
CCR6	CCR6	CCR6	C-C chemokine receptor type 6	protein_coding	ENSECAG00000005185	0.33029	0.658163	1.26826	0.342845	1.26826	579.251	456.731	0.000421831	0.0103205	0.421472	-1.24649	-2.37264	244.138	579.251	0.355637	0.832771	0.798392	-0.324832	-1.25252	462.469	579.251	5.45907e-10	5.86658e-08	0.214238	-2.22272	-4.66772	124.097	579.251
ENSECAG00000028530	ENSECAG00000028530	---	Probable G-protein coupled receptor 148	protein_coding	ENSECAG00000028530	0.309878	0.642028	1.18636	0.246548	1.18636	925.564	780.168	2.53609e-11	1.07137e-08	0.321847	-1.63555	-3.10707	297.89	925.564	0.117787	0.816019	0.768789	-0.379341	-1.30075	711.563	925.564	4.9324e-19	2.51779e-16	0.215579	-2.21371	-4.63867	199.532	925.564
ALDH1L1	ALDH1L1	ALDH1L1	Cytosolic 10-formyltetrahydrofolate dehydrogenase	protein_coding	ENSECAG00000021048	0.00841121	0.122773	1.5674	0.64837	1.5674	12879.7	8217.25	6.75903e-10	1.75712e-07	0.348862	-1.51927	-2.86646	4493.23	12879.7	0.0545048	0.816019	0.720466	-0.472998	-1.38799	9279.37	12879.7	3.76097e-19	2.07633e-16	0.217013	-2.20415	-4.60801	2795.06	12879.7
PPP1R14A	PPP1R14A	PPP1R14A	Protein phosphatase 1 regulatory subunit 14A	protein_coding	ENSECAG00000011290	0.00261848	0.0650689	3.69986	1.88747	3.69986	156.707	42.3548	0.0107381	0.0901722	0.332369	-1.58914	-3.0087	52.0845	156.707	0.334277	0.826806	0.66136	-0.596493	-1.51204	103.64	156.707	0.000507564	0.00970072	0.218924	-2.1915	-4.5678	34.3068	156.707
RWDD3	RWDD3	RWDD3	RWD domain-containing protein 3	protein_coding	ENSECAG00000018873	2.39351e-08	1.39633e-05	2.94808	1.55977	2.94808	149.988	50.8764	5.94721e-05	0.00228399	0.472786	-1.08074	-2.11512	70.912	149.988	0.0653018	0.816019	0.714737	-0.484516	-1.39912	107.202	149.988	0.0400793	0.230198	0.684807	-0.54623	-1.46026	102.713	149.988
RINL	RINL	RINL	Ras and Rab interactor-like protein	protein_coding	ENSECAG00000020743	0.000591379	0.0267859	2.89873	1.53542	2.89873	1318.66	454.909	0.00291371	0.0399729	0.398064	-1.32893	-2.51216	524.91	1318.66	0.389822	0.843053	0.766674	-0.383316	-1.30434	1010.98	1318.66	0.131284	0.456014	0.62712	-0.673187	-1.59459	826.957	1318.66
AKIRIN2	AKIRIN2	AKIRIN2	Akirin-2	protein_coding	ENSECAG00000010789	5.09979e-05	0.00480597	0.813282	-0.298173	-1.22959	3390.44	4168.84	0.0831578	0.261203	1.09235	0.127434	1.09235	3703.55	3390.44	0.0900801	0.816019	0.91709	-0.124865	-1.09041	3109.34	3390.44	0.153568	0.495485	1.07569	0.105265	1.07569	3647.07	3390.44
MAPK13	MAPK13	MAPK13	Mitogen-activated protein kinase 13	protein_coding	ENSECAG00000030024	0.375414	0.689868	1.24402	0.31501	1.24402	1554.06	1249.22	5.13645e-09	9.25392e-07	0.235579	-2.08572	-4.24486	366.103	1554.06	0.0447542	0.816019	0.609915	-0.713319	-1.63957	947.842	1554.06	9.83863e-10	9.56612e-08	0.219821	-2.1856	-4.54915	341.614	1554.06
MARCO	MARCO	MARCO	Macrophage receptor MARCO	protein_coding	ENSECAG00000012151	0.0127122	0.154246	2.39242	1.25847	2.39242	183.24	76.592	0.294995	0.491764	0.695427	-0.52403	-1.43797	127.43	183.24	0.129608	0.816019	0.590863	-0.759104	-1.69244	108.27	183.24	2.0732e-05	0.000692065	0.219836	-2.1855	-4.54885	40.2828	183.24
ENSECAG00000029581	ENSECAG00000029581	---	Solute carrier family 28 member 3	protein_coding	ENSECAG00000029581	0.651549	0.850792	1.15058	0.202356	1.15058	10374.6	9016.85	0.00697856	0.0705981	0.432555	-1.20904	-2.31184	4487.57	10374.6	0.707086	0.930352	1.12378	0.168362	1.12378	11658.8	10374.6	1.22037e-06	5.91149e-05	0.221349	-2.17561	-4.51776	2296.4	10374.6
SMC1A	SMC1A	SMC1A	Structural maintenance of chromosomes protein 1A	protein_coding	ENSECAG00000019776	0.00117393	0.0412085	1.25904	0.332324	1.25904	5532.41	4394.15	0.444938	0.623462	0.94734	-0.0780452	-1.05559	5241.07	5532.41	0.274913	0.816019	1.0803	0.111432	1.0803	5976.66	5532.41	0.407908	0.745419	0.943021	-0.0846386	-1.06042	5217.17	5532.41
BRD7	BRD7	BRD7	Bromodomain-containing protein 7	protein_coding	ENSECAG00000013213	0.000156263	0.0113277	1.25978	0.333168	1.25978	3455.9	2743.27	0.933783	0.963674	0.994966	-0.00728042	-1.00506	3438.51	3455.9	0.397964	0.844841	1.0526	0.073959	1.0526	3637.69	3455.9	0.28672	0.652052	0.937169	-0.0936195	-1.06704	3238.76	3455.9
TAF12	TAF12	TAF12	Transcription initiation factor TFIID subunit 12	protein_coding	ENSECAG00000012688	0.415865	0.716969	1.10325	0.141755	1.10325	1023.93	928.103	0.142599	0.341742	0.837883	-0.255179	-1.19348	857.931	1023.93	0.165765	0.816019	0.846171	-0.240978	-1.18179	866.417	1023.93	0.437011	0.763088	0.910416	-0.135402	-1.0984	932.199	1023.93
SYNE2	SYNE2	SYNE2	Nesprin-2	protein_coding	ENSECAG00000020393	0.0461641	0.294726	2.40456	1.26577	2.40456	41.3275	17.1871	0.0295801	0.155955	0.385601	-1.37482	-2.59335	15.9359	41.3275	0.0307062	0.816019	0.389542	-1.36015	-2.56712	16.0988	41.3275	0.0176102	0.133615	0.348339	-1.52144	-2.87077	14.396	41.3275
PMS2	PMS2	PMS2	Mismatch repair endonuclease PMS2	protein_coding	ENSECAG00000014072	0.000670167	0.0282428	1.31017	0.389751	1.31017	718.801	548.633	0.0123271	0.0971392	0.821519	-0.283633	-1.21726	590.509	718.801	0.216789	0.816019	0.908108	-0.139064	-1.10119	652.749	718.801	0.0386212	0.224721	0.849291	-0.235669	-1.17745	610.471	718.801
KANSL2	KANSL2	KANSL2	KAT8 regulatory NSL complex subunit 2	protein_coding	ENSECAG00000013540	0.00144991	0.0453486	1.31552	0.395637	1.31552	854.625	649.646	0.0307179	0.158336	0.831493	-0.266223	-1.20266	710.615	854.625	0.853005	0.964415	1.01584	0.022671	1.01584	868.161	854.625	0.041542	0.234721	0.839574	-0.25227	-1.19108	717.521	854.625
DPYD	DPYD	DPYD	Dihydropyrimidine dehydrogenase [NADP(+)]	protein_coding	ENSECAG00000010881	0.624012	0.837049	1.20354	0.267289	1.20354	1547.27	1285.59	0.164759	0.364897	0.591442	-0.75769	-1.69078	915.12	1547.27	0.847699	0.962391	1.07526	0.104687	1.07526	1663.72	1547.27	7.16932e-05	0.00195615	0.222077	-2.17087	-4.50295	343.612	1547.27
RRM2	RRM2	RRM2	Ribonucleoside-diphosphate reductase subunit M2	protein_coding	ENSECAG00000007464	9.5672e-05	0.0077621	1.32013	0.400676	1.32013	4935.12	3738.37	0.986798	0.993774	1.00117	0.0016937	1.00117	4940.91	4935.12	0.0639113	0.816019	1.14032	0.189437	1.14032	5627.61	4935.12	0.0226257	0.159947	1.17556	0.233345	1.17556	5801.51	4935.12
LGMN	LGMN	LGMN	Legumain	protein_coding	ENSECAG00000010227	0.121801	0.44611	1.39714	0.482472	1.39714	117148	83849	1.60677e-07	1.75755e-05	0.322174	-1.63409	-3.10391	37742.2	117148	0.226125	0.816019	0.76981	-0.377426	-1.29902	90182	117148	3.43577e-12	5.76597e-10	0.22216	-2.17033	-4.50127	26025.6	117148
ALOX5	ALOX5	ALOX5	Polyunsaturated fatty acid 5-lipoxygenase	protein_coding	ENSECAG00000012930	0.0162959	0.177458	2.48009	1.31039	2.48009	218.597	88.1405	0.00395322	0.0499287	0.336241	-1.57243	-2.97405	73.5013	218.597	0.1853	0.816019	0.608057	-0.717723	-1.64458	132.919	218.597	9.20613e-05	0.00241449	0.224292	-2.15655	-4.45847	49.0295	218.597
RBM6	RBM6	RBM6	RNA-binding protein 6	protein_coding	ENSECAG00000015226	0.000645254	0.027566	1.36035	0.44398	1.36035	1673.21	1229.98	0.914088	0.952091	0.990379	-0.0139467	-1.00971	1657.11	1673.21	0.9809	0.994421	1.00215	0.003092	1.00215	1676.8	1673.21	0.434603	0.762045	0.932202	-0.101286	-1.07273	1559.77	1673.21
ITGA9	ITGA9	ITGA9	Integrin alpha-9	protein_coding	ENSECAG00000007848	0.51975	0.779916	1.16995	0.226445	1.16995	1115.34	953.323	5.63106e-05	0.00219205	0.373444	-1.42104	-2.67778	416.516	1115.34	0.718272	0.93354	0.915859	-0.126803	-1.09187	1021.49	1115.34	1.31497e-09	1.25857e-07	0.22497	-2.15219	-4.44503	250.918	1115.34
DGAT2	DGAT2	DGAT2	Diacylglycerol O-acyltransferase 2	protein_coding	ENSECAG00000024847	0.00126313	0.0427477	2.87522	1.52367	2.87522	114.787	39.9226	0.0246391	0.140954	0.484761	-1.04465	-2.06287	55.644	114.787	0.883318	0.970719	1.0477	0.0672198	1.0477	120.261	114.787	0.608345	0.856915	0.848981	-0.236196	-1.17788	97.4515	114.787
CUL9	CUL9	CUL9	Cullin-9	protein_coding	ENSECAG00000011751	0.00150695	0.0463859	1.36299	0.446775	1.36299	1637.54	1201.43	0.753692	0.853846	0.970008	-0.0439315	-1.03092	1588.43	1637.54	0.129742	0.816019	1.15802	0.21166	1.15802	1896.31	1637.54	0.225327	0.590604	0.888699	-0.170233	-1.12524	1455.28	1637.54
MTHFD2	MTHFD2	MTHFD2	Bifunctional methylenetetrahydrofolate dehydrogenase/cyclohydrolase, mitochondrial	protein_coding	ENSECAG00000017419	0.000982834	0.0365979	1.36931	0.453453	1.36931	15251.5	11138	0.0110315	0.0917492	0.784795	-0.349612	-1.27422	11969.3	15251.5	0.733655	0.937161	0.96809	-0.0467871	-1.03296	14764.8	15251.5	0.00718642	0.0714037	0.773867	-0.369843	-1.29221	11802.6	15251.5
XPC	XPC	XPC	DNA repair protein complementing XP-C cells	protein_coding	ENSECAG00000015499	6.13125e-05	0.00560693	1.37076	0.454972	1.37076	1857.96	1355.42	0.0131049	0.100468	0.823496	-0.280167	-1.21434	1530.02	1857.96	0.690662	0.924504	0.969432	-0.0447884	-1.03153	1801.16	1857.96	0.258582	0.626479	0.915295	-0.127691	-1.09254	1700.58	1857.96
ENSECAG00000039739	ENSECAG00000039739	---	Peptidoglycan-recognition protein	protein_coding	ENSECAG00000039739	0.0620956	0.338555	1.67101	0.740717	1.67101	84.8777	50.7944	0.000122705	0.00398728	0.339448	-1.55874	-2.94596	28.8116	84.8777	0.203823	0.816019	0.708709	-0.496735	-1.41102	60.1536	84.8777	0.0377169	0.222149	0.563692	-0.827022	-1.77402	47.8449	84.8777
SORBS3	SORBS3	SORBS3	Vinexin	protein_coding	ENSECAG00000017281	0.00301629	0.0722991	1.79208	0.841639	1.79208	3051.66	1702.86	9.4007e-11	3.09281e-08	0.27908	-1.84125	-3.5832	851.658	3051.66	0.366413	0.835974	0.837429	-0.255961	-1.19413	2555.55	3051.66	7.70491e-14	1.65601e-11	0.228541	-2.12948	-4.37558	697.43	3051.66
P2RY13	P2RY13	P2RY13	P2Y purinoceptor 13	protein_coding	ENSECAG00000001640	0.138929	0.473568	0.716135	-0.481696	-1.39638	76.9958	107.516	9.49492e-09	1.59346e-06	0.233862	-2.09627	-4.27603	18.0064	76.9958	0.00580114	0.66219	0.525221	-0.929002	-1.90396	40.4399	76.9958	1.29181e-08	1.02103e-06	0.228606	-2.12906	-4.37433	17.6017	76.9958
FRMPD4	FRMPD4	FRMPD4	FERM and PDZ domain-containing protein 4	protein_coding	ENSECAG00000000153	0.279797	0.620977	0.743549	-0.427499	-1.3449	724.608	974.526	2.33141e-06	0.000166208	0.271244	-1.88234	-3.68672	196.545	724.608	0.610649	0.899872	0.869648	-0.201497	-1.14989	630.154	724.608	1.10352e-07	7.2295e-06	0.229372	-2.12424	-4.35974	166.205	724.608
ENSECAG00000024588	ENSECAG00000024588	---	Transmembrane protease serine	protein_coding	ENSECAG00000024588	0.281933	0.623572	1.64364	0.716897	1.64364	265.876	161.76	8.41049e-07	7.00931e-05	0.0978985	-3.35257	-10.2147	26.0289	265.876	0.743368	0.938626	1.1627	0.217479	1.1627	309.134	265.876	0.00168622	0.0247993	0.231707	-2.10962	-4.31579	61.6055	265.876
SELP	SELP	SELP	P-selectin	protein_coding	ENSECAG00000010918	4.19254e-06	0.000802543	2.86202	1.51703	2.86202	1022.89	357.402	0.041949	0.186269	0.629732	-0.667189	-1.58798	644.149	1022.89	0.789639	0.949163	0.941245	-0.0873572	-1.06242	962.793	1022.89	3.20108e-18	1.45246e-15	0.132744	-2.91328	-7.53327	135.783	1022.89
HAUS5	HAUS5	HAUS5	HAUS augmin-like complex subunit 5	protein_coding	ENSECAG00000012035	0.000920493	0.0351307	1.40687	0.492491	1.40687	1257.33	893.704	0.698094	0.816568	1.04044	0.0571964	1.04044	1308.18	1257.33	0.143529	0.816019	1.16094	0.215294	1.16094	1459.68	1257.33	0.444706	0.768621	1.08136	0.112852	1.08136	1359.63	1257.33
CRYAB	CRYAB	CRYAB	Alpha-crystallin B chain	protein_coding	ENSECAG00000012507	0.159209	0.501731	2.03796	1.02712	2.03796	637.756	312.939	0.0113569	0.0926323	0.277562	-1.84912	-3.6028	177.017	637.756	0.0736709	0.816019	0.404743	-1.30492	-2.4707	258.127	637.756	0.0041974	0.0485117	0.23425	-2.09388	-4.26895	149.394	637.756
CYP27A1	CYP27A1	CYP27A1	Sterol 26-hydroxylase, mitochondrial	protein_coding	ENSECAG00000019737	0.0510229	0.30894	2.23156	1.15805	2.23156	136.51	61.1724	0.00603823	0.0654061	0.322081	-1.63451	-3.10481	43.9672	136.51	0.238845	0.816019	0.618169	-0.693927	-1.61768	84.3862	136.51	0.000546274	0.010296	0.236138	-2.0823	-4.23482	32.2351	136.51
STAT5B	STAT5B	STAT5B	Signal transducer and activator of transcription 5B	protein_coding	ENSECAG00000007847	0.000117826	0.00891044	1.41974	0.505625	1.41974	4423.53	3115.74	0.089783	0.270112	0.857193	-0.222308	-1.1666	3791.82	4423.53	0.56978	0.887739	1.05292	0.0743897	1.05292	4657.61	4423.53	0.378997	0.723449	0.923174	-0.115326	-1.08322	4083.69	4423.53
TPX2	TPX2	TPX2	Targeting protein for Xklp2	protein_coding	ENSECAG00000018476	0.00068526	0.0284199	1.43532	0.521368	1.43532	5089.4	3545.84	0.0564908	0.217584	0.816487	-0.292498	-1.22476	4155.43	5089.4	0.569189	0.887739	1.06232	0.0872204	1.06232	5406.58	5089.4	0.785073	0.93197	0.971427	-0.0418218	-1.02941	4943.98	5089.4
STK4	STK4	STK4	Non-specific serine/threonine protein kinase	protein_coding	ENSECAG00000021941	0.793733	0.911598	0.9014	-0.149761	-1.10939	2228.39	2472.14	0.258254	0.458903	1.56636	0.64742	1.56636	3490.47	2228.39	0.358088	0.832771	1.44022	0.526293	1.44022	3209.38	2228.39	0.701433	0.899198	1.1644	0.219588	1.1644	2594.74	2228.39
FANCD2	FANCD2	FANCD2	Fanconi anemia group D2 protein	protein_coding	ENSECAG00000018519	0.000635223	0.0275254	1.43612	0.522172	1.43612	2635.23	1834.97	0.292907	0.490683	0.89484	-0.160298	-1.11752	2358.11	2635.23	0.194207	0.816019	1.14675	0.197551	1.14675	3021.95	2635.23	0.789072	0.933292	1.02867	0.040776	1.02867	2710.78	2635.23
AOAH	AOAH	AOAH	Acyloxyacyl hydrolase	protein_coding	ENSECAG00000009261	0.49666	0.766529	1.11552	0.157722	1.11552	11402.6	10221.7	1.91878e-11	8.39535e-09	0.339422	-1.55885	-2.94619	3870.28	11402.6	0.0747661	0.816019	0.750833	-0.413436	-1.33185	8561.42	11402.6	5.75753e-19	2.82142e-16	0.238418	-2.06843	-4.19431	2718.58	11402.6
ITGB3BP	ITGB3BP	ITGB3BP	Centromere protein R	protein_coding	ENSECAG00000024911	0.00141939	0.0447018	1.44469	0.53076	1.44469	701.366	485.479	0.0868892	0.266193	0.82213	-0.282561	-1.21635	576.614	701.366	0.8439	0.96197	0.977822	-0.0323565	-1.02268	685.811	701.366	0.0848333	0.364871	0.820515	-0.285399	-1.21875	575.481	701.366
ODF2	ODF2	ODF2	Outer dense fiber protein 2	protein_coding	ENSECAG00000011337	4.33324e-05	0.00428117	1.45059	0.536638	1.45059	1869.55	1288.82	0.347298	0.539181	0.91853	-0.122601	-1.0887	1717.24	1869.55	0.380101	0.840697	1.0824	0.114236	1.0824	2023.61	1869.55	0.963142	0.988902	0.995827	-0.00603329	-1.00419	1861.75	1869.55
LTC4S	LTC4S	LTC4S	Leukotriene C4 synthase	protein_coding	ENSECAG00000020644	0.075208	0.368255	2.27911	1.18847	2.27911	107.562	47.1948	0.00132413	0.0231411	0.222262	-2.16967	-4.49919	23.907	107.562	0.639598	0.90755	0.80683	-0.309664	-1.23942	86.7844	107.562	0.0024315	0.0324491	0.240906	-2.05346	-4.151	25.9124	107.562
IRF6	IRF6	IRF6	Interferon regulatory factor 6	protein_coding	ENSECAG00000007482	0.0144607	0.164798	3.01412	1.59174	3.01412	61.6874	20.4662	0.000275134	0.00750705	0.187254	-2.41693	-5.34033	11.5512	61.6874	0.89142	0.972283	0.94207	-0.0860933	-1.06149	58.1139	61.6874	0.00195933	0.0277179	0.242236	-2.04551	-4.1282	14.9429	61.6874
HES1	HES1	HES1	Transcription factor HES-1	protein_coding	ENSECAG00000026945	0.326159	0.655664	1.53242	0.615808	1.53242	47.7048	31.1305	0.39034	0.577191	0.689899	-0.535544	-1.44949	32.9115	47.7048	0.0361145	0.816019	0.398996	-1.32555	-2.50629	19.034	47.7048	0.481736	0.791741	0.737323	-0.439632	-1.35626	35.1738	47.7048
TMEM156	TMEM156	TMEM156	Transmembrane protein 156	protein_coding	ENSECAG00000015792	0.00039717	0.0201897	1.46835	0.554199	1.46835	1379.26	939.326	0.0130284	0.100382	0.764725	-0.386987	-1.30766	1054.76	1379.26	0.616984	0.900915	1.05529	0.077636	1.05529	1455.52	1379.26	0.00474972	0.0530436	0.736511	-0.44122	-1.35775	1015.84	1379.26
GPR82	GPR82	GPR82	Probable G-protein coupled receptor 82	protein_coding	ENSECAG00000003381	0.70842	0.879529	0.847251	-0.239139	-1.18029	65.1209	76.8614	0.961839	0.979733	1.02143	0.0305879	1.02143	66.5164	65.1209	0.876283	0.969856	0.933327	-0.099545	-1.07144	60.7791	65.1209	0.0023684	0.0317453	0.245314	-2.0273	-4.07641	15.9751	65.1209
SYTL3	SYTL3	SYTL3	Synaptotagmin-like protein 3	protein_coding	ENSECAG00000011770	0.000980829	0.0365979	1.47896	0.564583	1.47896	1973.83	1334.61	0.521501	0.685359	0.926966	-0.109411	-1.07879	1829.68	1973.83	0.9935	0.997817	0.999037	-0.00138927	-1.00096	1971.93	1973.83	0.0381428	0.223582	1.27772	0.353569	1.27772	2522	1973.83
ADGB	ADGB	ADGB	Androglobin	protein_coding	ENSECAG00000019757	0.00145104	0.0453486	1.48874	0.574095	1.48874	904.407	607.497	0.0410244	0.184301	0.775629	-0.366561	-1.28928	701.484	904.407	0.425843	0.855527	1.10357	0.142172	1.10357	998.072	904.407	0.204876	0.566095	0.854032	-0.227638	-1.17092	772.392	904.407
MAFB	MAFB	MAFB	Transcription factor MafB	protein_coding	ENSECAG00000024705	0.351722	0.675308	1.23732	0.307222	1.23732	10388.5	8395.97	0.0156364	0.110633	0.57533	-0.797538	-1.73813	5976.83	10388.5	0.990219	0.996767	0.997201	-0.00404377	-1.00281	10359.4	10388.5	9.07345e-10	8.96442e-08	0.246109	-2.02263	-4.06325	2556.7	10388.5
STK24	STK24	STK24	Serine/threonine kinase 24	protein_coding	ENSECAG00000007682	0.784086	0.908181	1.02688	0.0382676	1.02688	6880.75	6700.64	0.206829	0.40981	1.12988	0.17617	1.12988	7774.43	6880.75	0.81692	0.95538	1.02265	0.0323104	1.02265	7036.59	6880.75	0.504129	0.804873	1.06679	0.0932724	1.06679	7340.3	6880.75
TMEM86A	TMEM86A	TMEM86A	Lysoplasmalogenase-like protein TMEM86A	protein_coding	ENSECAG00000011358	0.226275	0.573101	1.34813	0.430956	1.34813	549.734	407.776	1.05889e-06	8.47876e-05	0.296891	-1.75199	-3.36824	163.211	549.734	0.607306	0.898761	0.881114	-0.1826	-1.13493	484.378	549.734	2.45274e-08	1.83223e-06	0.247602	-2.0139	-4.03873	136.115	549.734
KIF2C	KIF2C	KIF2C	Kinesin-like protein KIF2C	protein_coding	ENSECAG00000019038	0.00130983	0.0428385	1.50354	0.588365	1.50354	1870.37	1243.98	0.222066	0.425481	0.856861	-0.222867	-1.16705	1602.65	1870.37	0.357742	0.832771	1.12317	0.167573	1.12317	2100.74	1870.37	0.493232	0.797174	1.09051	0.125002	1.09051	2039.66	1870.37
ZNF608	ZNF608	ZNF608	Zinc finger protein 608	protein_coding	ENSECAG00000017943	0.142062	0.477607	1.83144	0.872976	1.83144	141.765	77.4063	0.141226	0.339825	0.545996	-0.873038	-1.83152	77.403	141.765	0.510133	0.874443	0.763485	-0.389328	-1.30978	108.235	141.765	0.000876	0.0149887	0.248317	-2.00975	-4.02711	35.2026	141.765
FLT3	FLT3	FLT3	Receptor-type tyrosine-protein kinase FLT3	protein_coding	ENSECAG00000002171	1.89933e-05	0.00239884	2.83452	1.5031	2.83452	178.622	63.0166	0.0047695	0.0562379	0.509623	-0.972498	-1.96223	91.0298	178.622	0.134714	0.816019	0.701943	-0.510575	-1.42462	125.382	178.622	1.7855e-10	2.10328e-08	0.200381	-2.31918	-4.99049	35.7924	178.622
SPTAN1	SPTAN1	SPTAN1	Spectrin alpha chain, non-erythrocytic 1	protein_coding	ENSECAG00000021297	0.000280736	0.0163776	1.51821	0.602374	1.51821	9818.56	6467.19	0.0690339	0.241808	0.811513	-0.301313	-1.23227	7967.9	9818.56	0.810481	0.955117	0.972839	-0.0397277	-1.02792	9551.88	9818.56	0.288649	0.654616	0.885238	-0.175863	-1.12964	8691.77	9818.56
ENSECAG00000002023	ENSECAG00000002023	---	Superoxide dismutase	protein_coding	ENSECAG00000002023	0.00972867	0.134585	1.99132	0.993725	1.99132	197.982	99.4224	0.0196763	0.125232	0.538929	-0.891833	-1.85553	106.698	197.982	0.651587	0.911662	0.888136	-0.171147	-1.12595	175.835	197.982	4.18496e-07	2.35183e-05	0.251362	-1.99216	-3.97832	49.7651	197.982
NCAPD2	NCAPD2	NCAPD2	Condensin complex subunit 1	protein_coding	ENSECAG00000017796	0.000644937	0.027566	1.54548	0.628056	1.54548	6393.2	4136.71	0.128366	0.323927	0.823792	-0.279648	-1.2139	5266.67	6393.2	0.36542	0.835634	1.12222	0.16636	1.12222	7174.61	6393.2	0.961868	0.988222	0.993924	-0.00879224	-1.00611	6354.36	6393.2
CEP250	CEP250	CEP250	Centrosome-associated protein CEP250	protein_coding	ENSECAG00000021188	0.000307431	0.0172582	1.55219	0.634301	1.55219	1350.7	870.194	0.0578073	0.220966	0.794427	-0.332013	-1.25877	1073.03	1350.7	0.955693	0.988944	1.00675	0.00969834	1.00675	1359.81	1350.7	0.172508	0.526899	0.847354	-0.238964	-1.18014	1144.52	1350.7
SLC16A9	SLC16A9	SLC16A9	Monocarboxylate transporter 9	protein_coding	ENSECAG00000000847	0.131958	0.46247	2.00715	1.00515	2.00715	101.046	50.343	0.423076	0.60529	0.692019	-0.531117	-1.44505	69.9257	101.046	0.768875	0.944304	1.14389	0.19395	1.14389	115.586	101.046	0.00333293	0.0410799	0.251888	-1.98915	-3.97002	25.4523	101.046
KLF1	KLF1	KLF1	Krueppel-like factor 1	protein_coding	ENSECAG00000027715	0.000552396	0.0257514	2.79103	1.4808	2.79103	125.648	45.0184	0.00114232	0.0209499	0.383781	-1.38165	-2.60565	48.2212	125.648	0.000684223	0.246542	0.368392	-1.44069	-2.7145	46.2876	125.648	0.000451468	0.00889219	0.352436	-1.50457	-2.83739	44.2828	125.648
SH3RF3	SH3RF3	SH3RF3	E3 ubiquitin-protein ligase SH3RF3	protein_coding	ENSECAG00000019446	0.307819	0.640955	1.2203	0.287235	1.2203	220.858	180.987	0.031194	0.159498	0.656214	-0.607762	-1.52389	144.93	220.858	0.562644	0.887739	0.893851	-0.161894	-1.11875	197.414	220.858	2.31827e-11	3.15568e-09	0.252375	-1.98636	-3.96236	55.7389	220.858
NDC80	NDC80	NDC80	Kinetochore protein NDC80 homolog	protein_coding	ENSECAG00000008827	1.72542e-05	0.00227292	1.56873	0.649593	1.56873	1238.89	789.744	0.00924703	0.0831757	0.762566	-0.391065	-1.31136	944.736	1238.89	0.834919	0.959455	1.02184	0.0311703	1.02184	1265.95	1238.89	0.399288	0.738691	0.915989	-0.126598	-1.09172	1134.81	1238.89
HINT2	HINT2	HINT2	Histidine triad nucleotide-binding protein 2, mitochondrial	protein_coding	ENSECAG00000000037	0.0317782	0.248922	2.00868	1.00625	2.00868	1483.42	738.507	0.00208247	0.0322729	0.367787	-1.44306	-2.71896	545.583	1483.42	0.275074	0.816019	0.701747	-0.510977	-1.42501	1040.99	1483.42	0.115388	0.425927	0.599761	-0.737539	-1.66733	889.699	1483.42
SSTR3	SSTR3	SSTR3	Somatostatin receptor 3	protein_coding	ENSECAG00000006895	0.318866	0.649556	1.40834	0.493991	1.40834	73.9115	52.4815	0.412712	0.596735	0.755973	-0.403593	-1.3228	55.8751	73.9115	0.497901	0.870668	0.793847	-0.333067	-1.25969	58.6744	73.9115	0.272078	0.637949	0.685514	-0.544742	-1.45876	50.6674	73.9115
PCOLCE2	PCOLCE2	PCOLCE2	Procollagen C-endopeptidase enhancer 2	protein_coding	ENSECAG00000020485	0.201127	0.549777	1.45361	0.539641	1.45361	5122.83	3524.21	0.00065254	0.014025	0.368693	-1.43951	-2.71228	1888.75	5122.83	0.404136	0.846364	0.783438	-0.352109	-1.27643	4013.42	5122.83	0.0141527	0.114445	0.487706	-1.03592	-2.05042	2498.43	5122.83
SPRYD4	SPRYD4	SPRYD4	SPRY domain containing 4	protein_coding	ENSECAG00000008889	0.58633	0.816724	0.885061	-0.176151	-1.12987	293.937	332.11	0.995143	0.997341	0.998636	-0.00196976	-1.00137	293.536	293.937	0.962616	0.990521	0.989549	-0.0151566	-1.01056	290.866	293.937	0.431461	0.760775	0.837654	-0.255574	-1.19381	246.218	293.937
GATA3	GATA3	GATA3	Trans-acting T-cell-specific transcription factor GATA-3	protein_coding	ENSECAG00000024574	0.000153795	0.0112151	1.59198	0.67082	1.59198	3790.5	2381	0.679236	0.803652	0.950574	-0.0731288	-1.052	3603.15	3790.5	0.14234	0.816019	1.19688	0.259275	1.19688	4536.77	3790.5	0.412254	0.747782	1.10574	0.145009	1.10574	4191.3	3790.5
PLA2G2D	PLA2G2D	PLA2G2D	Group IID secretory phospholipase A2	protein_coding	ENSECAG00000035952	0.677432	0.862885	0.894959	-0.160106	-1.11737	10090.9	11275.3	0.868389	0.926388	0.956754	-0.0637795	-1.0452	9654.54	10090.9	0.901186	0.974191	1.03368	0.0477888	1.03368	10430.8	10090.9	2.70015e-07	1.59036e-05	0.253272	-1.98124	-3.94832	2555.75	10090.9
TRPV1	TRPV1	TRPV1	Transient receptor potential cation channel subfamily V member 1	protein_coding	ENSECAG00000022758	0.627629	0.838654	1.22544	0.293294	1.22544	15.9042	12.9784	0.186144	0.387917	1.69588	0.762035	1.69588	26.9716	15.9042	0.0371372	0.816019	0.401294	-1.31727	-2.49194	6.38224	15.9042	0.296823	0.662419	1.52374	0.607613	1.52374	24.2338	15.9042
TIGD2	TIGD2	TIGD2	Tigger transposable element-derived protein 2	protein_coding	ENSECAG00000018362	0.0014577	0.045441	1.61129	0.688214	1.61129	712.474	442.177	0.00665849	0.0691884	0.666879	-0.584503	-1.49952	475.134	712.474	0.686092	0.922008	0.941715	-0.0866371	-1.06189	670.947	712.474	0.722258	0.908637	0.948438	-0.0763748	-1.05437	675.737	712.474
SH3BP4	SH3BP4	SH3BP4	SH3 domain-binding protein 4	protein_coding	ENSECAG00000009382	0.417795	0.717839	1.45807	0.544056	1.45807	185.592	127.287	0.281173	0.480224	0.605647	-0.723451	-1.65113	112.403	185.592	0.925912	0.980832	0.957759	-0.0622647	-1.0441	177.753	185.592	0.00379147	0.0448785	0.256243	-1.96442	-3.90255	47.5566	185.592
KIF14	KIF14	KIF14	Kinesin-like protein KIF14	protein_coding	ENSECAG00000024694	0.00104029	0.0379727	1.61633	0.692723	1.61633	962.57	595.528	0.656207	0.787692	0.937273	-0.093459	-1.06693	902.191	962.57	0.282755	0.816019	1.16883	0.225062	1.16883	1125.08	962.57	0.789819	0.933292	1.03957	0.0559853	1.03957	1000.66	962.57
CENPO	CENPO	CENPO	Centromere protein O	protein_coding	ENSECAG00000017127	0.000871587	0.033684	1.64431	0.71748	1.64431	347.324	211.228	0.346136	0.538362	0.870591	-0.199933	-1.14865	302.377	347.324	0.445226	0.862875	1.11805	0.16098	1.11805	388.325	347.324	0.436768	0.763088	1.12093	0.164698	1.12093	389.327	347.324
TEX43	TEX43	TEX43	Testis-expressed protein 43	protein_coding	ENSECAG00000009955	0.401495	0.707999	1.34127	0.423596	1.34127	31.1621	23.2333	0.0720083	0.246487	1.82881	0.870904	1.82881	56.9895	31.1621	0.0119682	0.757752	0.405131	-1.30354	-2.46834	12.6247	31.1621	0.933112	0.980071	0.971477	-0.041748	-1.02936	30.2733	31.1621
CRACR2B	CRACR2B	CRACR2B	EF-hand calcium-binding domain-containing protein 4A	protein_coding	ENSECAG00000012449	0.00674853	0.112332	2.27767	1.18756	2.27767	174.609	76.6613	0.00123177	0.0219977	0.374658	-1.41635	-2.6691	65.4187	174.609	0.506911	0.87284	0.819767	-0.286714	-1.21986	143.139	174.609	0.0363272	0.217307	0.530874	-0.91356	-1.88369	92.6954	174.609
ENSECAG00000039392	ENSECAG00000039392	---	N-acetylglucosaminyldiphosphodolichol N-acetylglucosaminyltransferase	protein_coding	ENSECAG00000039392	0.116157	0.438668	1.91773	0.939399	1.91773	37.9441	19.7859	0.644655	0.778359	0.829887	-0.269013	-1.20498	31.4893	37.9441	0.03069	0.816019	0.408242	-1.2925	-2.44953	15.4904	37.9441	0.720639	0.907661	0.864934	-0.209337	-1.15616	32.8191	37.9441
FCRL4	FCRL4	FCRL4	Fc receptor-like protein 4	protein_coding	ENSECAG00000013992	0.000972489	0.0365374	2.73273	1.45034	2.73273	69.5825	25.4627	0.0380172	0.177293	0.54234	-0.882731	-1.84386	37.7374	69.5825	0.463856	0.866262	0.808714	-0.306299	-1.23653	56.2723	69.5825	0.000271047	0.00587716	0.326653	-1.61417	-3.06135	22.7293	69.5825
HMGB3	HMGB3	HMGB3	High mobility group protein B3	protein_coding	ENSECAG00000020596	0.000317273	0.0173523	1.66766	0.737826	1.66766	972.332	583.052	0.0118808	0.0949794	0.70059	-0.513357	-1.42737	681.206	972.332	0.330366	0.82535	0.871713	-0.198074	-1.14717	847.595	972.332	0.120162	0.435038	0.802619	-0.317214	-1.24592	780.412	972.332
CD22	CD22	CD22	B-cell receptor CD22	protein_coding	ENSECAG00000021515	0.00118078	0.0412128	1.67614	0.745146	1.67614	1533.4	914.841	0.0436058	0.190291	0.725725	-0.462506	-1.37793	1112.83	1533.4	0.553951	0.884845	1.09838	0.135375	1.09838	1684.26	1533.4	0.0439238	0.242501	0.725863	-0.462231	-1.37767	1113.04	1533.4
FCER1A	FCER1A	FCER1A	High affinity immunoglobulin epsilon receptor subunit alpha	protein_coding	ENSECAG00000008710	0.0475345	0.298645	1.6861	0.753694	1.6861	630.451	373.91	4.31544e-05	0.00179215	0.338964	-1.5608	-2.95017	213.7	630.451	0.403887	0.846364	0.802968	-0.316586	-1.24538	506.231	630.451	3.10828e-07	1.81331e-05	0.256426	-1.96338	-3.89975	161.664	630.451
DLGAP5	DLGAP5	DLGAP5	Disks large-associated protein 5	protein_coding	ENSECAG00000008655	5.08594e-05	0.00480597	1.67879	0.747418	1.67879	1855.43	1105.22	0.0501901	0.203951	0.779157	-0.360013	-1.28344	1445.67	1855.43	0.95424	0.988868	1.00733	0.01053	1.00733	1869.02	1855.43	0.896996	0.96883	0.983647	-0.0237878	-1.01663	1825.09	1855.43
PTGDR2	PTGDR2	PTGDR2	Prostaglandin D2 receptor 2	protein_coding	ENSECAG00000001714	0.00192959	0.053604	2.4844	1.3129	2.4844	287.227	115.612	0.000971024	0.0187634	0.380463	-1.39417	-2.62838	109.279	287.227	0.0506693	0.816019	0.566065	-0.820961	-1.76658	162.589	287.227	0.359043	0.707383	0.765756	-0.385044	-1.3059	219.946	287.227
SPNS1	SPNS1	SPNS1	Sphingolipid transporter 1 (putative)	protein_coding	ENSECAG00000012372	0.589893	0.818156	0.912063	-0.132795	-1.09642	4658.67	5107.83	0.952104	0.974403	1.01031	0.0147972	1.01031	4706.69	4658.67	0.264548	0.816019	0.826509	-0.274898	-1.20991	3850.43	4658.67	0.646225	0.877122	1.08154	0.113091	1.08154	5038.55	4658.67
PTGES	PTGES	PTGES	Prostaglandin E synthase	protein_coding	ENSECAG00000000943	0.0402596	0.277714	2.22053	1.1509	2.22053	109.001	49.0878	0.408114	0.593138	0.727531	-0.458919	-1.37451	79.3016	109.001	0.0218368	0.816019	0.411067	-1.28256	-2.4327	44.8067	109.001	0.345437	0.698548	0.694994	-0.524928	-1.43886	75.755	109.001
HIP1R	HIP1R	HIP1R	Huntingtin-interacting protein 1-related protein	protein_coding	ENSECAG00000008993	0.000688921	0.0284199	1.70604	0.770651	1.70604	4613.71	2704.34	0.0262134	0.145397	0.704964	-0.504378	-1.41851	3252.5	4613.71	0.710005	0.931168	1.06018	0.0843068	1.06018	4891.35	4613.71	0.185134	0.543528	0.811882	-0.300658	-1.23171	3745.78	4613.71
KDM1B	KDM1B	KDM1B	Lysine-specific histone demethylase 1B	protein_coding	ENSECAG00000000331	0.000193166	0.0130892	1.71197	0.775659	1.71197	931.342	544.017	0.0743714	0.249694	0.774222	-0.369182	-1.29162	721.065	931.342	0.413869	0.849298	1.12385	0.168445	1.12385	1046.69	931.342	0.0286995	0.185834	0.730155	-0.453726	-1.36957	680.024	931.342
TMIGD2	TMIGD2	TMIGD2	Transmembrane and immunoglobulin domain-containing protein 2	protein_coding	ENSECAG00000011606	0.0491583	0.302799	2.102	1.07176	2.102	286.711	136.399	0.00641721	0.0678087	0.356815	-1.48675	-2.80258	102.303	286.711	0.020013	0.816019	0.415767	-1.26615	-2.4052	119.205	286.711	0.0774239	0.346428	0.51357	-0.961367	-1.94715	147.246	286.711
SLCO2B1	SLCO2B1	SLCO2B1	Solute carrier organic anion transporter family member 2B1	protein_coding	ENSECAG00000024423	0.596084	0.820069	0.89933	-0.153078	-1.11194	10673.3	11868	0.12942	0.325379	0.738163	-0.437988	-1.35471	7878.62	10673.3	0.531229	0.88002	1.13352	0.180814	1.13352	12098.4	10673.3	1.31261e-11	1.93745e-09	0.257561	-1.95701	-3.88257	2749.02	10673.3
LEF1	LEF1	LEF1	Lymphoid enhancer-binding factor 1	protein_coding	ENSECAG00000019975	0.00135261	0.0434931	1.73141	0.79195	1.73141	1354.32	782.205	0.0551493	0.215079	0.720588	-0.472753	-1.38775	975.907	1354.32	0.284549	0.816019	1.20014	0.263201	1.20014	1625.37	1354.32	0.105158	0.408614	0.758022	-0.399688	-1.31922	1026.6	1354.32
PAQR5	PAQR5	PAQR5	Membrane progestin receptor gamma	protein_coding	ENSECAG00000008154	0.0075606	0.118489	3.14346	1.65235	3.14346	42.4251	13.4963	0.109561	0.296784	0.515544	-0.955832	-1.9397	21.872	42.4251	0.0451933	0.816019	0.434921	-1.20117	-2.29927	18.4516	42.4251	0.00203523	0.0284956	0.261348	-1.93595	-3.82631	11.0877	42.4251
SLC6A17	SLC6A17	SLC6A17	Sodium-dependent neutral amino acid transporter SLC6A17	protein_coding	ENSECAG00000024394	5.23179e-05	0.00489272	2.69823	1.43201	2.69823	101.998	37.8019	9.70673e-05	0.00333101	0.38989	-1.35886	-2.56482	39.7681	101.998	0.486703	0.86913	0.850621	-0.233411	-1.17561	86.7619	101.998	0.114359	0.424486	0.688497	-0.538478	-1.45244	70.2255	101.998
ENSECAG00000024882	ENSECAG00000024882	---	C-C motif chemokine	protein_coding	ENSECAG00000024882	0.0931128	0.399266	1.67924	0.747812	1.67924	1113.23	662.934	5.08978e-06	0.000314923	0.243608	-2.03737	-4.10496	271.191	1113.23	0.0335855	0.816019	0.519035	-0.946097	-1.92665	577.804	1113.23	1.6429e-05	0.000568563	0.263243	-1.92553	-3.79877	293.05	1113.23
RASGRP2	RASGRP2	RASGRP2	RAS guanyl-releasing protein 2	protein_coding	ENSECAG00000022956	0.0170145	0.181099	1.97056	0.978608	1.97056	2701.61	1370.98	0.000851461	0.0169478	0.387407	-1.36808	-2.58127	1046.62	2701.61	0.59531	0.895304	0.859978	-0.217628	-1.16282	2323.32	2701.61	0.0406268	0.231497	0.558864	-0.83943	-1.78934	1509.83	2701.61
ENSECAG00000023126	ENSECAG00000023126	---	NmrA-like family domain-containing protein 1	protein_coding	ENSECAG00000023126	0.747919	0.895824	1.09977	0.137201	1.09977	1097.73	998.145	0.00144598	0.0248105	0.388893	-1.36255	-2.5714	426.9	1097.73	0.30486	0.819383	0.738153	-0.438008	-1.35473	810.293	1097.73	0.0123159	0.104779	0.476161	-1.07048	-2.10013	522.696	1097.73
PVRIG	PVRIG	PVRIG	Transmembrane protein PVRIG	protein_coding	ENSECAG00000020068	0.00147885	0.0459832	2.69328	1.42936	2.69328	4015.32	1490.87	0.00127396	0.0225864	0.366416	-1.44844	-2.72914	1471.28	4015.32	0.302858	0.819008	0.725505	-0.462943	-1.37835	2913.14	4015.32	0.0401474	0.230367	0.527614	-0.922445	-1.89532	2118.54	4015.32
SPCS2	SPCS2	SPCS2	Microsomal signal peptidase 25 kDa subunit	protein_coding	ENSECAG00000007179	0.288593	0.62774	1.10156	0.139549	1.10156	4902.73	4450.72	0.0188228	0.122333	0.807295	-0.308833	-1.23871	3957.95	4902.73	0.604137	0.898312	0.953896	-0.0680958	-1.04833	4676.7	4902.73	0.0852773	0.365501	0.854792	-0.226355	-1.16988	4190.82	4902.73
TLR1	TLR1	TLR1	Toll-like receptor 1	protein_coding	ENSECAG00000038588	0.000448549	0.0218931	1.91107	0.934381	1.91107	482.995	252.735	6.57751e-06	0.000393695	0.435166	-1.20036	-2.29797	210.183	482.995	0.136174	0.816019	0.761557	-0.392977	-1.3131	367.828	482.995	1.41921e-12	2.71141e-10	0.263778	-1.9226	-3.79107	127.404	482.995
HSH2D	HSH2D	HSH2D	Hematopoietic SH2 domain-containing protein	protein_coding	ENSECAG00000016757	0.0066381	0.111708	2.33099	1.22094	2.33099	1555.47	667.303	0.00255834	0.0364869	0.390534	-1.35648	-2.5606	607.465	1555.47	0.42546	0.855127	0.780291	-0.357917	-1.28157	1213.72	1555.47	0.220421	0.585003	0.682732	-0.550608	-1.4647	1061.97	1555.47
CFP	CFP	CFP	Properdin	protein_coding	ENSECAG00000017644	0.0637251	0.343871	1.51189	0.596351	1.51189	14322.2	9473.04	8.36454e-07	7.00931e-05	0.333302	-1.5851	-3.00028	4773.61	14322.2	0.0221311	0.816019	0.600438	-0.735914	-1.66545	8599.57	14322.2	2.85789e-09	2.50086e-07	0.265797	-1.9116	-3.76227	3806.79	14322.2
CDCA7	CDCA7	CDCA7	Cell division cycle-associated protein 7	protein_coding	ENSECAG00000011492	2.86169e-05	0.00318714	1.76458	0.819321	1.76458	2434.58	1379.7	0.0406799	0.18309	0.757985	-0.399758	-1.31929	1845.38	2434.58	0.464693	0.866262	1.10387	0.142569	1.10387	2687.46	2434.58	0.37264	0.718408	0.886303	-0.174128	-1.12828	2157.78	2434.58
SLC43A1	SLC43A1	SLC43A1	Large neutral amino acids transporter small subunit 3	protein_coding	ENSECAG00000008427	1.31851e-06	0.000343681	2.65379	1.40805	2.65379	390.079	146.99	0.0013237	0.0231411	0.527128	-0.923774	-1.89707	205.622	390.079	0.199006	0.816019	1.28817	0.365319	1.28817	502.486	390.079	0.145938	0.482274	0.748983	-0.416995	-1.33514	292.163	390.079
ANKRD16	ANKRD16	ANKRD16	Ankyrin repeat domain-containing protein 16	protein_coding	ENSECAG00000020138	0.000771028	0.03097	1.77175	0.825175	1.77175	250.616	141.451	0.0245072	0.140912	0.685564	-0.544637	-1.45865	171.813	250.616	0.598909	0.897295	0.916264	-0.126165	-1.09139	229.63	250.616	0.0281127	0.183317	0.690455	-0.53438	-1.44832	173.039	250.616
CDK5RAP2	CDK5RAP2	CDK5RAP2	CDK5 regulatory subunit-associated protein 2	protein_coding	ENSECAG00000000135	0.000484497	0.0232767	1.77402	0.827026	1.77402	1627.82	917.585	0.034136	0.167615	0.706633	-0.500968	-1.41516	1150.27	1627.82	0.467705	0.867094	0.88791	-0.171515	-1.12624	1445.36	1627.82	0.105887	0.410152	0.767096	-0.38252	-1.30362	1248.69	1627.82
SLAMF1	SLAMF1	SLAMF1	Signaling lymphocytic activation molecule	protein_coding	ENSECAG00000014369	0.000222957	0.0143008	1.79836	0.846682	1.79836	788.835	438.641	0.050527	0.204653	0.7341	-0.445952	-1.36221	579.084	788.835	0.342152	0.829032	1.16127	0.215705	1.16127	916.052	788.835	0.0216658	0.155541	0.69499	-0.524937	-1.43887	548.232	788.835
SOX15	SOX15	SOX15	SRY-box transcription factor 15	protein_coding	ENSECAG00000007026	0.919231	0.967399	1.05865	0.0822299	1.05865	23.2927	22.0022	0.948541	0.972596	0.964524	-0.0521111	-1.03678	22.4664	23.2927	0.421935	0.853351	0.63551	-0.654013	-1.57354	14.8027	23.2927	0.275595	0.641703	1.83169	0.873173	1.83169	42.6649	23.2927
NDUFAF7	NDUFAF7	NDUFAF7	Protein arginine methyltransferase NDUFAF7, mitochondrial	protein_coding	ENSECAG00000014140	0.00104145	0.0379727	1.8106	0.85647	1.8106	146.153	80.7209	0.0187309	0.122258	0.658812	-0.60206	-1.51788	96.2877	146.153	0.844233	0.96197	0.966333	-0.0494077	-1.03484	141.233	146.153	0.258457	0.626479	0.818695	-0.288601	-1.22146	119.655	146.153
HMGB2	HMGB2	HMGB2	High mobility group protein B2	protein_coding	ENSECAG00000010132	0.000887883	0.0342058	1.81304	0.858411	1.81304	23288.4	12844.9	0.00726034	0.0721967	0.618455	-0.69326	-1.61693	14402.8	23288.4	0.807185	0.954974	0.957262	-0.063014	-1.04465	22293.1	23288.4	0.420909	0.753695	0.865844	-0.207821	-1.15494	20164.1	23288.4
HK3	HK3	HK3	Hexokinase-3	protein_coding	ENSECAG00000016508	0.740601	0.891645	0.957436	-0.0627525	-1.04446	2524.34	2636.57	1.52356e-16	1.86652e-13	0.335682	-1.57483	-2.97901	847.378	2524.34	0.194811	0.816019	0.843391	-0.245726	-1.18569	2129.01	2524.34	2.58216e-23	2.94946e-20	0.266639	-1.90704	-3.75038	673.089	2524.34
CMC4	CMC4	CMC4	Cx9C motif-containing protein 4	protein_coding	ENSECAG00000028644	0.0300755	0.242564	1.84822	0.88614	1.84822	73.1152	39.5597	0.00110047	0.0204271	0.393597	-1.34521	-2.54067	28.7779	73.1152	0.136228	0.816019	0.661323	-0.596573	-1.51212	48.3527	73.1152	0.114447	0.424486	0.642164	-0.638986	-1.55723	46.9519	73.1152
MMP2	MMP2	MMP2	72 kDa type IV collagenase	protein_coding	ENSECAG00000000953	0.124767	0.452469	1.92912	0.947942	1.92912	100.909	52.3084	0.346561	0.538658	0.670083	-0.577588	-1.49235	67.6176	100.909	0.237613	0.816019	0.605036	-0.724907	-1.65279	61.0537	100.909	0.00247499	0.0328151	0.267901	-1.90023	-3.73272	27.0337	100.909
KIF15	KIF15	KIF15	Kinesin-like protein KIF15	protein_coding	ENSECAG00000014953	3.8345e-05	0.00395942	1.81799	0.862343	1.81799	1619.83	891.003	0.155929	0.3558	0.814517	-0.295983	-1.22772	1319.38	1619.83	0.935815	0.98331	1.0117	0.0167756	1.0117	1638.78	1619.83	0.29108	0.656866	0.858348	-0.220365	-1.16503	1390.38	1619.83
FOXM1	FOXM1	FOXM1	Forkhead box protein M1	protein_coding	ENSECAG00000019129	0.00028628	0.0164658	1.82226	0.865732	1.82226	754.234	413.9	0.0271139	0.148424	0.695105	-0.524698	-1.43863	524.272	754.234	0.88389	0.970979	0.976336	-0.0345504	-1.02424	736.386	754.234	0.432385	0.760775	0.878876	-0.186269	-1.13782	662.878	754.234
SMPDL3A	SMPDL3A	SMPDL3A	Acid sphingomyelinase-like phosphodiesterase 3a	protein_coding	ENSECAG00000023408	0.00167304	0.0495083	1.81726	0.861766	1.81726	3833.04	2109.24	1.86128e-07	1.96015e-05	0.371074	-1.43022	-2.69488	1422.34	3833.04	0.51924	0.876925	0.884839	-0.176513	-1.13015	3391.62	3833.04	6.18439e-12	9.71346e-10	0.269835	-1.88985	-3.70597	1034.29	3833.04
TCP11	TCP11	TCP11	T-complex protein 11 homolog	protein_coding	ENSECAG00000012071	0.0384125	0.271548	1.66688	0.737152	1.66688	81.5336	48.9138	0.0155468	0.110504	0.551981	-0.857309	-1.81166	45.005	81.5336	0.000672415	0.246542	0.429953	-1.21775	-2.32584	35.0556	81.5336	0.0152669	0.120698	0.547875	-0.868082	-1.82523	44.6702	81.5336
LAMP3	LAMP3	LAMP3	Lysosome-associated membrane glycoprotein 3	protein_coding	ENSECAG00000008113	0.6992	0.874267	0.903287	-0.146744	-1.10707	202.091	223.728	0.639727	0.775663	0.883995	-0.17789	-1.13123	178.647	202.091	0.833446	0.959031	0.946197	-0.0797881	-1.05686	191.217	202.091	1.70288e-06	7.93232e-05	0.27182	-1.87927	-3.6789	54.9323	202.091
CCHCR1	CCHCR1	CCHCR1	Coiled-coil alpha-helical rod protein 1	protein_coding	ENSECAG00000021619	0.00131243	0.0428385	1.875	0.90689	1.875	973.148	519.013	0.0180772	0.119816	0.630454	-0.665537	-1.58616	613.525	973.148	0.198565	0.816019	0.778428	-0.361364	-1.28464	757.526	973.148	0.0534897	0.276382	0.685924	-0.543879	-1.45789	667.506	973.148
ENSECAG00000029415	ENSECAG00000029415	---	Ferritin	protein_coding	ENSECAG00000029415	0.000179317	0.0125532	2.6472	1.40447	2.6472	62.1431	23.475	0.000764727	0.015511	0.427637	-1.22554	-2.33843	26.5747	62.1431	0.00289222	0.527069	0.476586	-1.06919	-2.09826	29.6166	62.1431	0.000402966	0.00809301	0.401646	-1.316	-2.48975	24.9595	62.1431
MND1	MND1	MND1	Meiotic nuclear division protein 1 homolog	protein_coding	ENSECAG00000020362	0.000975245	0.0365374	2.6382	1.39955	2.6382	367.882	139.444	3.40284e-05	0.00146275	0.294958	-1.76142	-3.39031	108.51	367.882	0.0876397	0.816019	0.607311	-0.719492	-1.6466	223.419	367.882	0.102587	0.404122	0.620345	-0.688857	-1.61201	228.214	367.882
GATA1	GATA1	GATA1	Erythroid transcription factor	protein_coding	ENSECAG00000037888	0.0194807	0.194189	2.49517	1.31914	2.49517	84.9199	34.0337	0.00488176	0.0569585	0.332042	-1.59056	-3.01167	28.1969	84.9199	0.247422	0.816019	0.64091	-0.641806	-1.56028	54.426	84.9199	0.00108866	0.0178066	0.273074	-1.87264	-3.66201	23.1894	84.9199
IRF7	IRF7	IRF7	Interferon regulatory factor 7	protein_coding	ENSECAG00000009744	0.0723801	0.36193	1.40289	0.488404	1.40289	4774.13	3403.06	3.06517e-08	4.31626e-06	0.351844	-1.50699	-2.84217	1679.75	4774.13	0.000831533	0.287776	0.532713	-0.908569	-1.87718	2543.24	4774.13	1.01808e-11	1.52104e-09	0.276639	-1.85392	-3.61482	1320.71	4774.13
EEPD1	EEPD1	EEPD1	Endonuclease/exonuclease/phosphatase family domain-containing protein 1	protein_coding	ENSECAG00000014470	0.100689	0.415752	1.54749	0.62993	1.54749	257.037	166.1	0.000669506	0.0142179	0.402628	-1.31248	-2.48368	103.491	257.037	0.669549	0.916826	1.11917	0.162427	1.11917	287.668	257.037	0.00648717	0.0664501	0.483053	-1.04975	-2.07017	124.163	257.037
SLAMF8	SLAMF8	SLAMF8	SLAM family member 8	protein_coding	ENSECAG00000023720	0.515798	0.777346	1.12867	0.174625	1.12867	5214.29	4619.85	2.99965e-07	2.93989e-05	0.384666	-1.37832	-2.59966	2005.76	5214.29	0.160693	0.816019	0.770085	-0.376911	-1.29856	4015.44	5214.29	6.49614e-12	9.94802e-10	0.277335	-1.8503	-3.60574	1446.11	5214.29
GDF15	GDF15	GDF15	Growth differentiation factor 15	protein_coding	ENSECAG00000039579	0.0981036	0.409774	1.84547	0.883987	1.84547	82.4887	44.698	0.0428716	0.188589	0.472602	-1.0813	-2.11594	38.9844	82.4887	0.0230445	0.816019	0.431013	-1.2142	-2.32012	35.5537	82.4887	0.682704	0.892161	0.860889	-0.216101	-1.16159	71.0136	82.4887
MFSD4A	MFSD4A	MFSD4A	Major facilitator superfamily domain-containing protein 4A	protein_coding	ENSECAG00000022333	0.000313044	0.0173523	1.94646	0.960851	1.94646	258.493	132.802	0.0256726	0.14394	0.66584	-0.586753	-1.50186	172.115	258.493	0.41255	0.849287	0.862206	-0.213896	-1.15982	222.874	258.493	0.197367	0.558803	0.790646	-0.338896	-1.26479	204.377	258.493
LYN	LYN	LYN	Tyrosine-protein kinase Lyn	protein_coding	ENSECAG00000012862	0.219713	0.566197	1.32897	0.410307	1.32897	7883.38	5931.95	0.00561096	0.0627188	0.526285	-0.926083	-1.90011	4148.91	7883.38	0.270342	0.816019	0.774607	-0.368463	-1.29098	6106.52	7883.38	3.47312e-08	2.5029e-06	0.278187	-1.84587	-3.5947	2193.06	7883.38
TREX1	TREX1	TREX1	Three-prime repair exonuclease 1	protein_coding	ENSECAG00000042179	0.045329	0.293202	1.8444	0.883154	1.8444	811.373	439.911	0.00329579	0.0437925	0.406865	-1.29738	-2.45782	330.119	811.373	0.0602329	0.816019	0.563216	-0.828241	-1.77552	456.978	811.373	0.0773579	0.346259	0.582747	-0.779058	-1.71601	472.825	811.373
RMDN2	RMDN2	RMDN2	Regulator of microtubule dynamics protein 2	protein_coding	ENSECAG00000021058	0.000348253	0.018311	1.97401	0.981132	1.97401	105.517	53.4529	0.196023	0.398256	0.790249	-0.339621	-1.26542	83.3844	105.517	0.711181	0.931182	0.935539	-0.0961307	-1.0689	98.7149	105.517	0.724451	0.90921	0.937875	-0.0925329	-1.06624	98.9614	105.517
SLA2	SLA2	SLA2	Src-like-adapter 2	protein_coding	ENSECAG00000014135	0.000329504	0.0177477	1.97963	0.985233	1.97963	1372.23	693.175	0.0212361	0.130937	0.64592	-0.630573	-1.54818	886.352	1372.23	0.602661	0.898312	0.906098	-0.142261	-1.10363	1243.38	1372.23	0.166606	0.515167	0.7692	-0.378569	-1.30005	1055.52	1372.23
LAX1	LAX1	LAX1	Lymphocyte transmembrane adapter 1	protein_coding	ENSECAG00000021798	0.000570916	0.02623	1.98197	0.986937	1.98197	162.981	82.2316	0.0374781	0.176059	0.666973	-0.584299	-1.49931	108.704	162.981	0.184312	0.816019	1.28858	0.365781	1.28858	210.014	162.981	0.0126245	0.106673	0.612412	-0.707426	-1.63289	99.8114	162.981
INKA1	INKA1	INKA1	PAK4-inhibitor INKA1	protein_coding	ENSECAG00000015612	0.231246	0.578167	1.48889	0.574238	1.48889	276.017	185.384	0.000711922	0.0148721	0.322112	-1.63436	-3.10451	88.9084	276.017	0.0193941	0.816019	0.459182	-1.12286	-2.17779	126.742	276.017	0.000153304	0.00363978	0.279829	-1.83738	-3.57361	77.2374	276.017
H1-10	H1-10	H1-10	Histone H1.10	protein_coding	ENSECAG00000003332	0.00114941	0.0405803	2.61493	1.38677	2.61493	8198.1	3135.11	0.00198651	0.0314408	0.400861	-1.31883	-2.49463	3286.29	8198.1	0.253768	0.816019	0.713703	-0.486604	-1.40114	5851.01	8198.1	0.0509899	0.26858	0.561652	-0.832251	-1.78046	4604.48	8198.1
EIF4EBP1	EIF4EBP1	EIF4EBP1	Eukaryotic translation initiation factor 4E-binding protein 1	protein_coding	ENSECAG00000015719	2.18343e-06	0.000524494	2.57352	1.36374	2.57352	2296.85	892.494	3.47797e-07	3.35501e-05	0.361798	-1.46674	-2.76397	830.996	2296.85	0.655212	0.912923	0.914999	-0.128158	-1.0929	2101.62	2296.85	0.000118113	0.00294107	0.464012	-1.10777	-2.15512	1065.77	2296.85
ICA1L	ICA1L	ICA1L	Islet cell autoantigen 1-like protein	protein_coding	ENSECAG00000009288	0.000460273	0.0222878	2.56756	1.3604	2.56756	82.4139	32.0981	0.256029	0.457231	0.746331	-0.422113	-1.33989	61.508	82.4139	0.752822	0.940967	0.922762	-0.115969	-1.0837	76.0484	82.4139	0.903734	0.97073	1.03147	0.0446983	1.03147	85.0072	82.4139
CD55	CD55	CD55	Complement decay-accelerating factor	protein_coding	ENSECAG00000016667	0.240614	0.586657	1.39959	0.485001	1.39959	310.268	221.686	0.16094	0.361097	0.669474	-0.5789	-1.49371	207.716	310.268	0.690418	0.924504	0.892531	-0.164026	-1.12041	276.924	310.268	1.32637e-05	0.000472365	0.281935	-1.82657	-3.54692	87.4754	310.268
PTK7	PTK7	PTK7	Inactive tyrosine-protein kinase 7	protein_coding	ENSECAG00000011101	0.694904	0.871279	1.13039	0.176821	1.13039	129.791	114.819	0.46347	0.638924	0.795408	-0.330233	-1.25722	103.237	129.791	0.435384	0.8593	0.784021	-0.351035	-1.27548	101.759	129.791	9.2795e-05	0.00242395	0.283366	-1.81926	-3.52901	36.7783	129.791
CDA	CDA	CDA	Cytidine deaminase	protein_coding	ENSECAG00000013981	0.131233	0.461463	1.41382	0.499596	1.41382	1662.91	1176.19	6.09669e-05	0.00232885	0.398034	-1.32904	-2.51235	661.896	1662.91	0.0320041	0.816019	0.611468	-0.709651	-1.63541	1016.82	1662.91	4.48062e-08	3.17295e-06	0.283481	-1.81868	-3.52758	471.404	1662.91
ENSECAG00000035675	ENSECAG00000035675	---	Ig-like domain-containing protein	protein_coding	ENSECAG00000035675	0.00127708	0.0428385	2.53733	1.34331	2.53733	1273.34	501.842	0.00535461	0.0605718	0.44746	-1.16017	-2.23484	569.769	1273.34	0.465259	0.866262	0.810155	-0.303731	-1.23433	1031.6	1273.34	0.164783	0.512374	0.669745	-0.578316	-1.49311	852.814	1273.34
SULF2	SULF2	SULF2	Extracellular sulfatase Sulf-2	protein_coding	ENSECAG00000013630	0.26012	0.604692	1.2054	0.269506	1.2054	8400.31	6968.93	0.000131532	0.00420732	0.530203	-0.915384	-1.88607	4453.87	8400.31	0.244215	0.816019	0.824365	-0.278645	-1.21305	6924.93	8400.31	4.18518e-14	1.00535e-11	0.284889	-1.81153	-3.51013	2393.16	8400.31
AZIN2	AZIN2	AZIN2	Antizyme inhibitor 2	protein_coding	ENSECAG00000023032	4.8718e-05	0.00473203	2.51854	1.33259	2.51854	115.955	46.0408	8.47532e-06	0.00048747	0.365484	-1.45212	-2.7361	42.3799	115.955	0.138826	0.816019	0.724579	-0.464786	-1.38011	84.0188	115.955	0.000772202	0.0136282	0.469788	-1.08992	-2.12862	54.4745	115.955
SDC3	SDC3	SDC3	Syndecan-3	protein_coding	ENSECAG00000023946	0.617673	0.832558	0.844167	-0.244399	-1.1846	535.868	634.788	0.00517229	0.059166	0.385723	-1.37436	-2.59253	206.697	535.868	0.34077	0.829032	0.723584	-0.466767	-1.38201	387.745	535.868	0.000286473	0.00617883	0.289345	-1.78914	-3.45608	155.05	535.868
RNASE4	RNASE4	RNASE4	Ribonuclease 4	protein_coding	ENSECAG00000011727	0.421421	0.719721	0.825236	-0.277121	-1.21177	259.719	314.721	0.045196	0.193465	0.617778	-0.69484	-1.6187	160.449	259.719	0.733223	0.936968	1.08474	0.117347	1.08474	281.727	259.719	5.5137e-07	3.02908e-05	0.291549	-1.77819	-3.42996	75.7208	259.719
GALK1	GALK1	GALK1	Galactokinase	protein_coding	ENSECAG00000019803	0.0023711	0.0613213	2.34277	1.22822	2.34277	2387.96	1019.29	0.00146111	0.0248611	0.410181	-1.28567	-2.43795	979.494	2387.96	0.304442	0.819361	0.750285	-0.414488	-1.33283	1791.65	2387.96	0.0832633	0.359783	0.615806	-0.699452	-1.62389	1470.52	2387.96
FGF22	FGF22	FGF22	Fibroblast growth factor 22	protein_coding	ENSECAG00000039463	0.0870682	0.389723	1.85498	0.891402	1.85498	86.235	46.4884	0.416209	0.599858	0.748074	-0.418747	-1.33677	64.5102	86.235	0.0251871	0.816019	0.44611	-1.16453	-2.2416	38.4703	86.235	0.932142	0.979809	1.03078	0.043738	1.03078	88.8894	86.235
SNX33	SNX33	SNX33	Sorting nexin	protein_coding	ENSECAG00000015527	0.673912	0.861343	1.08069	0.111956	1.08069	238.818	220.986	0.4462	0.624517	0.869214	-0.202217	-1.15047	207.584	238.818	0.620946	0.90249	0.913232	-0.130946	-1.09501	218.096	238.818	0.616962	0.860568	0.911869	-0.133102	-1.09665	217.771	238.818
PLXNC1	PLXNC1	PLXNC1	Plexin-C1	protein_coding	ENSECAG00000022971	0.204763	0.553686	1.44599	0.532061	1.44599	1380.74	954.871	0.00424737	0.0521388	0.435104	-1.20057	-2.2983	600.763	1380.74	0.742315	0.938626	1.10023	0.137799	1.10023	1519.12	1380.74	2.84544e-05	0.000910169	0.294985	-1.76129	-3.39	407.297	1380.74
MFSD6L	MFSD6L	MFSD6L	Major facilitator superfamily domain-containing protein 6-like	protein_coding	ENSECAG00000003241	0.00150337	0.0463859	2.51629	1.3313	2.51629	93.444	37.1356	0.0458054	0.19432	0.567067	-0.818408	-1.76346	52.989	93.444	0.815783	0.95538	0.936922	-0.0939996	-1.06733	87.5497	93.444	0.254075	0.622036	0.723956	-0.466026	-1.3813	67.6494	93.444
BPIFC	BPIFC	BPIFC	BPI fold-containing family C protein	protein_coding	ENSECAG00000024388	0.00120946	0.0418562	2.49466	1.31885	2.49466	262.114	105.07	0.0411258	0.184419	0.564408	-0.825189	-1.77177	147.939	262.114	0.247474	0.816019	0.724158	-0.465624	-1.38091	189.812	262.114	0.0303788	0.192834	0.544404	-0.877249	-1.83687	142.696	262.114
CAPN14	CAPN14	CAPN14	Calpain-14	protein_coding	ENSECAG00000019098	0.000630344	0.0275254	2.48557	1.31357	2.48557	147.543	59.3598	0.487945	0.659803	0.835165	-0.259867	-1.19737	123.223	147.543	0.564989	0.887739	0.861417	-0.215216	-1.16088	127.096	147.543	0.660782	0.882429	1.12043	0.164048	1.12043	165.311	147.543
CYRIA	CYRIA	CYRIA	CYFIP-related Rac1 interactor A	protein_coding	ENSECAG00000014952	0.00707369	0.114496	1.74637	0.80436	1.74637	531.985	304.623	0.00228849	0.0339423	0.532258	-0.909802	-1.87879	283.154	531.985	0.429412	0.856867	1.17611	0.234017	1.17611	625.671	531.985	6.97641e-09	5.85398e-07	0.297114	-1.75091	-3.36571	158.06	531.985
CXCL13	CXCL13	CXCL13	C-X-C motif chemokine 13	protein_coding	ENSECAG00000011845	0.294198	0.63088	1.47018	0.555988	1.47018	938.507	638.364	0.701337	0.819152	1.15115	0.203071	1.15115	1080.36	938.507	0.426733	0.855584	1.33863	0.420755	1.33863	1256.31	938.507	0.00106029	0.0174827	0.299399	-1.73986	-3.34003	280.988	938.507
MMP1	MMP1	MMP1	Interstitial collagenase	protein_coding	ENSECAG00000023733	0.00127238	0.0428239	1.86874	0.90207	1.86874	20454.1	10945.4	0.0801785	0.25734	1.40414	0.489682	1.40414	28720.4	20454.1	0.065571	0.816019	0.699596	-0.515406	-1.4294	14309.6	20454.1	5.78167e-10	6.10614e-08	0.300325	-1.7354	-3.32972	6142.9	20454.1
SDF2L1	SDF2L1	SDF2L1	Stromal cell-derived factor 2-like protein 1	protein_coding	ENSECAG00000022641	0.000436927	0.0215838	2.4648	1.30147	2.4648	5303.05	2151.51	3.23019e-05	0.00140829	0.34429	-1.5383	-2.90452	1825.79	5303.05	0.722586	0.934487	0.913027	-0.131271	-1.09526	4841.83	5303.05	0.024741	0.16933	0.562262	-0.830684	-1.77853	2981.71	5303.05
SNRPD2	SNRPD2	SNRPD2	Small nuclear ribonucleoprotein Sm D2	protein_coding	ENSECAG00000007824	0.0578944	0.328211	1.61893	0.695039	1.61893	4672.64	2886.25	0.0321903	0.162268	0.580369	-0.784958	-1.72304	2711.85	4672.64	0.177154	0.816019	0.709833	-0.494449	-1.40878	3316.79	4672.64	0.290584	0.656445	0.764589	-0.387243	-1.30789	3572.65	4672.64
CLEC6A	CLEC6A	CLEC6A	C-type lectin domain family 6 member A	protein_coding	ENSECAG00000010716	0.182142	0.530915	0.652048	-0.616949	-1.53363	111.648	171.226	0.377748	0.565952	0.752188	-0.410835	-1.32946	83.9799	111.648	0.301291	0.819008	0.716361	-0.481241	-1.39594	79.98	111.648	0.000314435	0.0066531	0.300953	-1.73239	-3.32277	33.6007	111.648
VEGFA	VEGFA	VEGFA	Vascular endothelial growth factor A	protein_coding	ENSECAG00000009402	0.000553598	0.0257514	2.46009	1.29871	2.46009	712.158	289.485	0.0432671	0.189387	0.591632	-0.757229	-1.69024	421.335	712.158	0.72007	0.933835	1.09726	0.13391	1.09726	781.425	712.158	0.00100811	0.0167803	0.424523	-1.23608	-2.35558	302.328	712.158
ZNF414	ZNF414	ZNF414	Zinc finger protein 414	protein_coding	ENSECAG00000023401	0.00119987	0.0417603	2.40461	1.2658	2.40461	1272.21	529.072	0.000346758	0.0090194	0.379525	-1.39773	-2.63487	482.836	1272.21	0.127159	0.816019	0.662153	-0.594763	-1.51022	842.398	1272.21	0.0830678	0.359783	0.625775	-0.676285	-1.59802	796.117	1272.21
S1PR4	S1PR4	S1PR4	Sphingosine 1-phosphate receptor 4	protein_coding	ENSECAG00000001851	0.00953398	0.132879	2.15199	1.10567	2.15199	2613.73	1214.56	0.00301604	0.0409186	0.416097	-1.26501	-2.40329	1087.56	2613.73	0.69302	0.925562	0.889948	-0.168208	-1.12366	2326.08	2613.73	0.253423	0.621186	0.713591	-0.486831	-1.40136	1865.13	2613.73
ENSECAG00000028712	ENSECAG00000028712	---	Ig-like domain-containing protein	protein_coding	ENSECAG00000028712	0.000670856	0.0282428	2.35493	1.23568	2.35493	97.4517	41.382	0.000148778	0.0046616	0.38648	-1.37153	-2.58745	37.6631	97.4517	0.826992	0.957952	0.948763	-0.0758808	-1.054	92.4585	97.4517	0.350789	0.701292	0.796572	-0.328124	-1.25538	77.6272	97.4517
PCBD1	PCBD1	PCBD1	Pterin-4-alpha-carbinolamine dehydratase	protein_coding	ENSECAG00000009682	0.00124053	0.0423336	2.35296	1.23448	2.35296	140.851	59.8612	0.0825604	0.26028	0.63664	-0.651449	-1.57075	89.6714	140.851	0.103731	0.816019	0.655621	-0.609067	-1.52527	92.3448	140.851	0.0158639	0.124184	0.530675	-0.914101	-1.88439	74.746	140.851
SMIM11	SMIM11	SMIM11	Small Integral Membrane Protein 11	protein_coding	ENSECAG00000003617	0.0644285	0.345577	1.56691	0.647926	1.56691	960.311	612.868	0.0891326	0.269488	0.66199	-0.595118	-1.5106	635.717	960.311	0.564892	0.887739	0.869791	-0.20126	-1.1497	835.27	960.311	0.368515	0.7148	0.803985	-0.31476	-1.2438	772.076	960.311
SLC7A5	SLC7A5	SLC7A5	Large neutral amino acids transporter small subunit 1	protein_coding	ENSECAG00000009215	1.75004e-05	0.00228083	2.35261	1.23426	2.35261	7225.31	3071.19	0.00257141	0.0365771	0.548665	-0.866002	-1.82261	3964.28	7225.31	0.384275	0.842174	1.18903	0.249779	1.18903	8591.08	7225.31	0.0139894	0.113726	0.613037	-0.705953	-1.63122	4429.39	7225.31
ARPIN	ARPIN	ARPIN	Arpin	protein_coding	ENSECAG00000023388	0.289817	0.628304	1.51892	0.603046	1.51892	120.721	79.4779	0.00852708	0.0791423	0.35084	-1.51112	-2.85031	42.3536	120.721	0.122148	0.816019	0.543336	-0.880082	-1.84048	65.5919	120.721	0.00293365	0.0373987	0.303067	-1.72229	-3.2996	36.5864	120.721
CLDN7	CLDN7	CLDN7	Claudin-7	protein_coding	ENSECAG00000007289	0.00793821	0.120258	2.01212	1.00872	2.01212	192.718	95.7786	0.000929984	0.0181441	0.418027	-1.25833	-2.39219	80.5613	192.718	0.686451	0.922016	0.900581	-0.151071	-1.11039	173.558	192.718	0.0169384	0.129649	0.533809	-0.905603	-1.87333	102.875	192.718
PCED1B	PCED1B	PCED1B	PC-esterase domain-containing protein 1B	protein_coding	ENSECAG00000004390	4.62658e-05	0.00453442	2.33586	1.22395	2.33586	776.138	332.271	0.000187206	0.00556666	0.460256	-1.11949	-2.1727	357.222	776.138	0.291826	0.816019	0.80416	-0.314446	-1.24353	624.139	776.138	0.00286235	0.036719	0.538237	-0.893686	-1.85792	417.746	776.138
TMPRSS9	TMPRSS9	TMPRSS9	Transmembrane protease serine 9	protein_coding	ENSECAG00000014457	0.121383	0.445888	1.57593	0.656206	1.57593	340.023	215.76	0.00318987	0.0427561	0.419699	-1.25257	-2.38266	142.707	340.023	0.00683868	0.689359	0.45159	-1.14692	-2.2144	153.551	340.023	0.0364153	0.217666	0.540451	-0.887764	-1.85031	183.766	340.023
ATF4	ATF4	ATF4	Cyclic AMP-dependent transcription factor ATF-4	protein_coding	ENSECAG00000006931	0.0514215	0.310328	1.55085	0.633063	1.55085	35505.4	22894.1	0.00011064	0.00369592	0.418558	-1.2565	-2.38916	14861.1	35505.4	0.146904	0.816019	0.721268	-0.471393	-1.38645	25608.9	35505.4	0.0587543	0.294035	0.653275	-0.614238	-1.53075	23194.8	35505.4
TSPAN4	TSPAN4	TSPAN4	Tetraspanin-4	protein_coding	ENSECAG00000012755	0.144335	0.481679	1.38166	0.466399	1.38166	6729.93	4870.92	9.75449e-07	7.86199e-05	0.337883	-1.5654	-2.9596	2273.93	6729.93	0.0395421	0.816019	0.633924	-0.657618	-1.57748	4266.27	6729.93	1.14893e-07	7.44735e-06	0.308745	-1.69551	-3.23892	2077.83	6729.93
SCAND1	SCAND1	SCAND1	SCAN domain-containing protein 1	protein_coding	ENSECAG00000001342	0.0756741	0.369356	1.69255	0.759195	1.69255	7102.42	4196.3	0.00337466	0.0444068	0.419584	-1.25297	-2.38332	2980.06	7102.42	0.0800828	0.816019	0.595453	-0.747939	-1.67939	4229.16	7102.42	0.134766	0.461823	0.642086	-0.639162	-1.55742	4560.36	7102.42
CD163	CD163	CD163	Scavenger receptor cysteine-rich type 1 protein M130	protein_coding	ENSECAG00000019111	0.00157684	0.0476072	2.33332	1.22239	2.33332	21565.8	9242.54	1.28521e-16	1.74946e-13	0.10857	-3.2033	-9.21065	2341.4	21565.8	0.339553	0.829032	0.774126	-0.36936	-1.29178	16694.7	21565.8	1.17674e-48	1.44162e-44	0.0191692	-5.70507	-52.167	413.4	21565.8
SLX9	SLX9	SLX9	SLX9 Ribosome Biogenesis Factor	protein_coding	ENSECAG00000016590	0.115112	0.437013	1.52608	0.609828	1.52608	2030.67	1330.65	0.0189022	0.122589	0.532688	-0.908636	-1.87727	1081.71	2030.67	0.138465	0.816019	0.672141	-0.573164	-1.48778	1364.89	2030.67	0.143889	0.478366	0.675672	-0.565606	-1.48001	1372.06	2030.67
PDE6B	PDE6B	PDE6B	Rod cGMP-specific 3',5'-cyclic phosphodiesterase subunit beta	protein_coding	ENSECAG00000017337	0.00136808	0.0438752	2.31698	1.21225	2.31698	1473.25	635.851	0.0357846	0.171747	0.576824	-0.793797	-1.73363	849.809	1473.25	0.441461	0.860926	0.817458	-0.290784	-1.2233	1204.32	1473.25	0.767863	0.924747	0.925606	-0.11153	-1.08037	1363.65	1473.25
ENSECAG00000021425	ENSECAG00000021425	---	N-acetyllactosaminide alpha-1,3-galactosyltransferase-like 1	protein_coding	ENSECAG00000021425	0.000173284	0.0122006	2.31241	1.2094	2.31241	110.426	47.7535	0.391011	0.577629	0.832432	-0.264595	-1.2013	91.922	110.426	0.256625	0.816019	0.784725	-0.349741	-1.27433	86.6539	110.426	0.0263571	0.176641	0.615974	-0.699057	-1.62344	68.0195	110.426
ENDOG	ENDOG	ENDOG	Endonuclease G, mitochondrial	protein_coding	ENSECAG00000009809	0.110747	0.431649	1.54637	0.62889	1.54637	658.88	426.08	0.000520504	0.0120088	0.386487	-1.37151	-2.58741	254.648	658.88	0.00410231	0.586986	0.456116	-1.13253	-2.19243	300.525	658.88	0.0110996	0.0976873	0.498953	-1.00302	-2.0042	328.75	658.88
CRELD2	CRELD2	CRELD2	Protein disulfide isomerase CRELD2	protein_coding	ENSECAG00000021209	0.000256317	0.0155453	2.2977	1.20019	2.2977	4057.35	1765.83	4.30283e-05	0.00179215	0.394267	-1.34276	-2.53635	1599.68	4057.35	0.951697	0.988227	0.986328	-0.0198607	-1.01386	4001.88	4057.35	0.00146384	0.0223911	0.484872	-1.04432	-2.0624	1967.3	4057.35
SDR16C5	SDR16C5	SDR16C5	Epidermal retinol dehydrogenase 2	protein_coding	ENSECAG00000008479	6.13279e-05	0.00560693	2.26399	1.17887	2.26399	717.593	316.959	0.00699527	0.0707087	0.578503	-0.789604	-1.7286	415.129	717.593	0.453663	0.864999	1.16339	0.218336	1.16339	834.841	717.593	0.00751553	0.0734818	0.580864	-0.783728	-1.72157	416.824	717.593
CD7	CD7	CD7	T-cell antigen CD7	protein_coding	ENSECAG00000006205	0.756376	0.898351	1.08907	0.123096	1.08907	3302.65	3032.55	0.00143264	0.0246854	0.415873	-1.26578	-2.40458	1373.49	3302.65	0.809923	0.955117	1.06837	0.09541	1.06837	3528.45	3302.65	2.02463e-05	0.000677699	0.30913	-1.69371	-3.23488	1020.95	3302.65
BMF	BMF	BMF	Bcl-2-modifying factor	protein_coding	ENSECAG00000023088	3.36775e-05	0.00355675	2.25336	1.17208	2.25336	233.137	103.462	0.783147	0.872609	1.05375	0.0755367	1.05375	245.669	233.137	0.164137	0.816019	0.766516	-0.383612	-1.3046	178.703	233.137	0.0361428	0.216415	0.667475	-0.583214	-1.49818	155.613	233.137
RIBC1	RIBC1	RIBC1	RIB43A-like with coiled-coils protein 1	protein_coding	ENSECAG00000018431	0.183326	0.532081	1.53946	0.622423	1.53946	62.5024	40.6003	0.0433176	0.189462	0.518499	-0.947587	-1.92864	32.4075	62.5024	0.0172463	0.813022	0.4604	-1.11904	-2.17202	28.7761	62.5024	0.042342	0.237406	0.51423	-0.959515	-1.94466	32.1406	62.5024
JDP2	JDP2	JDP2	Jun dimerization protein 2	protein_coding	ENSECAG00000034290	2.13597e-06	0.000523356	1.96687	0.975898	1.96687	662.261	336.709	9.27887e-10	2.18384e-07	0.417143	-1.26139	-2.39726	276.257	662.261	0.263908	0.816019	0.854504	-0.226841	-1.17027	565.904	662.261	7.06733e-16	2.40505e-13	0.310365	-1.68796	-3.22201	205.543	662.261
PLTP	PLTP	PLTP	Phospholipid transfer protein	protein_coding	ENSECAG00000019465	0.0364293	0.265928	1.59217	0.670993	1.59217	4196.25	2635.56	0.000347533	0.0090204	0.451391	-1.14755	-2.21537	1894.15	4196.25	0.585222	0.891881	0.885806	-0.174938	-1.12892	3717.06	4196.25	1.79686e-07	1.10066e-05	0.312886	-1.67629	-3.19605	1312.95	4196.25
ENSECAG00000030155	ENSECAG00000030155	---	GTPase IMAP family member 1-like	protein_coding	ENSECAG00000030155	0.169608	0.513491	1.40359	0.489124	1.40359	407.098	290.04	0.00222273	0.0334914	0.468969	-1.09244	-2.13234	190.916	407.098	0.181703	0.816019	0.719683	-0.474567	-1.3895	292.982	407.098	3.52559e-06	0.000149972	0.313786	-1.67215	-3.18689	127.742	407.098
AFF2	AFF2	AFF2	AF4/FMR2 family member 2	protein_coding	ENSECAG00000021132	0.036093	0.264459	2.25633	1.17398	2.25633	40.3365	17.8771	0.865866	0.924824	0.938978	-0.0908368	-1.06499	37.8751	40.3365	0.0487084	0.816019	0.471316	-1.08523	-2.12172	19.0112	40.3365	0.886416	0.965927	0.947918	-0.0771655	-1.05494	38.2357	40.3365
ENSECAG00000023871	ENSECAG00000023871	---	C-type lectin domain family 10 member A-like	protein_coding	ENSECAG00000023871	0.121577	0.445888	1.47094	0.556735	1.47094	4113.21	2796.32	0.48731	0.659461	0.841072	-0.249698	-1.18896	3459.51	4113.21	0.0757658	0.816019	0.64239	-0.638478	-1.55669	2642.29	4113.21	3.66782e-06	0.000155483	0.314962	-1.66675	-3.17499	1295.5	4113.21
SMAD1	SMAD1	SMAD1	Mothers against decapentaplegic homolog 1	protein_coding	ENSECAG00000022649	0.0367465	0.265928	1.58186	0.661626	1.58186	330.704	209.059	0.000438341	0.0105919	0.461069	-1.11695	-2.16887	152.477	330.704	0.118344	0.816019	0.710969	-0.492141	-1.40653	235.12	330.704	2.57881e-07	1.52623e-05	0.316462	-1.6599	-3.15994	104.655	330.704
GCM1	GCM1	GCM1	Chorion-specific transcription factor GCMa	protein_coding	ENSECAG00000014228	0.00027723	0.0162504	2.23973	1.16333	2.23973	109.589	48.9297	0.296645	0.493442	0.800617	-0.320816	-1.24904	87.7391	109.589	0.0361424	0.816019	0.638132	-0.648073	-1.56707	69.9325	109.589	3.71184e-05	0.00113554	0.397619	-1.33054	-2.51497	43.5749	109.589
TGM2	TGM2	TGM2	Protein-glutamine gamma-glutamyltransferase 2	protein_coding	ENSECAG00000006290	0.64048	0.845803	1.06634	0.092664	1.06634	53158.7	49851.6	0.21506	0.418308	1.18589	0.245971	1.18589	63040.4	53158.7	0.699501	0.927312	0.948301	-0.0765828	-1.05452	50410.4	53158.7	1.58125e-16	6.0537e-14	0.321346	-1.6378	-3.11191	17082.3	53158.7
ENSECAG00000033034	ENSECAG00000033034	---	RAB20, member RAS oncogene family	protein_coding	ENSECAG00000033034	0.69783	0.873339	0.916576	-0.125674	-1.09102	3330.19	3633.3	0.0696814	0.242613	0.665543	-0.587396	-1.50253	2216.39	3330.19	0.296366	0.817913	0.791112	-0.338047	-1.26404	2634.56	3330.19	5.17696e-07	2.88286e-05	0.323402	-1.6286	-3.09212	1076.99	3330.19
FOXP3	FOXP3	FOXP3	Forkhead box protein P3	protein_coding	ENSECAG00000022667	1.11553e-05	0.00164654	2.23608	1.16097	2.23608	2864.35	1280.97	0.0444253	0.192316	0.692482	-0.530152	-1.44408	1983.51	2864.35	0.742047	0.938626	0.941643	-0.0867485	-1.06197	2697.2	2864.35	0.633565	0.871112	0.916559	-0.1257	-1.09104	2625.35	2864.35
SLC7A8	SLC7A8	SLC7A8	Solute carrier family 7 member 8	protein_coding	ENSECAG00000013723	0.33849	0.663535	1.29419	0.372049	1.29419	3394.39	2622.79	0.0301041	0.15734	0.557431	-0.843134	-1.79394	1892.14	3394.39	0.590111	0.893176	0.864941	-0.209327	-1.15615	2935.95	3394.39	0.0347871	0.210162	0.566142	-0.820765	-1.76634	1921.71	3394.39
CPT1C	CPT1C	CPT1C	Carnitine O-palmitoyltransferase 1, brain isoform	protein_coding	ENSECAG00000015556	0.163196	0.507697	1.56028	0.641803	1.56028	163.085	104.523	0.0457914	0.19432	0.528605	-0.919739	-1.89177	86.2075	163.085	0.753422	0.940967	0.905306	-0.143522	-1.1046	147.642	163.085	0.000505439	0.00967521	0.323958	-1.62612	-3.08682	52.8327	163.085
ENSECAG00000029412	ENSECAG00000029412	---	40S_SA_C domain-containing protein	protein_coding	ENSECAG00000029412	0.0195799	0.19423	1.90858	0.932503	1.90858	1093.83	573.108	0.00212897	0.0326952	0.427127	-1.22726	-2.34122	467.203	1093.83	0.24557	0.816019	0.725447	-0.463059	-1.37846	793.512	1093.83	0.158393	0.502507	0.676921	-0.562941	-1.47728	740.433	1093.83
SLC38A2	SLC38A2	SLC38A2	Solute carrier family 38 member 2	protein_coding	ENSECAG00000014498	0.363929	0.682561	0.636787	-0.651118	-1.57038	3366.58	5286.82	0.339868	0.532257	1.60711	0.684467	1.60711	5410.45	3366.58	0.383582	0.841985	1.54206	0.624862	1.54206	5191.47	3366.58	0.832793	0.946821	1.11066	0.151417	1.11066	3739.12	3366.58
SLC38A1	SLC38A1	SLC38A1	Solute carrier family 38 member 1	protein_coding	ENSECAG00000007576	0.71544	0.882486	1.16978	0.226238	1.16978	991.187	847.328	0.217217	0.419935	1.6997	0.765279	1.6997	1684.72	991.187	0.240666	0.816019	1.65595	0.727656	1.65595	1641.35	991.187	0.647442	0.877303	1.21732	0.283706	1.21732	1206.59	991.187
PCK2	PCK2	PCK2	Phosphoenolpyruvate carboxykinase [GTP], mitochondrial	protein_coding	ENSECAG00000013913	0.000242959	0.0152641	2.21483	1.1472	2.21483	7182.02	3242.69	0.000103477	0.00351161	0.431207	-1.21355	-2.31907	3096.93	7182.02	0.752414	0.940967	0.933974	-0.098546	-1.07069	6707.81	7182.02	0.0494027	0.263488	0.653336	-0.614102	-1.53061	4692.27	7182.02
TTC26	TTC26	TTC26	Intraflagellar transport protein 56	protein_coding	ENSECAG00000019531	0.00611012	0.107242	2.56938	1.36142	2.56938	97.5669	37.9729	0.118138	0.308765	0.589497	-0.762444	-1.69636	57.5154	97.5669	0.834547	0.959455	0.932416	-0.100955	-1.07248	90.9729	97.5669	0.00115893	0.0187557	0.324165	-1.6252	-3.08484	31.6278	97.5669
DTX1	DTX1	DTX1	E3 ubiquitin-protein ligase DTX1	protein_coding	ENSECAG00000028399	0.0326063	0.252694	2.10148	1.07141	2.10148	139.455	66.3602	0.231443	0.43447	0.662127	-0.59482	-1.51028	92.3368	139.455	0.029987	0.816019	0.471983	-1.08319	-2.11872	65.8203	139.455	0.35863	0.707159	0.728648	-0.456706	-1.3724	101.613	139.455
FAM163A	FAM163A	FAM163A	Protein FAM163A	protein_coding	ENSECAG00000023561	2.89365e-05	0.00319208	2.21479	1.14717	2.21479	168.587	76.1188	0.0709439	0.244689	0.716774	-0.480411	-1.39514	120.839	168.587	0.905484	0.975302	0.978593	-0.0312196	-1.02188	164.978	168.587	2.99214e-05	0.000952121	0.45241	-1.1443	-2.21038	76.2706	168.587
ENSECAG00000023677	ENSECAG00000023677	---	CD209 antigen-like protein E	protein_coding	ENSECAG00000023677	0.0129977	0.155655	0.451845	-1.1461	-2.21315	309.744	685.508	0.212389	0.415188	0.669894	-0.577996	-1.49277	207.495	309.744	0.0206552	0.816019	0.474685	-1.07496	-2.10666	147.031	309.744	0.558929	0.833383	1.206	0.270226	1.206	373.55	309.744
KRT25	KRT25	KRT25	Keratin, type I cytoskeletal 25	protein_coding	ENSECAG00000013748	0.00128945	0.0428385	2.21265	1.14577	2.21265	1602.97	724.457	0.00831414	0.0783737	0.52176	-0.938541	-1.91659	836.365	1602.97	0.456801	0.864999	0.832598	-0.264309	-1.20106	1334.63	1602.97	0.000450185	0.00888119	0.420585	-1.24953	-2.37764	674.184	1602.97
TNN	TNN	TNN	Tenascin-N	protein_coding	ENSECAG00000011669	0.000554923	0.0257514	2.2049	1.14071	2.2049	282.418	128.087	0.109026	0.295961	0.695818	-0.523219	-1.43716	196.512	282.418	0.761852	0.943111	0.934013	-0.0984859	-1.07065	263.782	282.418	0.241283	0.610105	0.766879	-0.382929	-1.30399	216.581	282.418
ROM1	ROM1	ROM1	Rod outer segment membrane protein 1	protein_coding	ENSECAG00000013399	0.0814752	0.381265	1.62506	0.700495	1.62506	343.005	211.072	0.00262581	0.0371301	0.43156	-1.21237	-2.31717	148.027	343.005	0.263275	0.816019	0.73298	-0.448155	-1.36429	251.415	343.005	0.0853744	0.365707	0.619159	-0.691618	-1.61509	212.374	343.005
ENSECAG00000006930	ENSECAG00000006930	---	60S ribosomal protein L7a	protein_coding	ENSECAG00000006930	0.123133	0.448225	1.34728	0.43005	1.34728	82.0825	60.9246	2.73713e-05	0.00123755	0.432344	-1.20975	-2.31297	35.4879	82.0825	0.796796	0.952185	0.95287	-0.0696483	-1.04946	78.214	82.0825	0.0263992	0.176728	0.648128	-0.625649	-1.5429	53.2	82.0825
HERPUD1	HERPUD1	HERPUD1	Homocysteine-responsive endoplasmic reticulum-resident ubiquitin-like domain member 1 protein	protein_coding	ENSECAG00000011366	2.75052e-09	2.80805e-06	2.20393	1.14008	2.20393	10096.1	4580.96	3.92249e-12	2.13659e-09	0.397589	-1.33065	-2.51516	4014.11	10096.1	0.996088	0.998451	0.99935	-0.000938777	-1.00065	10089.6	10096.1	1.4862e-12	2.75871e-10	0.390324	-1.35725	-2.56197	3940.77	10096.1
ENSECAG00000028304	ENSECAG00000028304	---	NAD(P)(+)--arginine ADP-ribosyltransferase	protein_coding	ENSECAG00000028304	0.000104526	0.00820861	2.16628	1.11522	2.16628	837.51	386.611	0.331492	0.524759	0.825052	-0.277443	-1.21205	690.989	837.51	0.555476	0.884845	0.889885	-0.168309	-1.12374	745.288	837.51	0.839333	0.94984	1.04095	0.0579012	1.04095	871.806	837.51
ENSECAG00000000910	ENSECAG00000000910	---	Interferon-induced transmembrane protein 3	protein_coding	ENSECAG00000000910	0.00391324	0.0844034	2.01299	1.00934	2.01299	4666.48	2318.18	0.000595585	0.0132119	0.434909	-1.20121	-2.29933	2029.5	4666.48	0.155809	0.816019	0.708948	-0.496249	-1.41054	3308.29	4666.48	0.061188	0.300567	0.635176	-0.654771	-1.57437	2964.04	4666.48
ZBP1	ZBP1	ZBP1	Insulin-like growth factor 2 mRNA-binding protein 1	protein_coding	ENSECAG00000017185	0.0153414	0.171017	1.93394	0.951546	1.93394	4089.97	2114.83	7.83066e-05	0.00284669	0.341323	-1.55079	-2.92978	1396	4089.97	0.189051	0.816019	0.699657	-0.51528	-1.42927	2861.57	4089.97	5.08059e-05	0.00146798	0.331835	-1.59146	-3.01354	1357.19	4089.97
EHBP1	EHBP1	EHBP1	EH domain-binding protein 1	protein_coding	ENSECAG00000009318	0.00172302	0.0501394	1.40299	0.488502	1.40299	1061.16	756.357	0.69989	0.818096	1.04216	0.0595736	1.04216	1105.9	1061.16	0.634553	0.906473	1.05219	0.0733908	1.05219	1116.54	1061.16	0.186816	0.545313	0.867545	-0.20499	-1.15268	920.604	1061.16
DOK3	DOK3	DOK3	Docking protein 3	protein_coding	ENSECAG00000022360	0.0905783	0.3962	1.59887	0.677056	1.59887	1122.29	701.927	0.000111537	0.00370309	0.341819	-1.5487	-2.92553	383.62	1122.29	0.0581868	0.816019	0.59155	-0.757429	-1.69048	663.891	1122.29	7.66911e-05	0.00207405	0.332956	-1.5866	-3.0034	373.674	1122.29
SLC25A23	SLC25A23	SLC25A23	Solute carrier family 25 member 23	protein_coding	ENSECAG00000020970	0.737301	0.890041	1.10912	0.149412	1.10912	56.6722	51.0967	0.29818	0.494652	1.37168	0.455948	1.37168	77.7364	56.6722	0.3294	0.824713	0.740314	-0.433792	-1.35078	41.9552	56.6722	0.277973	0.64398	0.713178	-0.487665	-1.40217	40.4174	56.6722
AIF1	AIF1	AIF1	Allograft inflammatory factor 1	protein_coding	ENSECAG00000013747	0.0269572	0.229183	1.49631	0.581407	1.49631	1025.86	685.596	8.7316e-07	7.20008e-05	0.407076	-1.29663	-2.45654	417.604	1025.86	0.0347496	0.816019	0.681169	-0.553916	-1.46807	698.785	1025.86	2.39413e-09	2.14091e-07	0.334311	-1.58074	-2.99122	342.957	1025.86
SOD2	SOD2	SOD2	Superoxide dismutase [Mn], mitochondrial	protein_coding	ENSECAG00000011797	0.0010311	0.0378203	1.91124	0.934508	1.91124	47707.7	24961.7	0.0117872	0.0946932	0.608329	-0.717077	-1.64385	29022	47707.7	0.312764	0.820641	0.819377	-0.287401	-1.22044	39090.6	47707.7	3.14306e-08	2.292e-06	0.335454	-1.57581	-2.98104	16003.7	47707.7
SLC25A20	SLC25A20	SLC25A20	Solute carrier family 25 member 20	protein_coding	ENSECAG00000019650	0.34853	0.672628	0.859094	-0.219113	-1.16402	441.493	513.906	0.247494	0.450259	1.20553	0.269667	1.20553	532.233	441.493	0.476644	0.86723	1.12191	0.165952	1.12191	495.314	441.493	0.0288828	0.186626	1.42355	0.509491	1.42355	628.487	441.493
GAMT	GAMT	GAMT	Guanidinoacetate N-methyltransferase	protein_coding	ENSECAG00000009689	0.244419	0.590142	1.29386	0.371687	1.29386	1921.57	1485.14	6.13605e-07	5.40811e-05	0.330733	-1.59626	-3.02359	635.526	1921.57	0.0389922	0.816019	0.633276	-0.659094	-1.57909	1216.88	1921.57	9.47944e-07	4.83886e-05	0.336745	-1.57027	-2.9696	647.079	1921.57
DBP	DBP	DBP	Vitamin D-binding protein	protein_coding	ENSECAG00000014275	0.0331747	0.254333	1.63074	0.705525	1.63074	1158.86	710.638	0.000361001	0.00929123	0.440563	-1.18258	-2.26982	510.553	1158.86	0.134116	0.816019	0.709331	-0.495469	-1.40978	822.018	1158.86	0.0135444	0.111771	0.567163	-0.818165	-1.76316	657.265	1158.86
PDGFC	PDGFC	PDGFC	Platelet-derived growth factor C	protein_coding	ENSECAG00000019512	0.0017775	0.0506422	0.323569	-1.62785	-3.09053	81.2284	251.039	0.00418203	0.0518039	2.81154	1.49136	2.81154	228.377	81.2284	0.115827	0.816019	1.76635	0.82077	1.76635	143.478	81.2284	0.0126454	0.106767	2.46337	1.30064	2.46337	200.096	81.2284
ZSCAN20	ZSCAN20	ZSCAN20	Zinc finger and SCAN domain-containing protein 20	protein_coding	ENSECAG00000012735	0.00178539	0.0507439	1.56676	0.647785	1.56676	244.688	156.174	0.0293739	0.155313	0.734484	-0.445197	-1.3615	179.719	244.688	0.704433	0.929404	0.948275	-0.0766223	-1.05455	232.031	244.688	0.366079	0.712217	0.879924	-0.184548	-1.13646	215.307	244.688
SLC25A16	SLC25A16	SLC25A16	Solute carrier family 25 member 16	protein_coding	ENSECAG00000010181	0.149734	0.48852	0.668699	-0.58057	-1.49544	591.223	884.138	0.231054	0.434405	1.39725	0.48259	1.39725	826.086	591.223	0.284568	0.816019	1.34832	0.43116	1.34832	797.156	591.223	0.417859	0.752159	1.25412	0.326675	1.25412	741.464	591.223
RHBDD3	RHBDD3	RHBDD3	Rhomboid domain-containing protein 3	protein_coding	ENSECAG00000022744	0.00931664	0.130892	2.08343	1.05896	2.08343	991.207	475.759	0.00372029	0.047588	0.441038	-1.18102	-2.26738	437.16	991.207	0.136832	0.816019	0.657621	-0.604671	-1.52063	651.839	991.207	0.0534818	0.276382	0.580042	-0.785771	-1.72401	574.942	991.207
SLC25A13	SLC25A13	SLC25A13	Solute carrier family 25 member 13	protein_coding	ENSECAG00000013738	0.491541	0.764457	0.862251	-0.21382	-1.15975	635.617	737.159	0.272849	0.472403	1.26616	0.340463	1.26616	804.794	635.617	0.980391	0.994421	1.00531	0.00763662	1.00531	638.99	635.617	0.449378	0.771325	1.177	0.235118	1.177	748.123	635.617
ARHGEF39	ARHGEF39	ARHGEF39	Rho guanine nucleotide exchange factor 39	protein_coding	ENSECAG00000009073	0.00183876	0.0517854	1.73374	0.793885	1.73374	906.031	522.589	0.0726176	0.247272	0.729064	-0.455883	-1.37162	660.555	906.031	0.75795	0.94251	1.05559	0.078052	1.05559	956.399	906.031	0.257612	0.625572	0.819284	-0.287565	-1.22058	742.297	906.031
RBBP7	RBBP7	RBBP7	Histone-binding protein RBBP7	protein_coding	ENSECAG00000019979	0.00184997	0.0519815	1.30109	0.379724	1.30109	3784.2	2908.48	0.0624405	0.228893	0.854537	-0.226786	-1.17022	3233.74	3784.2	0.977334	0.993841	0.997609	-0.00345358	-1.0024	3775.15	3784.2	0.75493	0.920385	1.02668	0.0379886	1.02668	3885.17	3784.2
UPB1	UPB1	UPB1	Beta-ureidopropionase	protein_coding	ENSECAG00000017804	0.132388	0.462828	1.59073	0.669691	1.59073	134.785	84.7315	0.0788635	0.255057	0.582099	-0.780662	-1.71792	78.4584	134.785	0.142134	0.816019	0.63724	-0.650091	-1.56927	85.8905	134.785	0.000560223	0.0105104	0.338315	-1.56356	-2.95583	45.5998	134.785
INPPL1	INPPL1	INPPL1	Phosphatidylinositol 3,4,5-trisphosphate 5-phosphatase 2	protein_coding	ENSECAG00000017064	0.00187635	0.052482	0.793531	-0.333641	-1.26019	7632.52	9618.43	0.0225826	0.135088	1.18479	0.24463	1.18479	9042.93	7632.52	0.812567	0.95538	0.982517	-0.025445	-1.01779	7499.09	7632.52	0.554932	0.831347	0.956994	-0.0634177	-1.04494	7304.28	7632.52
ENSECAG00000024790	ENSECAG00000024790	---	C-C motif chemokine	protein_coding	ENSECAG00000024790	0.186343	0.534236	1.40341	0.488941	1.40341	112622	80248.8	3.20009e-05	0.00140138	0.344167	-1.53882	-2.90556	38761	112622	0.0602621	0.816019	0.617634	-0.695177	-1.61908	69559.4	112622	2.53766e-05	0.000829035	0.339544	-1.55833	-2.94513	38240.2	112622
SLC25A12	SLC25A12	SLC25A12	Solute carrier family 25 member 12	protein_coding	ENSECAG00000009055	0.0069993	0.114158	1.36909	0.453213	1.36909	563.148	411.332	0.156758	0.356187	0.849138	-0.23593	-1.17767	478.19	563.148	0.313258	0.820641	0.890348	-0.167559	-1.12316	501.398	563.148	0.825543	0.944484	0.974854	-0.0367424	-1.02579	548.987	563.148
ENSECAG00000038332	ENSECAG00000038332	---	Inosine phosphorylase	protein_coding	ENSECAG00000038332	0.0623207	0.339178	1.73541	0.795276	1.73541	6785.24	3909.88	0.00245395	0.0354855	0.408256	-1.29245	-2.44944	2770.12	6785.24	0.328793	0.824713	0.749211	-0.416555	-1.33474	5083.58	6785.24	0.000268577	0.00584168	0.340273	-1.55523	-2.93882	2308.83	6785.24
TACC3	TACC3	TACC3	Transforming acidic coiled-coil-containing protein 3	protein_coding	ENSECAG00000011380	0.00193821	0.0536402	2.07227	1.05121	2.07227	9365.47	4519.42	0.0105544	0.0890485	0.548252	-0.86709	-1.82398	5134.64	9365.47	0.410322	0.849287	0.824093	-0.279121	-1.21346	7718.02	9365.47	0.23215	0.599256	0.755174	-0.40512	-1.3242	7072.56	9365.47
ENSECAG00000042431	ENSECAG00000042431	---	Aflatoxin B1 aldehyde reductase member 3	protein_coding	ENSECAG00000042431	0.00454807	0.0903054	2.4	1.26304	2.4	120.111	50.0464	0.110559	0.298143	0.615987	-0.699027	-1.62341	73.9872	120.111	0.0780348	0.816019	0.58578	-0.771568	-1.70712	70.359	120.111	0.000528188	0.0100635	0.340311	-1.55508	-2.93849	40.8752	120.111
KIF20A	KIF20A	KIF20A	Kinesin-like protein KIF20A	protein_coding	ENSECAG00000016860	0.00196584	0.054242	1.46568	0.551568	1.46568	1189.28	811.421	0.353552	0.545319	0.892248	-0.164483	-1.12076	1061.13	1189.28	0.223233	0.816019	1.161	0.215367	1.161	1380.76	1189.28	0.867019	0.958809	1.0208	0.0296946	1.0208	1214.01	1189.28
WBP1	WBP1	WBP1	WW domain-binding protein 1	protein_coding	ENSECAG00000008519	0.0577512	0.328211	1.65198	0.724195	1.65198	1467.75	888.478	0.00209152	0.0323525	0.442937	-1.17483	-2.25766	650.119	1467.75	0.177482	0.816019	0.700184	-0.514193	-1.4282	1027.69	1467.75	0.087487	0.37061	0.636375	-0.652051	-1.5714	934.037	1467.75
HCN2	HCN2	HCN2	Potassium/sodium hyperpolarization-activated cyclic nucleotide-gated channel 2	protein_coding	ENSECAG00000039849	0.375786	0.689868	1.35833	0.441829	1.35833	157.302	115.806	0.464837	0.640072	0.777166	-0.363706	-1.28673	122.25	157.302	0.0326395	0.816019	0.476744	-1.06871	-2.09756	74.9928	157.302	0.229137	0.594988	0.659408	-0.600757	-1.51651	103.726	157.302
LGALS3	LGALS3	LGALS3	Galectin-3	protein_coding	ENSECAG00000006474	0.00200454	0.0548161	0.658035	-0.603765	-1.51968	153359	233057	0.11266	0.301091	1.23971	0.310001	1.23971	190121	153359	0.293221	0.816235	0.867297	-0.205402	-1.15301	133008	153359	0.024463	0.168131	1.35628	0.439651	1.35628	207998	153359
SLC19A1	SLC19A1	SLC19A1	Solute carrier family 19 member 1	protein_coding	ENSECAG00000002116	0.460592	0.745868	1.19524	0.257304	1.19524	441.856	369.678	0.632865	0.770469	0.891123	-0.166303	-1.12218	393.748	441.856	0.319188	0.822796	0.786272	-0.3469	-1.27183	347.418	441.856	0.881824	0.964401	0.964745	-0.0517807	-1.03654	426.278	441.856
PLK1	PLK1	PLK1	Serine/threonine-protein kinase PLK1	protein_coding	ENSECAG00000017777	0.00203374	0.0553675	1.59848	0.676705	1.59848	2540.61	1589.39	0.0163967	0.113508	0.694575	-0.525797	-1.43973	1764.64	2540.61	0.512124	0.874941	0.905343	-0.143464	-1.10455	2300.12	2540.61	0.59826	0.850897	0.923136	-0.115386	-1.08326	2345.33	2540.61
MTFR2	MTFR2	MTFR2	Mitochondrial fission regulator 2	protein_coding	ENSECAG00000038834	0.00206478	0.0560878	1.84218	0.881417	1.84218	2159.43	1172.21	0.0164023	0.113508	0.621609	-0.68592	-1.60873	1342.32	2159.43	0.397681	0.844841	0.845856	-0.241516	-1.18223	1826.56	2159.43	0.502765	0.803991	0.875727	-0.191447	-1.14191	1891.07	2159.43
PERP	PERP	PERP	p53 apoptosis effector related to PMP-22	protein_coding	ENSECAG00000010262	0.00207399	0.0560893	0.31588	-1.66255	-3.16575	30.8682	97.7213	0.0136681	0.102855	2.51825	1.33242	2.51825	77.7339	30.8682	0.212873	0.816019	1.59917	0.677328	1.59917	49.3637	30.8682	0.0138098	0.11307	2.5202	1.33354	2.5202	77.7941	30.8682
HTR7	HTR7	HTR7	5-hydroxytryptamine receptor 7	protein_coding	ENSECAG00000022973	0.701286	0.874986	0.896146	-0.158194	-1.11589	345.652	385.709	4.25687e-05	0.00177989	0.306154	-1.70767	-3.26633	105.823	345.652	0.371742	0.837479	0.77451	-0.368645	-1.29114	267.71	345.652	0.00019793	0.00449878	0.34054	-1.55411	-2.93652	117.708	345.652
SP6	SP6	SP6	Transcription factor Sp6	protein_coding	ENSECAG00000012853	0.00212477	0.0572101	2.47222	1.30581	2.47222	62.8845	25.4364	0.810569	0.891968	0.935231	-0.0966051	-1.06925	58.8115	62.8845	0.644841	0.909568	1.13631	0.184351	1.13631	71.456	62.8845	0.145261	0.481395	0.660015	-0.599429	-1.51512	41.5047	62.8845
ITPK1	ITPK1	ITPK1	Inositol-tetrakisphosphate 1-kinase	protein_coding	ENSECAG00000023990 | ENSECAG00000030487	0.574537	0.810438	0.857639	-0.221558	-1.16599	67.0155	78.1396	0.620356	0.761216	0.872805	-0.196268	-1.14573	58.4915	67.0155	0.00898603	0.756507	0.479971	-1.05898	-2.08346	32.1655	67.0155	0.691987	0.895312	1.11461	0.156534	1.11461	74.696	67.0155
NT5DC2	NT5DC2	NT5DC2	5'-nucleotidase domain-containing protein 2	protein_coding	ENSECAG00000015835	0.00468279	0.0916436	1.68178	0.749991	1.68178	2642.65	1571.34	1.06472e-05	0.00058493	0.444927	-1.16836	-2.24756	1175.79	2642.65	0.0693683	0.816019	0.716463	-0.481037	-1.39575	1893.36	2642.65	0.00717368	0.071335	0.610072	-0.712949	-1.63915	1612.21	2642.65
B3GNT9	B3GNT9	B3GNT9	UDP-GlcNAc:betaGal beta-1,3-N-acetylglucosaminyltransferase 9	protein_coding	ENSECAG00000006409	0.00215565	0.0576614	0.634597	-0.656086	-1.5758	179.829	283.375	0.439333	0.618833	0.890269	-0.167687	-1.12326	160.096	179.829	0.529623	0.879062	1.09803	0.134912	1.09803	197.457	179.829	0.884049	0.964922	0.97826	-0.0317098	-1.02222	175.92	179.829
TSPYL2	TSPYL2	TSPYL2	Testis-specific Y-encoded-like protein 2	protein_coding	ENSECAG00000005556	0.00217962	0.0581753	1.36945	0.4536	1.36945	885.035	646.268	0.584818	0.733669	1.05702	0.0799971	1.05702	935.496	885.035	0.344363	0.829327	1.10054	0.138216	1.10054	974.019	885.035	0.581812	0.842818	1.05764	0.0808519	1.05764	936.05	885.035
ESPL1	ESPL1	ESPL1	Separin	protein_coding	ENSECAG00000022722	0.00221539	0.0590017	1.53451	0.617778	1.53451	1613.23	1051.3	0.357702	0.548942	0.879582	-0.185111	-1.1369	1418.97	1613.23	0.622761	0.902631	1.07094	0.0988808	1.07094	1727.68	1613.23	0.483572	0.792141	1.10263	0.140948	1.10263	1778.8	1613.23
MCM8	MCM8	MCM8	DNA helicase MCM8	protein_coding	ENSECAG00000015452	0.00223599	0.0594212	1.41221	0.497957	1.41221	491.034	347.705	0.779783	0.870506	0.96939	-0.0448516	-1.03158	476.003	491.034	0.845688	0.96197	1.02181	0.0311254	1.02181	501.743	491.034	0.691233	0.895074	0.956598	-0.0640147	-1.04537	469.722	491.034
AURKB	AURKB	AURKB	Aurora kinase B	protein_coding	ENSECAG00000014384	0.00224668	0.0595758	1.80293	0.850341	1.80293	2634.75	1461.37	0.0646079	0.232797	0.70041	-0.513728	-1.42773	1845.41	2634.75	0.856462	0.964987	0.965771	-0.0502477	-1.03544	2544.56	2634.75	0.408572	0.745754	0.852801	-0.229719	-1.17261	2246.92	2634.75
TRIM22	TRIM22	TRIM22	E3 ubiquitin-protein ligase TRIM22	protein_coding	ENSECAG00000005126	0.00226963	0.059894	1.62379	0.699363	1.62379	2015.94	1241.5	0.0225046	0.134813	0.696386	-0.52204	-1.43598	1403.87	2015.94	0.45615	0.864999	1.1252	0.170185	1.1252	2268.34	2015.94	0.00525999	0.0570267	0.642063	-0.639214	-1.55748	1294.36	2015.94
IRAK1BP1	IRAK1BP1	IRAK1BP1	Interleukin-1 receptor-associated kinase 1-binding protein 1	protein_coding	ENSECAG00000009253	0.00227363	0.059894	1.75917	0.814893	1.75917	196.73	111.831	0.038721	0.178738	0.6857	-0.54435	-1.45836	134.898	196.73	0.147024	0.816019	1.29717	0.37537	1.29717	255.193	196.73	0.796325	0.935111	1.04786	0.0674421	1.04786	206.145	196.73
PPP2R2C	PPP2R2C	PPP2R2C	Serine/threonine-protein phosphatase 2A 55 kDa regulatory subunit B gamma isoform	protein_coding	ENSECAG00000013951	0.493371	0.76529	1.28295	0.359464	1.28295	40.2699	31.3886	0.0015016	0.0253389	0.297434	-1.74936	-3.3621	11.9776	40.2699	0.0462282	0.816019	0.4802	-1.05829	-2.08247	19.3376	40.2699	0.0242527	0.167762	0.428736	-1.22184	-2.33244	17.2652	40.2699
MEF2D	MEF2D	MEF2D	Myocyte-specific enhancer factor 2D	protein_coding	ENSECAG00000020356	0.00230834	0.0605375	0.666244	-0.585878	-1.50095	3682.28	5526.92	0.00929465	0.0832976	1.41418	0.499969	1.41418	5207.41	3682.28	0.522784	0.877663	1.08891	0.122879	1.08891	4009.65	3682.28	0.0446547	0.245592	1.30688	0.386122	1.30688	4812.28	3682.28
SH2D2A	SH2D2A	SH2D2A	SH2 domain containing 2A	protein_coding	ENSECAG00000021378	0.0169449	0.180987	1.74358	0.802056	1.74358	5013.5	2875.4	0.098475	0.281838	0.680754	-0.554795	-1.46896	3412.96	5013.5	0.665601	0.916343	0.904328	-0.145082	-1.10579	4533.85	5013.5	0.636408	0.8724	0.895823	-0.158714	-1.11629	4491.21	5013.5
RAX	RAX	RAX	Retinal homeobox protein Rx	protein_coding	ENSECAG00000030299	0.00614391	0.107246	1.87548	0.907263	1.87548	422.851	225.462	4.41937e-07	4.16474e-05	0.311358	-1.68335	-3.21174	131.658	422.851	0.491624	0.86913	0.855007	-0.225992	-1.16958	361.54	422.851	3.45386e-06	0.000147433	0.341621	-1.54953	-2.92722	144.455	422.851
SGPP1	SGPP1	SGPP1	Sphingosine-1-phosphate phosphatase 1	protein_coding	ENSECAG00000013605	0.32466	0.654933	0.740032	-0.434341	-1.35129	758.439	1024.87	0.128407	0.323927	1.59123	0.670143	1.59123	1206.85	758.439	0.19355	0.816019	1.48767	0.573051	1.48767	1128.3	758.439	0.541401	0.825661	1.20528	0.269367	1.20528	914.131	758.439
HSPA6	HSPA6	HSPA6	Heat shock 70 kDa protein 6	protein_coding	ENSECAG00000033016	0.0076678	0.118489	0.69112	-0.532992	-1.44693	1346.37	1948.1	7.70606e-07	6.60188e-05	0.501822	-0.994754	-1.99274	675.64	1346.37	0.0669852	0.816019	0.775413	-0.366964	-1.28964	1044	1346.37	2.50963e-14	6.27458e-12	0.342355	-1.54644	-2.92095	460.938	1346.37
PLA2G7	PLA2G7	PLA2G7	Platelet-activating factor acetylhydrolase	protein_coding	ENSECAG00000024899	0.080441	0.379178	1.37721	0.461745	1.37721	855.635	621.283	0.00334957	0.0442671	0.584282	-0.775262	-1.7115	499.932	855.635	0.957312	0.989039	1.00981	0.0140865	1.00981	864.03	855.635	7.38285e-09	6.15288e-07	0.343532	-1.54148	-2.91094	293.938	855.635
BUB1	BUB1	BUB1	Mitotic checkpoint serine/threonine-protein kinase BUB1	protein_coding	ENSECAG00000017103	0.00237123	0.0613213	1.38842	0.473442	1.38842	2318.2	1669.67	0.397507	0.583566	0.912945	-0.1314	-1.09536	2116.39	2318.2	0.155421	0.816019	1.16495	0.220265	1.16495	2700.59	2318.2	0.738399	0.913721	0.964664	-0.0519022	-1.03663	2236.29	2318.2
DOCK2	DOCK2	DOCK2	Dedicator of cytokinesis protein 2	protein_coding	ENSECAG00000009761	0.00237708	0.0613213	1.41221	0.49795	1.41221	5282.26	3740.43	0.238733	0.441134	0.874876	-0.192849	-1.14302	4621.32	5282.26	0.411626	0.849287	1.09756	0.134304	1.09756	5797.61	5282.26	0.275831	0.641703	0.883654	-0.178447	-1.13166	4667.69	5282.26
PHLDB1	PHLDB1	PHLDB1	Pleckstrin homology-like domain family B member 1	protein_coding	ENSECAG00000024225	0.00237757	0.0613213	0.534029	-0.90501	-1.87256	371.113	694.931	0.0252113	0.142662	1.58736	0.666625	1.58736	589.089	371.113	0.277413	0.816019	1.25166	0.32384	1.25166	464.507	371.113	0.149034	0.487536	1.34793	0.430746	1.34793	500.235	371.113
HLA-DMB	HLA-DMB	HLA-DMB	HLA class II histocompatibility antigen, DM beta chain	protein_coding	ENSECAG00000021796	0.164654	0.509269	0.822124	-0.282572	-1.21636	5602.03	6814.1	0.000599376	0.0132119	0.616211	-0.698504	-1.62282	3452.03	5602.03	0.0930225	0.816019	0.789136	-0.341654	-1.26721	4420.77	5602.03	4.75062e-14	1.05818e-11	0.344319	-1.53818	-2.90428	1928.89	5602.03
PARP1	PARP1	PARP1	Poly [ADP-ribose] polymerase 1	protein_coding	ENSECAG00000019207	0.00239825	0.061474	1.31713	0.397399	1.31713	5166.4	3922.47	0.53852	0.698582	0.945816	-0.0803689	-1.05729	4886.46	5166.4	0.149663	0.816019	1.13926	0.188098	1.13926	5885.88	5166.4	0.0635465	0.307373	1.18295	0.242384	1.18295	6111.57	5166.4
VPS11	VPS11	VPS11	Vacuolar protein sorting-associated protein 11 homolog	protein_coding	ENSECAG00000006808	0.00239854	0.061474	0.806563	-0.310141	-1.23983	3084.22	3823.91	0.43614	0.616564	0.946298	-0.0796342	-1.05675	2918.59	3084.22	0.381545	0.84146	0.939898	-0.0894239	-1.06395	2898.86	3084.22	0.692258	0.895338	0.972296	-0.0405325	-1.02849	2998.78	3084.22
ZBTB3	ZBTB3	ZBTB3	Zinc finger and BTB domain-containing protein 3	protein_coding	ENSECAG00000021457	0.00246276	0.0629879	1.94719	0.961397	1.94719	85.6763	43.9999	0.265976	0.465828	1.26015	0.33359	1.26015	107.965	85.6763	0.499681	0.871402	1.15072	0.202532	1.15072	98.5891	85.6763	0.17365	0.528246	1.3282	0.409475	1.3282	113.795	85.6763
BLCAP	BLCAP	BLCAP	Bladder cancer-associated protein	protein_coding	ENSECAG00000030259	0.0024803	0.0630362	0.710242	-0.493618	-1.40797	1225.85	1725.97	0.102056	0.286735	1.20306	0.26671	1.20306	1474.78	1225.85	0.258817	0.816019	1.13617	0.184176	1.13617	1392.78	1225.85	0.195085	0.555502	1.15807	0.211726	1.15807	1419.63	1225.85
VPS26A	VPS26A	VPS26A	Vacuolar protein sorting-associated protein 26A	protein_coding	ENSECAG00000009507	0.00248139	0.0630362	0.742902	-0.428756	-1.34607	696.193	937.127	0.126339	0.321183	1.16195	0.216553	1.16195	808.945	696.193	0.595996	0.895676	1.05346	0.0751359	1.05346	733.412	696.193	0.736302	0.913575	1.03383	0.0479921	1.03383	719.742	696.193
HDDC3	HDDC3	HDDC3	Guanosine-3',5'-bis(diphosphate) 3'-pyrophosphohydrolase MESH1	protein_coding	ENSECAG00000017200	0.051243	0.309402	1.68162	0.749853	1.68162	559.242	332.561	0.00267856	0.0375459	0.448767	-1.15596	-2.22833	250.969	559.242	0.214824	0.816019	0.719028	-0.475881	-1.39077	402.11	559.242	0.356325	0.705832	0.782329	-0.354153	-1.27823	437.511	559.242
ATP1B3	ATP1B3	ATP1B3	Sodium/potassium-transporting ATPase subunit beta-3	protein_coding	ENSECAG00000019885	0.00248797	0.0630362	0.792061	-0.336317	-1.26253	12423.1	15684.6	0.0738544	0.249206	1.14768	0.19872	1.14768	14257.8	12423.1	0.666009	0.916343	0.967281	-0.047993	-1.03383	12016.7	12423.1	0.0425307	0.237812	1.16922	0.225547	1.16922	14525.4	12423.1
PPP1R10	PPP1R10	PPP1R10	Serine/threonine-protein phosphatase 1 regulatory subunit 10	protein_coding	ENSECAG00000010033	0.00249037	0.0630362	0.584253	-0.775334	-1.71159	3528.9	6040.01	0.00953677	0.084175	1.58497	0.664454	1.58497	5593.19	3528.9	0.493562	0.86914	1.12939	0.175539	1.12939	3985.49	3528.9	0.022013	0.156974	1.50227	0.587146	1.50227	5301.36	3528.9
NT5C	NT5C	NT5C	5'(3')-deoxyribonucleotidase, cytosolic type	protein_coding	ENSECAG00000019270	0.00314524	0.0742051	2.24979	1.16979	2.24979	1662.83	739.107	0.00360022	0.0466733	0.449819	-1.15258	-2.22312	747.974	1662.83	0.421414	0.853205	0.802243	-0.317889	-1.24651	1334	1662.83	0.0405266	0.231148	0.570069	-0.810792	-1.75417	947.93	1662.83
ENSECAG00000028889	ENSECAG00000028889	---	Metallothionein-1A	protein_coding	ENSECAG00000028889	0.00137443	0.0439008	2.15653	1.10871	2.15653	195.007	90.4263	0.0232948	0.13727	0.583455	-0.777306	-1.71393	113.778	195.007	0.141561	0.816019	0.706646	-0.50094	-1.41514	137.801	195.007	0.000137982	0.00330557	0.398431	-1.3276	-2.50985	77.6966	195.007
B4GALT4	B4GALT4	B4GALT4	Beta-1,4-galactosyltransferase 4	protein_coding	ENSECAG00000013334	0.0025261	0.0635468	1.61447	0.691065	1.61447	514.479	318.666	0.024641	0.140954	0.701591	-0.511299	-1.42533	360.954	514.479	0.121435	0.816019	1.27416	0.349546	1.27416	655.528	514.479	0.0269083	0.178868	0.704697	-0.504925	-1.41905	362.552	514.479
GSK3B	GSK3B	GSK3B	Glycogen synthase kinase-3 beta	protein_coding	ENSECAG00000024935	0.0025325	0.0635773	0.804592	-0.313671	-1.24287	1957.25	2432.6	0.0786927	0.2549	1.13483	0.182479	1.13483	2221.15	1957.25	0.808526	0.955117	0.982704	-0.0251717	-1.0176	1923.4	1957.25	0.693127	0.895701	1.0289	0.0411081	1.0289	2013.82	1957.25
ARMC2	ARMC2	ARMC2	Armadillo repeat-containing protein 2	protein_coding	ENSECAG00000024506	0.00300861	0.0722714	2.85353	1.51275	2.85353	72.6674	25.4658	0.0116131	0.0938471	0.415729	-1.26628	-2.40541	30.21	72.6674	0.399103	0.844841	0.750204	-0.414645	-1.33297	54.5153	72.6674	0.00265421	0.0345188	0.345614	-1.53277	-2.8934	25.1148	72.6674
POLB	POLB	POLB	DNA polymerase beta	protein_coding	ENSECAG00000035919	0.0026122	0.0650689	0.69492	-0.525081	-1.43901	2966.31	4268.56	0.0204795	0.128269	1.32333	0.404173	1.32333	3925.4	2966.31	0.447119	0.863302	0.91212	-0.132704	-1.09635	2705.63	2966.31	0.0198558	0.146011	1.32536	0.406379	1.32536	3931.41	2966.31
ZCWPW2	ZCWPW2	ZCWPW2	Zinc finger CW-type PWWP domain protein 2	protein_coding	ENSECAG00000019984	0.00261722	0.0650689	0.410113	-1.28591	-2.43835	35.7601	87.1957	0.187073	0.388785	1.48326	0.568772	1.48326	53.0415	35.7601	0.309386	0.819711	1.35516	0.438467	1.35516	48.4608	35.7601	0.0813491	0.355424	1.68432	0.752169	1.68432	60.2315	35.7601
ABCG1	ABCG1	ABCG1	ATP-binding cassette sub-family G member 1	protein_coding	ENSECAG00000019065	0.113616	0.435318	1.34931	0.432226	1.34931	1956.53	1450.02	8.75455e-06	0.000496537	0.430323	-1.21651	-2.32384	841.94	1956.53	0.40158	0.846046	1.17183	0.228762	1.17183	2292.72	1956.53	2.63728e-08	1.95814e-06	0.347265	-1.52589	-2.87964	679.436	1956.53
NAALADL1	NAALADL1	NAALADL1	Aminopeptidase NAALADL1	protein_coding	ENSECAG00000018798	0.0104962	0.139202	1.71116	0.774972	1.71116	277.949	162.433	0.000352848	0.0091197	0.471918	-1.08339	-2.11901	131.169	277.949	0.0608847	0.816019	0.676834	-0.563126	-1.47747	188.125	277.949	7.18414e-07	3.76123e-05	0.347352	-1.52553	-2.87893	96.5461	277.949
AMBP	AMBP	AMBP	Protein AMBP	protein_coding	ENSECAG00000008365	0.0191867	0.192692	1.95257	0.965376	1.95257	262.931	134.659	0.000108894	0.00366501	0.329097	-1.60342	-3.03862	86.5298	262.931	0.0240915	0.816019	0.526189	-0.926347	-1.90046	138.351	262.931	0.000253418	0.00559392	0.348856	-1.51929	-2.86651	91.7251	262.931
MYH7B	MYH7B	MYH7B	Myosin-7B	protein_coding	ENSECAG00000014246	0.00265869	0.0655365	2.7015	1.43376	2.7015	130.398	48.2689	0.0950343	0.276194	0.580623	-0.784325	-1.72229	75.7123	130.398	0.155421	0.816019	0.63041	-0.665637	-1.58627	82.2044	130.398	0.121779	0.438413	0.603449	-0.728697	-1.65714	78.6886	130.398
TEK	TEK	TEK	Angiopoietin-1 receptor	protein_coding	ENSECAG00000016566	0.00270334	0.0665033	0.512758	-0.96365	-1.95024	417.023	813.293	0.00824865	0.0781273	1.80047	0.848375	1.80047	750.837	417.023	0.720274	0.933841	0.923146	-0.11537	-1.08325	384.973	417.023	0.0342787	0.208365	1.60286	0.680653	1.60286	668.431	417.023
LDLRAD4	LDLRAD4	LDLRAD4	Low-density lipoprotein receptor class A domain-containing protein 4	protein_coding	ENSECAG00000008041	0.00829043	0.121894	2.02803	1.02008	2.02803	362.051	178.523	0.00310483	0.0418826	0.453313	-1.14142	-2.20598	164.122	362.051	0.462792	0.865967	0.822654	-0.281642	-1.21558	297.843	362.051	0.0315232	0.197887	0.562751	-0.829431	-1.77698	203.744	362.051
SAT1	SAT1	SAT1	Sulfate anion transporter 1	protein_coding	ENSECAG00000021968	0.000688982	0.0284199	1.67885	0.747475	1.67885	10010.5	5962.69	4.00881e-09	7.55567e-07	0.407163	-1.29632	-2.45602	4075.9	10010.5	0.172392	0.816019	0.812049	-0.300361	-1.23145	8129	10010.5	6.27459e-12	9.73038e-10	0.349841	-1.51523	-2.85844	3502.08	10010.5
SEPSECS	SEPSECS	SEPSECS	O-phosphoseryl-tRNA(Sec) selenium transferase	protein_coding	ENSECAG00000009932	0.273402	0.616643	0.774364	-0.368916	-1.29138	134.778	174.051	0.309881	0.504631	1.26679	0.341182	1.26679	170.737	134.778	0.421583	0.853264	1.20573	0.269912	1.20573	162.507	134.778	0.14345	0.477555	1.4064	0.492011	1.4064	189.553	134.778
OAS1	OAS1	OAS1	2'-5'-oligoadenylate synthase 1	protein_coding	ENSECAG00000013435	0.153942	0.495275	1.26223	0.33597	1.26223	2321.55	1839.25	2.64702e-06	0.000182301	0.463763	-1.10854	-2.15627	1076.65	2321.55	0.0389375	0.816019	0.713827	-0.486354	-1.4009	1657.19	2321.55	1.59504e-10	1.91577e-08	0.35012	-1.51408	-2.85617	812.822	2321.55
LRRC8E	LRRC8E	LRRC8E	Volume-regulated anion channel subunit LRRC8E	protein_coding	ENSECAG00000000299	0.00278331	0.0677898	2.01089	1.00784	2.01089	114.645	57.012	0.0581039	0.221362	0.648057	-0.625807	-1.54307	74.2965	114.645	0.496068	0.869183	0.857241	-0.222227	-1.16653	98.2784	114.645	0.0792806	0.35069	0.667764	-0.58259	-1.49754	76.5558	114.645
ALDH1L2	ALDH1L2	ALDH1L2	Mitochondrial 10-formyltetrahydrofolate dehydrogenase	protein_coding	ENSECAG00000023888	0.384642	0.696254	1.27283	0.348038	1.27283	653.708	513.587	0.0624209	0.228893	0.596117	-0.746332	-1.67752	389.687	653.708	0.680985	0.920178	1.12059	0.164255	1.12059	732.537	653.708	0.000178302	0.00412926	0.351451	-1.5086	-2.84534	229.747	653.708
CDC37L1	CDC37L1	CDC37L1	Hsp90 co-chaperone Cdc37-like 1	protein_coding	ENSECAG00000000269	0.00283329	0.068734	0.781325	-0.356006	-1.27988	966.867	1237.47	0.223145	0.426418	1.1059	0.145218	1.1059	1069.26	966.867	0.598727	0.897248	0.95739	-0.0628217	-1.04451	925.668	966.867	0.0121146	0.103578	1.23063	0.299392	1.23063	1189.85	966.867
POLL	POLL	POLL	DNA polymerase lambda	protein_coding	ENSECAG00000015282	0.00288747	0.0699099	1.56454	0.645735	1.56454	440.606	281.621	0.00404965	0.0508323	0.650649	-0.620049	-1.53693	286.68	440.606	0.186991	0.816019	0.821944	-0.282889	-1.21663	362.153	440.606	0.162627	0.50913	0.81181	-0.300787	-1.23182	357.688	440.606
KDM1A	KDM1A	KDM1A	Lysine-specific histone demethylase 1A	protein_coding	ENSECAG00000019669	0.00297254	0.0717391	1.33589	0.417797	1.33589	4432.3	3317.88	0.00549258	0.0616236	0.763047	-0.390156	-1.31053	3382.06	4432.3	0.256123	0.816019	0.895391	-0.15941	-1.11683	3968.65	4432.3	0.246779	0.614991	0.893325	-0.162743	-1.11941	3959.49	4432.3
TRAPPC6A	TRAPPC6A	TRAPPC6A	Trafficking protein particle complex subunit 6A	protein_coding	ENSECAG00000018946	0.0748707	0.367192	1.58231	0.662033	1.58231	1803.43	1139.74	0.00226683	0.0337436	0.455294	-1.13513	-2.19638	821.091	1803.43	0.150039	0.816019	0.690338	-0.534626	-1.44857	1244.97	1803.43	0.0161802	0.125936	0.538064	-0.894151	-1.85852	970.36	1803.43
BTBD11	BTBD11	BTBD11	Ankyrin repeat and BTB/POZ domain-containing protein BTBD11	protein_coding	ENSECAG00000009835	0.00299093	0.071988	1.41287	0.498624	1.41287	846.307	599	0.777831	0.869771	1.03308	0.0469574	1.03308	874.306	846.307	0.0806301	0.816019	1.2226	0.289953	1.2226	1034.69	846.307	0.819675	0.942365	0.973965	-0.0380577	-1.02673	824.273	846.307
ENSECAG00000007112	ENSECAG00000007112	---	Probable low-specificity L-threonine aldolase 2	protein_coding	ENSECAG00000007112	0.00148905	0.0460665	2.15426	1.10719	2.15426	1793.51	832.543	0.00137801	0.0239461	0.46188	-1.11441	-2.16506	828.388	1793.51	0.621932	0.902631	0.887925	-0.171491	-1.12622	1592.5	1793.51	0.000913651	0.0154256	0.448825	-1.15578	-2.22804	804.973	1793.51
JSRP1	JSRP1	JSRP1	Junctional sarcoplasmic reticulum protein 1	protein_coding	ENSECAG00000012857	0.177302	0.524365	1.4878	0.573179	1.4878	782.123	525.691	0.0290714	0.154112	0.525743	-0.927571	-1.90207	411.195	782.123	0.0140232	0.77335	0.484944	-1.04411	-2.06209	379.286	782.123	0.00518241	0.0564855	0.438271	-1.1901	-2.28169	342.782	782.123
CCDC69	CCDC69	CCDC69	Coiled-coil domain-containing protein 69	protein_coding	ENSECAG00000022291	0.00302156	0.0722991	1.65557	0.727324	1.65557	2965.5	1791.23	0.108512	0.295356	0.761451	-0.393177	-1.31328	2258.08	2965.5	0.555085	0.884845	1.10532	0.144458	1.10532	3277.81	2965.5	0.177661	0.532289	0.795356	-0.330327	-1.2573	2358.63	2965.5
TMEM251	TMEM251	TMEM251	Transmembrane protein 251	protein_coding	ENSECAG00000005075	0.0030452	0.0727226	0.254182	-1.97607	-3.93419	15.648	61.5623	0.188803	0.390542	1.8477	0.88573	1.8477	28.9129	15.648	0.239367	0.816019	1.73246	0.792825	1.73246	27.1096	15.648	0.0397099	0.228935	2.60406	1.38077	2.60406	40.7485	15.648
MGMT	MGMT	MGMT	Methylated-DNA--protein-cysteine methyltransferase	protein_coding	ENSECAG00000026858	0.0895172	0.393779	1.45936	0.545339	1.45936	1426.41	977.421	0.000434241	0.0105344	0.45655	-1.13116	-2.19034	651.228	1426.41	0.216988	0.816019	0.759912	-0.396095	-1.31594	1083.95	1426.41	0.0166182	0.127723	0.586544	-0.769689	-1.7049	836.653	1426.41
LRFN4	LRFN4	LRFN4	Leucine-rich repeat and fibronectin type-III domain-containing protein 4	protein_coding	ENSECAG00000025003	0.00309304	0.0735034	0.506932	-0.980135	-1.97265	162.71	320.969	0.091257	0.271728	1.47457	0.560298	1.47457	239.927	162.71	0.940142	0.984755	0.982802	-0.0250272	-1.0175	159.911	162.71	0.00569615	0.0605235	1.88738	0.916383	1.88738	307.095	162.71
CGA	CGA	CGA	Glycoprotein hormones alpha chain	protein_coding	ENSECAG00000018841	0.00309589	0.0735034	2.5879	1.37178	2.5879	25609.3	9895.79	0.00609622	0.0657461	0.414143	-1.2718	-2.41462	10605.9	25609.3	0.225699	0.816019	0.677471	-0.56177	-1.47608	17349.6	25609.3	0.129669	0.453524	0.614418	-0.702707	-1.62756	15734.8	25609.3
ANKS6	ANKS6	ANKS6	Ankyrin repeat and SAM domain-containing protein 6	protein_coding	ENSECAG00000016143	0.00312846	0.0741331	1.89075	0.918957	1.89075	130.632	69.09	0.0996202	0.282969	0.706239	-0.501771	-1.41595	92.2574	130.632	0.206423	0.816019	1.29957	0.378034	1.29957	169.765	130.632	0.132689	0.458553	0.726757	-0.460454	-1.37598	94.9377	130.632
CDK2AP2	CDK2AP2	CDK2AP2	Cyclin-dependent kinase 2-associated protein 2	protein_coding	ENSECAG00000020079	0.0116484	0.147405	1.86998	0.903021	1.86998	4150.49	2219.54	0.00166772	0.027529	0.458382	-1.12538	-2.18159	1902.51	4150.49	0.467631	0.867094	0.835182	-0.259837	-1.19734	3466.42	4150.49	0.0856121	0.366161	0.652838	-0.615203	-1.53177	2709.6	4150.49
SERPINB10	SERPINB10	SERPINB10	Serpin B10	protein_coding	ENSECAG00000008493	0.383625	0.695771	0.743753	-0.427104	-1.34453	32698.1	43963.6	0.693247	0.81327	0.874559	-0.193373	-1.14343	28596.4	32698.1	0.0349728	0.816019	0.488429	-1.03378	-2.04738	15970.7	32698.1	0.0398941	0.229349	2.0102	1.00734	2.0102	65729.6	32698.1
TRIP13	TRIP13	TRIP13	Pachytene checkpoint protein 2 homolog	protein_coding	ENSECAG00000018918	0.00314967	0.0742051	1.40568	0.491269	1.40568	1489.16	1059.39	0.398629	0.584724	0.907617	-0.139844	-1.10179	1351.59	1489.16	0.64796	0.910205	1.05374	0.0755204	1.05374	1569.19	1489.16	0.175727	0.530646	1.1681	0.224166	1.1681	1739.5	1489.16
IFT43	IFT43	IFT43	Intraflagellar transport protein 43 homolog	protein_coding	ENSECAG00000036728	0.772583	0.904322	1.0963	0.132646	1.0963	167.099	152.421	0.452906	0.629516	0.787615	-0.344438	-1.26966	131.61	167.099	0.0259169	0.816019	0.490469	-1.02777	-2.03887	81.9569	167.099	0.73845	0.913721	0.899207	-0.153275	-1.11209	150.257	167.099
SCART1	SCART1	SCART1	Scavenger receptor cysteine-rich domain-containing protein SCART1-like	protein_coding	ENSECAG00000009951	0.0269124	0.229112	1.97223	0.979829	1.97223	7348.82	3726.15	0.347634	0.539538	0.749613	-0.415783	-1.33402	5508.77	7348.82	0.804155	0.954213	0.926735	-0.109771	-1.07906	6810.41	7348.82	0.917409	0.974608	1.03233	0.0459056	1.03233	7586.42	7348.82
MFSD11	MFSD11	MFSD11	UNC93-like protein MFSD11	protein_coding	ENSECAG00000011098	0.00321388	0.0752835	0.687408	-0.540762	-1.45474	1701.93	2475.87	0.0908463	0.271453	1.23999	0.310324	1.23999	2110.37	1701.93	0.741028	0.938626	1.04296	0.0606787	1.04296	1775.04	1701.93	0.0241563	0.167576	1.33232	0.413939	1.33232	2267.52	1701.93
ENSECAG00000038620	ENSECAG00000038620	---	Ig-like domain-containing protein	protein_coding	ENSECAG00000038620	0.00520696	0.096946	2.53598	1.34254	2.53598	106.914	42.1588	0.0275888	0.149648	0.484233	-1.04623	-2.06512	51.7712	106.914	0.757011	0.942284	1.10542	0.144599	1.10542	118.185	106.914	0.00192509	0.0274697	0.354488	-1.49619	-2.82097	37.8997	106.914
CENPH	CENPH	CENPH	Centromere protein H	protein_coding	ENSECAG00000026912	0.00323809	0.0755615	1.35251	0.435635	1.35251	590.829	436.84	0.177202	0.378071	0.872059	-0.197503	-1.14671	515.238	590.829	0.744948	0.939026	1.03334	0.0473218	1.03334	610.53	590.829	0.734081	0.912833	1.03505	0.0497018	1.03505	611.538	590.829
TFAP4	TFAP4	TFAP4	Transcription factor AP-4	protein_coding	ENSECAG00000022311	0.00325849	0.0757705	1.59206	0.670896	1.59206	298.714	187.627	0.987882	0.994198	0.997645	-0.00340225	-1.00236	298.01	298.714	0.740312	0.938491	0.949867	-0.0742027	-1.05278	283.738	298.714	0.134378	0.461382	1.26123	0.334835	1.26123	376.748	298.714
ANKS4B	ANKS4B	ANKS4B	Ankyrin repeat and SAM domain-containing protein 4B	protein_coding	ENSECAG00000019732	0.714304	0.882002	0.89049	-0.167328	-1.12298	64.4343	72.3582	0.581315	0.73088	0.839219	-0.25288	-1.19158	54.0745	64.4343	0.0287736	0.816019	0.493674	-1.01837	-2.02563	31.8095	64.4343	0.429834	0.759544	0.776663	-0.36464	-1.28756	50.0437	64.4343
IL27	IL27	IL27	Interleukin-27 subunit alpha	protein_coding	ENSECAG00000014957	0.496935	0.766745	0.82523	-0.277131	-1.21178	1069.75	1296.31	0.0439827	0.191235	0.565315	-0.822873	-1.76892	604.747	1069.75	0.0803027	0.816019	0.609555	-0.714171	-1.64054	652.073	1069.75	0.000263835	0.0057735	0.354907	-1.49449	-2.81764	379.662	1069.75
RALB	RALB	RALB	Ras-related protein Ral-B	protein_coding	ENSECAG00000014701	0.00333495	0.0772335	0.739817	-0.43476	-1.35169	2928.54	3958.47	0.0105159	0.0888484	1.30024	0.378777	1.30024	3807.8	2928.54	0.99049	0.996836	0.998777	-0.00176606	-1.00122	2924.96	2928.54	0.142142	0.476028	1.16277	0.217571	1.16277	3405.23	2928.54
ATP6V1C2	ATP6V1C2	ATP6V1C2	V-type proton ATPase subunit C 2	protein_coding	ENSECAG00000010555	0.0118084	0.148222	1.76116	0.816523	1.76116	404.059	229.428	0.000593885	0.0132045	0.46185	-1.11451	-2.16521	186.615	404.059	0.514666	0.874941	0.864686	-0.209752	-1.15649	349.384	404.059	0.0140553	0.113907	0.575867	-0.796192	-1.73651	232.684	404.059
FCGRT	FCGRT	FCGRT	IgG receptor FcRn large subunit p51	protein_coding	ENSECAG00000002855	0.131184	0.461463	1.36926	0.453396	1.36926	12999.2	9493.62	4.40064e-05	0.00180936	0.427083	-1.22741	-2.34146	5551.76	12999.2	0.0803516	0.816019	0.694859	-0.525207	-1.43914	9032.64	12999.2	6.8507e-07	3.60205e-05	0.355455	-1.49226	-2.81329	4620.65	12999.2
FOLH1	FOLH1	FOLH1	Glutamate carboxypeptidase 2	protein_coding	ENSECAG00000022737	0.312161	0.644007	1.42217	0.508091	1.42217	84.1549	59.1737	0.00122794	0.0219896	0.316526	-1.65961	-3.1593	26.6372	84.1549	0.0453675	0.816019	0.496947	-1.00884	-2.01229	41.8205	84.1549	0.227275	0.592049	0.656131	-0.607945	-1.52409	55.2166	84.1549
ENSECAG00000018931	ENSECAG00000018931	---	GTPase IMAP family member 1-like	protein_coding	ENSECAG00000018931	0.0017653	0.0505305	2.71883	1.44299	2.71883	1502.28	552.547	0.000623246	0.0135861	0.334851	-1.57841	-2.9864	503.041	1502.28	0.116717	0.816019	0.605972	-0.722677	-1.65024	910.34	1502.28	0.00125945	0.0199865	0.35643	-1.48831	-2.8056	535.457	1502.28
KCMF1	KCMF1	KCMF1	E3 ubiquitin-protein ligase KCMF1	protein_coding	ENSECAG00000024834	0.00341487	0.0783438	0.833675	-0.262444	-1.19951	5325.05	6387.44	0.239533	0.442013	1.07579	0.10539	1.07579	5728.61	5325.05	0.122964	0.816019	0.908587	-0.138304	-1.10061	4838.27	5325.05	0.101598	0.402158	1.10714	0.146837	1.10714	5895.57	5325.05
ADA	ADA	ADA	Adenosine deaminase	protein_coding	ENSECAG00000008358	0.00236303	0.0613213	2.04976	1.03546	2.04976	2125.13	1036.77	0.00120449	0.0218288	0.46576	-1.10234	-2.14703	989.803	2125.13	0.114358	0.816019	0.689205	-0.536995	-1.45095	1464.65	2125.13	0.0122252	0.104297	0.553631	-0.853004	-1.80626	1176.54	2125.13
ANXA6	ANXA6	ANXA6	Annexin A6	protein_coding	ENSECAG00000022500	0.00343772	0.0785738	1.71415	0.777489	1.71415	19016.6	11093.9	0.0156474	0.110633	0.640708	-0.64226	-1.56077	12184.1	19016.6	0.579381	0.889324	0.90296	-0.147267	-1.10747	17171.2	19016.6	0.455209	0.775453	0.871506	-0.198418	-1.14744	16573	19016.6
ASF1A	ASF1A	ASF1A	Histone chaperone ASF1A	protein_coding	ENSECAG00000014665	0.00346574	0.0790665	1.2948	0.372733	1.2948	752.247	580.974	0.0184199	0.121136	0.813224	-0.298275	-1.22967	611.745	752.247	0.488511	0.86913	0.941411	-0.0871035	-1.06224	708.173	752.247	0.0942584	0.386395	0.86307	-0.21245	-1.15865	649.242	752.247
SLC35C2	SLC35C2	SLC35C2	Solute carrier family 35 member C2	protein_coding	ENSECAG00000025106	0.00349255	0.0795302	1.91454	0.936998	1.91454	1600.07	835.746	0.00958279	0.0844595	0.562402	-0.830326	-1.77809	899.883	1600.07	0.0721366	0.816019	0.670846	-0.575946	-1.49065	1073.4	1600.07	0.0649754	0.311308	0.663659	-0.591486	-1.5068	1061.9	1600.07
EIF4B	EIF4B	EIF4B	Eukaryotic translation initiation factor 4B	protein_coding	ENSECAG00000024091	0.00351406	0.0798715	1.21607	0.282225	1.21607	14976	12315.1	0.0172548	0.117137	0.852568	-0.230114	-1.17293	12768	14976	0.458664	0.865305	0.951595	-0.0715797	-1.05087	14251.1	14976	0.0120959	0.103554	0.845215	-0.242609	-1.18313	12657.9	14976
ICOS	ICOS	ICOS	Inducible T-cell costimulator	protein_coding	ENSECAG00000006253	0.00354115	0.0803381	1.62056	0.696494	1.62056	18876.9	11648.3	0.00716399	0.0715856	0.640756	-0.642153	-1.56066	12095.5	18876.9	0.439173	0.860647	1.13657	0.184688	1.13657	21454.9	18876.9	0.0688454	0.32234	0.739964	-0.434473	-1.35142	13968.2	18876.9
RRP7	RRP7	RRP7	Ribosomal RNA processing 7 homolog	protein_coding	ENSECAG00000015168	0.414512	0.716246	1.17868	0.237168	1.17868	2323.79	1971.53	0.197424	0.399708	0.771331	-0.374578	-1.29646	1792.41	2323.79	0.335772	0.827724	0.823789	-0.279653	-1.2139	1914.32	2323.79	0.770735	0.925985	0.942993	-0.0846812	-1.06045	2191.32	2323.79
UQCC1	UQCC1	UQCC1	Ubiquinol-cytochrome-c reductase complex assembly factor 1	protein_coding	ENSECAG00000011605	0.00357185	0.0804486	0.752997	-0.409283	-1.32803	845.688	1123.1	0.117111	0.30742	1.16473	0.219994	1.16473	984.997	845.688	0.329522	0.824713	1.0995	0.136853	1.0995	929.837	845.688	0.478074	0.789657	1.07179	0.100028	1.07179	906.403	845.688
RRAD	RRAD	RRAD	GTP-binding protein	protein_coding	ENSECAG00000006674	0.111766	0.432485	0.499413	-1.0017	-2.00235	53.3448	106.815	0.267591	0.467855	1.62291	0.698579	1.62291	86.5736	53.3448	0.190124	0.816019	1.7709	0.824482	1.7709	94.4683	53.3448	0.34088	0.695209	1.51732	0.601528	1.51732	80.9413	53.3448
HSPH1	HSPH1	HSPH1	Heat shock protein 105 kDa	protein_coding	ENSECAG00000018428	0.00357865	0.0804486	0.746727	-0.421348	-1.33918	3473.84	4652.09	0.0172408	0.117137	1.26956	0.344325	1.26956	4410.24	3473.84	0.691089	0.924504	1.04064	0.0574778	1.04064	3615.04	3473.84	0.00807943	0.0776322	1.30418	0.383141	1.30418	4530.51	3473.84
SLC8B1	SLC8B1	SLC8B1	Mitochondrial sodium/calcium exchanger protein	protein_coding	ENSECAG00000011361	0.0974657	0.408362	1.31395	0.393911	1.31395	4736.46	3604.75	1.87868e-07	1.96015e-05	0.423425	-1.23982	-2.3617	2005.54	4736.46	0.0383164	0.816019	0.71093	-0.49222	-1.40661	3367.3	4736.46	4.36521e-10	4.86166e-08	0.356907	-1.48638	-2.80185	1690.48	4736.46
SRFBP1	SRFBP1	SRFBP1	Serum response factor-binding protein 1	protein_coding	ENSECAG00000015330	0.00359804	0.0805366	0.564388	-0.825242	-1.77183	823.427	1458.97	0.116714	0.306574	1.36112	0.444794	1.36112	1120.78	823.427	0.628453	0.903946	1.09983	0.137275	1.09983	905.626	823.427	0.0219065	0.156488	1.56907	0.649912	1.56907	1292.02	823.427
OSBPL1A	OSBPL1A	OSBPL1A	Oxysterol-binding protein-related protein 1	protein_coding	ENSECAG00000015182	0.373738	0.689158	0.7573	-0.401063	-1.32048	784.669	1036.14	0.841717	0.910695	0.939476	-0.0900718	-1.06442	737.178	784.669	0.834529	0.959455	1.06746	0.0941843	1.06746	837.605	784.669	0.00112787	0.01835	0.359704	-1.47512	-2.78006	282.249	784.669
ACOT13	ACOT13	ACOT13	Acyl-coenzyme A thioesterase 13	protein_coding	ENSECAG00000020263	0.00360906	0.0805366	1.70033	0.765812	1.70033	958.76	563.868	0.00811019	0.0775628	0.617558	-0.695353	-1.61928	592.09	958.76	0.164994	0.816019	0.777036	-0.363947	-1.28694	744.991	958.76	0.100833	0.400551	0.741808	-0.430882	-1.34806	711.216	958.76
DDB1	DDB1	DDB1	DNA damage-binding protein 1	protein_coding	ENSECAG00000012136	0.00362333	0.0807081	1.2628	0.336628	1.2628	6716.33	5318.59	0.175674	0.376388	0.897205	-0.156491	-1.11457	6025.92	6716.33	0.56214	0.887586	0.954652	-0.0669525	-1.0475	6411.76	6716.33	0.346725	0.698952	0.927363	-0.108793	-1.07833	6228.47	6716.33
KBTBD3	KBTBD3	KBTBD3	Kelch repeat and BTB domain-containing protein 3	protein_coding	ENSECAG00000012801	0.0798091	0.377944	1.66494	0.735471	1.66494	97.7978	58.7395	0.218715	0.421434	0.701565	-0.511352	-1.42539	68.6114	97.7978	0.0162216	0.801332	0.497416	-1.00748	-2.01039	48.6462	97.7978	0.0238618	0.165815	0.516291	-0.953743	-1.93689	50.4921	97.7978
ZNF593	ZNF593	ZNF593	Zinc finger protein 593	protein_coding	ENSECAG00000023934	0.179775	0.528033	1.44579	0.531857	1.44579	1518.85	1050.53	0.00687353	0.0700562	0.475586	-1.07222	-2.10267	722.342	1518.85	0.011718	0.756507	0.500158	-0.999543	-1.99937	759.663	1518.85	0.204722	0.565897	0.705739	-0.502793	-1.41695	1071.91	1518.85
G0S2	G0S2	G0S2	G0/G1 switch protein 2	protein_coding	ENSECAG00000003535	0.426424	0.722861	0.771528	-0.374209	-1.29613	132.602	171.869	0.229807	0.432874	0.67435	-0.568431	-1.48291	89.4198	132.602	0.783212	0.946779	1.09382	0.12937	1.09382	145.042	132.602	0.0022131	0.0301252	0.359714	-1.47508	-2.77999	47.6986	132.602
KIF4A	KIF4A	KIF4A	Chromosome-associated kinesin KIF4A	protein_coding	ENSECAG00000010859	0.00366345	0.0810126	1.51089	0.595398	1.51089	1136.79	752.395	0.352423	0.544387	0.876764	-0.18974	-1.14056	996.692	1136.79	0.4831	0.867792	1.10406	0.142818	1.10406	1255.08	1136.79	0.576527	0.840833	1.08216	0.113908	1.08216	1230.18	1136.79
TCF7L2	TCF7L2	TCF7L2	Transcription factor 7-like 2	protein_coding	ENSECAG00000024121	0.335444	0.661426	0.735615	-0.442976	-1.35941	224.444	305.11	0.959595	0.978683	1.01629	0.0233171	1.01629	228.101	224.444	0.757309	0.942284	0.906098	-0.142261	-1.10363	203.368	224.444	0.0015888	0.0236505	0.35976	-1.47489	-2.77963	80.7459	224.444
LAMTOR4	LAMTOR4	LAMTOR4	Ragulator complex protein LAMTOR4	protein_coding	ENSECAG00000006312	0.0686796	0.35383	1.59538	0.673899	1.59538	2414.63	1513.51	0.00321614	0.0430612	0.469471	-1.09089	-2.13006	1133.6	2414.63	0.109939	0.816019	0.663684	-0.591432	-1.50674	1602.55	2414.63	0.0286076	0.185692	0.570231	-0.810381	-1.75368	1376.89	2414.63
VSIR	VSIR	VSIR	V-type immunoglobulin domain-containing suppressor of T-cell activation	protein_coding	ENSECAG00000018133	0.208391	0.556814	1.24685	0.318284	1.24685	993.77	797.027	1.8107e-05	0.000905424	0.470359	-1.08817	-2.12604	467.428	993.77	0.937784	0.984014	0.98644	-0.0196975	-1.01375	980.294	993.77	0.0624967	0.304553	0.721138	-0.471653	-1.3867	716.645	993.77
ENSECAG00000010596	ENSECAG00000010596	---	Myotubularin-related protein 9	protein_coding	ENSECAG00000010596	0.0423094	0.284641	1.62602	0.701345	1.62602	2028.56	1247.56	0.00166958	0.027529	0.471035	-1.08609	-2.12298	955.522	2028.56	0.370875	0.837479	0.807325	-0.308779	-1.23866	1637.71	2028.56	0.159771	0.504722	0.714289	-0.48542	-1.39999	1448.98	2028.56
POGLUT2	POGLUT2	POGLUT2	Protein O-glucosyltransferase 2	protein_coding	ENSECAG00000022335	0.00383936	0.0838432	1.33086	0.412358	1.33086	907.184	681.652	0.00742818	0.0734485	0.768383	-0.380102	-1.30143	697.065	907.184	0.869537	0.96861	0.984062	-0.0231782	-1.0162	892.725	907.184	0.393562	0.73491	0.919496	-0.121084	-1.08755	834.152	907.184
TIMM8A	TIMM8A	TIMM8A	Mitochondrial import inner membrane translocase subunit Tim8 A	protein_coding	ENSECAG00000031931	0.0038529	0.0838502	0.69443	-0.5261	-1.44003	322.604	464.56	0.0180442	0.11975	1.34679	0.429522	1.34679	434.479	322.604	0.319988	0.823189	1.1337	0.181034	1.1337	365.735	322.604	0.00736587	0.072598	1.40258	0.488082	1.40258	452.478	322.604
GPR3	GPR3	GPR3	G-protein coupled receptor 3	protein_coding	ENSECAG00000005510	0.00385679	0.0838502	0.595002	-0.749034	-1.68067	124.54	209.31	0.349687	0.541321	1.18401	0.243686	1.18401	147.457	124.54	0.760956	0.942833	0.946275	-0.0796689	-1.05678	117.849	124.54	0.167138	0.515899	1.2842	0.360868	1.2842	159.934	124.54
NFAM1	NFAM1	NFAM1	NFAT activation molecule 1	protein_coding	ENSECAG00000009865	0.389007	0.699402	1.17947	0.238136	1.17947	2207.39	1871.51	0.000398301	0.00995833	0.506969	-0.980032	-1.97251	1119.08	2207.39	0.0569256	0.816019	0.694347	-0.526271	-1.4402	1532.69	2207.39	1.09508e-07	7.2128e-06	0.360203	-1.47312	-2.77621	795.109	2207.39
ACOXL	ACOXL	ACOXL	Acyl-coenzyme A oxidase-like protein	protein_coding	ENSECAG00000026832	0.0072103	0.115771	1.59188	0.670731	1.59188	240.323	150.968	1.60152e-05	0.000817509	0.472295	-1.08224	-2.11732	113.503	240.323	0.840501	0.960718	0.966423	-0.0492731	-1.03474	232.253	240.323	0.175444	0.530646	0.792561	-0.335407	-1.26173	190.47	240.323
RFC4	RFC4	RFC4	Replication factor C subunit 4	protein_coding	ENSECAG00000022599	0.0038739	0.0838502	1.50417	0.588966	1.50417	1025.26	681.61	0.0632753	0.230367	0.769816	-0.377414	-1.29901	789.258	1025.26	0.871866	0.96917	0.977595	-0.0326911	-1.02292	1002.28	1025.26	0.994798	0.997982	0.999083	-0.00132369	-1.00092	1024.31	1025.26
ENSECAG00000029928	ENSECAG00000029928	---	WAP four-disulfide core domain protein 2	protein_coding	ENSECAG00000029928	0.113961	0.435339	1.37914	0.463766	1.37914	715.358	518.7	4.05939e-06	0.000260375	0.389975	-1.35855	-2.56427	278.972	715.358	0.167437	0.816019	0.755641	-0.404226	-1.32338	540.554	715.358	6.41218e-07	3.47591e-05	0.360309	-1.47269	-2.77539	257.75	715.358
RNF2	RNF2	RNF2	E3 ubiquitin-protein ligase RING2	protein_coding	ENSECAG00000014782	0.953597	0.982137	1.00969	0.0139164	1.00969	387.591	383.871	0.615	0.756767	0.920118	-0.120109	-1.08682	356.63	387.591	0.794373	0.951368	1.04396	0.0620688	1.04396	404.631	387.591	0.529953	0.820064	1.10951	0.149928	1.10951	430.038	387.591
DAPK1	DAPK1	DAPK1	Death-associated protein kinase 1	protein_coding	ENSECAG00000019867	0.606819	0.826108	1.17672	0.234777	1.17672	644.817	547.976	0.381211	0.568983	0.758158	-0.39943	-1.31899	488.873	644.817	0.456541	0.864999	0.79031	-0.339509	-1.26533	509.606	644.817	0.00130903	0.0205601	0.360325	-1.47263	-2.77527	232.344	644.817
RPL36	RPL36	RPL36	60S ribosomal protein L36	protein_coding	ENSECAG00000036419	0.00478852	0.092823	2.05423	1.03859	2.05423	212.342	103.369	0.000793576	0.0160249	0.425046	-1.23431	-2.35269	90.2552	212.342	0.00716497	0.689359	0.50566	-0.983761	-1.97761	107.373	212.342	0.186275	0.544774	0.71575	-0.482472	-1.39714	151.984	212.342
CYB5D1	CYB5D1	CYB5D1	Cytochrome b5 domain-containing protein 1	protein_coding	ENSECAG00000009977	0.00395222	0.0845656	0.594863	-0.749371	-1.68106	106.007	178.204	0.00674373	0.0694264	1.62654	0.701804	1.62654	172.424	106.007	0.40028	0.845343	1.16442	0.219607	1.16442	123.436	106.007	0.0490338	0.26232	1.42841	0.514408	1.42841	151.421	106.007
MCOLN2	MCOLN2	MCOLN2	Mucolipin-2	protein_coding	ENSECAG00000011008	0.00395321	0.0845656	0.710798	-0.492488	-1.40687	6068.52	8537.61	0.0385567	0.178577	1.27767	0.353518	1.27767	7753.58	6068.52	0.77022	0.944486	1.03521	0.0499192	1.03521	6282.17	6068.52	0.249894	0.61885	1.14607	0.19669	1.14607	6954.92	6068.52
HSPA5	HSPA5	HSPA5	Endoplasmic reticulum chaperone BiP	protein_coding	ENSECAG00000024205	3.85403e-08	2.05286e-05	2.15346	1.10665	2.15346	63699.6	29580.2	9.44767e-10	2.18384e-07	0.425824	-1.23167	-2.34839	27124.8	63699.6	0.724941	0.935164	1.05031	0.0708122	1.05031	66904.2	63699.6	2.91737e-10	3.34026e-08	0.414971	-1.26892	-2.40981	26433.5	63699.6
MYBPHL	MYBPHL	MYBPHL	Myosin-binding protein H-like	protein_coding	ENSECAG00000015909	0.00396643	0.0845656	2.16822	1.11651	2.16822	77.1826	35.5972	0.055804	0.21628	0.605837	-0.722998	-1.65061	46.7601	77.1826	0.191025	0.816019	0.712288	-0.489467	-1.40393	54.9763	77.1826	0.109639	0.415461	0.65654	-0.607045	-1.52314	50.6735	77.1826
ATG2A	ATG2A	ATG2A	Autophagy-related protein 2 homolog A	protein_coding	ENSECAG00000013442	0.00396908	0.0845656	0.748052	-0.41879	-1.33681	4850.45	6484.1	0.0139857	0.103898	1.28092	0.357186	1.28092	6213.06	4850.45	0.817291	0.95538	0.976983	-0.0335939	-1.02356	4738.81	4850.45	0.0272259	0.179873	1.24928	0.321096	1.24928	6059.56	4850.45
RNASEH1	RNASEH1	RNASEH1	1,2-dihydroxy-3-keto-5-methylthiopentene dioxygenase	protein_coding	ENSECAG00000020695	0.925786	0.969954	1.01198	0.0171856	1.01198	2988.7	2953.31	0.0546835	0.213898	0.782094	-0.354587	-1.27862	2337.44	2988.7	0.311673	0.820641	0.878685	-0.186581	-1.13806	2626.12	2988.7	0.384761	0.728324	0.894767	-0.160415	-1.11761	2674.19	2988.7
TRIM21	TRIM21	TRIM21	E3 ubiquitin-protein ligase TRIM21	protein_coding	ENSECAG00000006211	0.0040003	0.0848007	1.37338	0.45773	1.37338	856.177	623.409	0.0756987	0.251298	0.823113	-0.280838	-1.2149	704.73	856.177	0.765498	0.943282	1.03307	0.046942	1.03307	884.493	856.177	0.0116622	0.101042	0.757487	-0.400708	-1.32016	648.542	856.177
FAM110A	FAM110A	FAM110A	Protein FAM110A	protein_coding	ENSECAG00000017451	0.00400088	0.0848007	2.46363	1.30079	2.46363	347.372	141	0.0104404	0.0883939	0.449384	-1.15398	-2.22527	156.103	347.372	0.120343	0.816019	0.616544	-0.697725	-1.62195	214.17	347.372	0.242049	0.611033	0.694519	-0.525914	-1.43985	241.257	347.372
C1R	C1R	C1R	Complement C1r subcomponent	protein_coding	ENSECAG00000021429	0.438637	0.731241	1.13884	0.187564	1.13884	2159.05	1895.84	0.0187898	0.122269	0.673972	-0.56924	-1.48374	1455.14	2159.05	0.625988	0.903084	0.921506	-0.117935	-1.08518	1989.58	2159.05	1.72688e-09	1.59068e-07	0.36219	-1.46518	-2.76098	781.987	2159.05
ENSECAG00000035001	ENSECAG00000035001	---	Ig-like domain-containing protein	protein_coding	ENSECAG00000035001	0.637421	0.843765	1.13431	0.181818	1.13431	85.6359	75.4959	0.0137474	0.103136	0.512455	-0.964502	-1.95139	43.8846	85.6359	0.0120438	0.757752	0.506913	-0.980191	-1.97273	43.4099	85.6359	0.193696	0.553327	0.704494	-0.505341	-1.41946	60.33	85.6359
LRRC25	LRRC25	LRRC25	Leucine-rich repeat-containing protein 25	protein_coding	ENSECAG00000017682	0.182143	0.530915	1.27137	0.34638	1.27137	7354.51	5784.73	1.14491e-06	8.93399e-05	0.416441	-1.26382	-2.4013	3062.72	7354.51	0.073621	0.816019	0.724779	-0.464387	-1.37973	5330.4	7354.51	1.90755e-08	1.44255e-06	0.363292	-1.4608	-2.75261	2671.84	7354.51
PTPRR	PTPRR	PTPRR	Receptor-type tyrosine-protein phosphatase R	protein_coding	ENSECAG00000026963	0.00406951	0.0856625	3.05746	1.61233	3.05746	57.006	18.6449	0.135167	0.332849	0.569881	-0.811268	-1.75475	32.4866	57.006	0.607651	0.898761	0.826146	-0.275532	-1.21044	47.0952	57.006	0.0384147	0.224222	0.453355	-1.14129	-2.20578	25.844	57.006
RECQL5	RECQL5	RECQL5	ATP-dependent DNA helicase Q5	protein_coding	ENSECAG00000007563	0.00409761	0.0859549	1.61472	0.691287	1.61472	878.682	544.169	0.347238	0.539181	0.855391	-0.225344	-1.16906	751.617	878.682	0.656985	0.913535	0.928935	-0.10635	-1.0765	816.239	878.682	0.328749	0.685767	0.850016	-0.234439	-1.17645	746.893	878.682
POLD1	POLD1	POLD1	DNA polymerase delta catalytic subunit	protein_coding	ENSECAG00000006077	0.00410245	0.0859549	1.8329	0.874128	1.8329	2125.91	1159.86	0.0507858	0.205136	0.66238	-0.594269	-1.50971	1408.16	2125.91	0.509665	0.874097	0.870272	-0.200461	-1.14907	1850.12	2125.91	0.849773	0.953142	0.960862	-0.0575988	-1.04073	2042.7	2125.91
RIN2	RIN2	RIN2	Ras and Rab interactor 2	protein_coding	ENSECAG00000015381	0.0170075	0.181099	0.638959	-0.646204	-1.56504	591.517	925.751	0.984395	0.992415	0.996329	-0.00530544	-1.00368	589.346	591.517	0.623617	0.902631	1.09654	0.132961	1.09654	648.623	591.517	0.613736	0.858999	0.909287	-0.137193	-1.09976	537.859	591.517
PHYHD1	PHYHD1	PHYHD1	Phytanoyl-CoA dioxygenase domain-containing protein 1	protein_coding	ENSECAG00000015161	0.129755	0.45917	1.31535	0.395444	1.31535	1533.63	1165.95	5.14264e-05	0.00204553	0.480116	-1.05854	-2.08283	736.321	1533.63	0.0948131	0.816019	0.739366	-0.43564	-1.35251	1133.91	1533.63	2.87688e-08	2.11046e-06	0.364622	-1.45553	-2.74257	559.195	1533.63
RAD51AP1	RAD51AP1	RAD51AP1	RAD51-associated protein 1	protein_coding	ENSECAG00000010367	0.00412588	0.0859549	1.3739	0.458276	1.3739	791.665	576.217	0.231888	0.434931	0.876854	-0.189591	-1.14044	694.175	791.665	0.776726	0.944652	1.03154	0.0448036	1.03154	816.636	791.665	0.987129	0.996894	0.998227	-0.00255969	-1.00178	790.261	791.665
CDKL3	CDKL3	CDKL3	Cyclin-dependent kinase-like 3	protein_coding	ENSECAG00000018013	0.00413372	0.0859549	0.813076	-0.298537	-1.2299	6447.11	7929.28	0.711423	0.825267	1.02706	0.0385135	1.02706	6621.53	6447.11	0.295606	0.817913	0.927296	-0.108897	-1.0784	5978.38	6447.11	0.187504	0.545883	1.09982	0.137269	1.09982	7090.66	6447.11
RIMOC1	RIMOC1	RIMOC1	RAB7A Interacting MON1-CCZ1 Complex Subunit 1	protein_coding	ENSECAG00000016437	0.0210907	0.201703	0.706369	-0.501506	-1.41569	1111.2	1573.12	0.145744	0.344759	1.2451	0.316267	1.2451	1383.56	1111.2	0.76883	0.944304	0.956635	-0.063959	-1.04533	1063.02	1111.2	0.218147	0.582247	1.20414	0.267999	1.20414	1338.04	1111.2
SLC5A5	SLC5A5	SLC5A5	Sodium/iodide cotransporter	protein_coding	ENSECAG00000018632	0.00413953	0.0859549	2.60177	1.37949	2.60177	68.4437	26.3066	0.0772954	0.253287	0.563271	-0.8281	-1.77535	38.5523	68.4437	0.121664	0.816019	0.606297	-0.721903	-1.64936	41.4972	68.4437	0.106012	0.410349	0.590103	-0.760962	-1.69462	40.3888	68.4437
WDR59	WDR59	WDR59	GATOR complex protein WDR59	protein_coding	ENSECAG00000022834	0.000637935	0.0275254	1.721	0.783249	1.721	2458.97	1428.8	4.50604e-07	4.21401e-05	0.448132	-1.158	-2.23149	1101.94	2458.97	0.283879	0.816019	0.843678	-0.245236	-1.18529	2074.58	2458.97	2.75763e-10	3.18715e-08	0.365547	-1.45187	-2.73562	898.869	2458.97
DENND2D	DENND2D	DENND2D	DENN domain-containing protein 2D	protein_coding	ENSECAG00000002508	0.00415789	0.0860445	1.67936	0.747908	1.67936	3395.55	2021.94	0.0326363	0.163195	0.679631	-0.557175	-1.47139	2307.72	3395.55	0.991473	0.997139	1.00193	0.0027849	1.00193	3402.11	3395.55	0.653058	0.879623	0.921979	-0.117195	-1.08462	3130.63	3395.55
CDS1	CDS1	CDS1	Phosphatidate cytidylyltransferase 1	protein_coding	ENSECAG00000011962	0.00419761	0.086522	0.663879	-0.591008	-1.5063	357.77	538.909	0.961784	0.979733	1.00691	0.00993336	1.00691	360.242	357.77	0.655351	0.912923	0.93788	-0.092525	-1.06623	335.546	357.77	0.810447	0.939426	1.03517	0.0498632	1.03517	370.352	357.77
PLB1	PLB1	PLB1	Phospholipase B1, membrane-associated	protein_coding	ENSECAG00000018663	0.0111962	0.144161	2.10389	1.07306	2.10389	72.5224	34.4706	0.000365766	0.00931601	0.34838	-1.52126	-2.87043	25.2654	72.5224	0.949022	0.987135	1.01819	0.0260127	1.01819	73.8418	72.5224	0.000797438	0.013877	0.36804	-1.44206	-2.71709	26.6911	72.5224
TROAP	TROAP	TROAP	Tastin	protein_coding	ENSECAG00000017926	0.00420215	0.086522	2.00331	1.00238	2.00331	968.953	483.676	0.143488	0.342444	0.701731	-0.51101	-1.42505	679.944	968.953	0.826064	0.957952	0.948244	-0.0766702	-1.05458	918.803	968.953	0.772317	0.926747	0.93237	-0.101026	-1.07254	903.422	968.953
IFIT3	IFIT3	IFIT3	Interferon-induced protein with tetratricopeptide repeats 3	protein_coding	ENSECAG00000010153	0.407046	0.710938	0.825771	-0.276186	-1.21099	3528.01	4272.39	0.0278329	0.15044	0.601594	-0.733139	-1.66225	2122.43	3528.01	0.256966	0.816019	0.769671	-0.377686	-1.29926	2715.41	3528.01	1.5858e-05	0.000553495	0.368453	-1.44045	-2.71405	1299.91	3528.01
DDX11	DDX11	DDX11	ATP-dependent DNA helicase DDX11	protein_coding	ENSECAG00000010144	0.00423785	0.0869512	1.58942	0.668502	1.58942	309.362	194.638	0.706939	0.822005	0.941765	-0.0865616	-1.06184	291.346	309.362	0.401291	0.845912	1.1426	0.192325	1.1426	353.478	309.362	0.748828	0.918123	0.950028	-0.0739573	-1.0526	293.903	309.362
IRAK3	IRAK3	IRAK3	Interleukin-1 receptor-associated kinase 3	protein_coding	ENSECAG00000026958	0.27829	0.620105	1.38977	0.474847	1.38977	235.409	169.387	0.333121	0.526249	0.745854	-0.423034	-1.34074	175.58	235.409	0.654601	0.912761	0.873472	-0.195166	-1.14486	205.623	235.409	0.00116537	0.0188351	0.369287	-1.43719	-2.70792	86.9332	235.409
PXMP2	PXMP2	PXMP2	Peroxisomal membrane protein 2	protein_coding	ENSECAG00000030141	0.507085	0.77191	1.25097	0.323042	1.25097	81.9034	65.4721	0.0993978	0.28264	0.572009	-0.805891	-1.74822	46.8495	81.9034	0.577342	0.888313	0.829423	-0.26982	-1.20566	67.9326	81.9034	0.014311	0.115193	0.430405	-1.21623	-2.32339	35.2516	81.9034
DPP7	DPP7	DPP7	Dipeptidyl peptidase 2	protein_coding	ENSECAG00000016273	0.375724	0.689868	1.19851	0.261241	1.19851	3130.72	2612.17	0.000379561	0.00958764	0.483325	-1.04894	-2.069	1513.15	3130.72	0.265335	0.816019	0.796413	-0.328411	-1.25563	2493.34	3130.72	0.00559594	0.0597176	0.567338	-0.817721	-1.76262	1776.17	3130.72
SULT4A1	SULT4A1	SULT4A1	Sulfotransferase 4A1	protein_coding	ENSECAG00000032875	0.00433796	0.0884264	0.718323	-0.477295	-1.39213	1475.63	2054.27	0.139261	0.337907	1.18706	0.247389	1.18706	1751.66	1475.63	0.8275	0.958195	0.975024	-0.0364898	-1.02562	1438.78	1475.63	0.128499	0.452036	1.19301	0.254602	1.19301	1760.44	1475.63
SFI1	SFI1	SFI1	Protein SFI1 homolog	protein_coding	ENSECAG00000010037	0.00435166	0.0885585	1.62275	0.698438	1.62275	743.045	457.893	0.421051	0.603663	0.872956	-0.196019	-1.14553	648.645	743.045	0.743994	0.938786	1.05659	0.0794092	1.05659	785.09	743.045	0.817427	0.941193	0.961747	-0.0562708	-1.03977	714.621	743.045
TMEM131L	TMEM131L	TMEM131L	Transmembrane protein 131-like	protein_coding	ENSECAG00000018035	0.00437191	0.0885729	1.45172	0.537766	1.45172	917.885	632.273	0.473388	0.647108	0.91099	-0.134494	-1.09771	836.183	917.885	0.193202	0.816019	1.18373	0.243339	1.18373	1086.53	917.885	0.904364	0.97073	1.01575	0.0225505	1.01575	932.345	917.885
CFAP57	CFAP57	CFAP57	Cilia- and flagella-associated protein 57	protein_coding	ENSECAG00000022802	0.00438196	0.0885729	0.458616	-1.12464	-2.18047	242.292	528.31	0.968796	0.984221	0.989314	-0.0154997	-1.0108	239.702	242.292	0.320434	0.823233	1.31285	0.392699	1.31285	318.092	242.292	0.0585163	0.293444	0.592344	-0.755492	-1.68821	143.52	242.292
NBEAL2	NBEAL2	NBEAL2	Neurobeachin-like protein 2	protein_coding	ENSECAG00000015086	0.00438451	0.0885729	1.73238	0.792755	1.73238	4718.13	2723.5	0.0773238	0.253287	0.711416	-0.491236	-1.40565	3356.55	4718.13	0.88643	0.971029	0.972855	-0.0397028	-1.0279	4590.06	4718.13	0.402628	0.742414	0.851016	-0.232741	-1.17507	4015.21	4718.13
PTPRA	PTPRA	PTPRA	Receptor-type tyrosine-protein phosphatase alpha	protein_coding	ENSECAG00000010855	0.115196	0.437061	1.1959	0.258095	1.1959	1961.64	1640.31	0.346382	0.53845	0.89875	-0.154009	-1.11266	1763.03	1961.64	0.816836	0.95538	0.974108	-0.0378458	-1.02658	1910.85	1961.64	0.330193	0.686674	0.895371	-0.159443	-1.11686	1756.4	1961.64
CCDC24	CCDC24	CCDC24	Coiled-coil domain-containing protein 24	protein_coding	ENSECAG00000027894	0.00440182	0.0885729	1.92411	0.944189	1.92411	155.778	80.9611	0.00831653	0.0783737	0.547966	-0.867842	-1.82493	85.361	155.778	0.152809	0.816019	0.72425	-0.465441	-1.38074	112.822	155.778	0.0394626	0.227938	0.625095	-0.677852	-1.59976	97.376	155.778
KCNQ1	KCNQ1	KCNQ1	Potassium voltage-gated channel subfamily KQT member 1	protein_coding	ENSECAG00000024970	0.339131	0.66422	1.22726	0.295442	1.22726	411.806	335.549	0.000214526	0.00621313	0.450321	-1.15097	-2.22064	185.445	411.806	0.242355	0.816019	0.77883	-0.360619	-1.28398	320.727	411.806	4.92397e-06	0.000202428	0.370905	-1.43088	-2.69611	152.741	411.806
KCNE3	KCNE3	KCNE3	Potassium voltage-gated channel subfamily E member 3	protein_coding	ENSECAG00000007379	0.200914	0.549777	1.36941	0.453559	1.36941	199.497	145.681	0.00208374	0.0322729	0.466948	-1.09867	-2.14157	93.1548	199.497	0.0209371	0.816019	0.566787	-0.819121	-1.76433	113.073	199.497	7.53538e-05	0.00204692	0.371018	-1.43044	-2.69529	74.0171	199.497
PTPN18	PTPN18	PTPN18	Protein tyrosine phosphatase non-receptor type 18	protein_coding	ENSECAG00000011090	0.0706983	0.359174	1.79668	0.845334	1.79668	5031.12	2800.23	0.00744142	0.0734902	0.419901	-1.25188	-2.38151	2112.57	5031.12	0.200841	0.816019	0.660602	-0.598146	-1.51377	3323.57	5031.12	0.152474	0.493648	0.628871	-0.669163	-1.59015	3163.93	5031.12
ZNF410	ZNF410	ZNF410	Zinc finger protein 410	protein_coding	ENSECAG00000014531	0.00441816	0.0885874	0.812483	-0.29959	-1.23079	2834.54	3488.74	0.31611	0.510502	1.07585	0.105473	1.07585	3049.53	2834.54	0.963643	0.990984	1.00333	0.00479559	1.00333	2843.98	2834.54	0.554935	0.831347	1.04408	0.0622337	1.04408	2959.49	2834.54
PAFAH2	PAFAH2	PAFAH2	Platelet-activating factor acetylhydrolase 2, cytoplasmic	protein_coding	ENSECAG00000015859	0.00443863	0.0888524	1.9394	0.955613	1.9394	8499.48	4382.52	0.00804065	0.0770782	0.539595	-0.890051	-1.85324	4586.28	8499.48	0.423297	0.853351	0.829993	-0.26883	-1.20483	7054.51	8499.48	0.458841	0.777719	0.841642	-0.248722	-1.18815	7153.52	8499.48
PTGER4	PTGER4	PTGER4	Prostaglandin E2 receptor EP4 subtype	protein_coding	ENSECAG00000011145	0.329541	0.658163	1.17676	0.234826	1.17676	690.389	586.684	0.80084	0.885637	1.04286	0.0605517	1.04286	719.983	690.389	0.355488	0.832771	1.16595	0.22151	1.16595	804.962	690.389	0.72239	0.908637	1.06096	0.0853743	1.06096	732.478	690.389
XRCC6	XRCC6	XRCC6	X-ray repair cross-complementing protein 6	protein_coding	ENSECAG00000017563	0.00452161	0.0902187	1.41057	0.496282	1.41057	2256.73	1599.87	0.00609987	0.0657461	0.717593	-0.478763	-1.39355	1619.41	2256.73	0.230887	0.816019	0.865225	-0.208853	-1.15577	1952.58	2256.73	0.126667	0.448749	0.831238	-0.266667	-1.20303	1875.88	2256.73
TMEM63A	TMEM63A	TMEM63A	CSC1-like protein 1	protein_coding	ENSECAG00000018566	0.004532	0.0902789	1.46126	0.547214	1.46126	1344.1	919.824	0.0186025	0.121936	0.73068	-0.452689	-1.36859	982.109	1344.1	0.648721	0.910573	0.941208	-0.087414	-1.06246	1265.08	1344.1	0.0398406	0.229256	0.760071	-0.395794	-1.31567	1021.61	1344.1
SESN2	SESN2	SESN2	Sestrin-2	protein_coding	ENSECAG00000001989	0.00454508	0.0903054	1.7064	0.770959	1.7064	2066.29	1210.9	0.0286599	0.153324	0.662556	-0.593886	-1.50931	1369.03	2066.29	0.427357	0.855584	1.16079	0.215111	1.16079	2398.53	2066.29	0.00683331	0.0690147	0.600902	-0.734799	-1.66417	1241.64	2066.29
PTEN	PTEN	PTEN	Phosphatidylinositol-3,4,5-trisphosphate 3-phosphatase	protein_coding	ENSECAG00000017012	0.87596	0.950177	0.96481	-0.0516831	-1.03647	1722.89	1785.73	0.661461	0.791656	1.10568	0.144934	1.10568	1904.96	1722.89	0.913589	0.977831	1.02521	0.0359153	1.02521	1766.32	1722.89	0.966919	0.989622	0.990526	-0.013733	-1.00956	1706.56	1722.89
SLC45A3	SLC45A3	SLC45A3	Solute carrier family 45 member 3	protein_coding	ENSECAG00000009273	0.00460511	0.091126	0.521629	-0.938903	-1.91707	159.7	306.156	0.194536	0.396813	1.34801	0.430832	1.34801	215.277	159.7	0.817557	0.95538	0.948072	-0.0769308	-1.05477	151.407	159.7	0.00790094	0.0761561	1.84106	0.880541	1.84106	294.018	159.7
PRKRA	PRKRA	PRKRA	Protein activator of interferon induced protein kinase EIF2AK2	protein_coding	ENSECAG00000024263	0.607087	0.826258	0.925846	-0.111156	-1.08009	178.657	192.966	0.533974	0.695283	1.09698	0.133533	1.09698	195.983	178.657	0.836356	0.959742	1.0312	0.0443293	1.0312	184.232	178.657	0.27215	0.637949	0.846799	-0.239909	-1.18092	151.287	178.657
PLPP1	PLPP1	PLPP1	Phospholipid phosphatase 1	protein_coding	ENSECAG00000023296	0.00463962	0.0914483	0.680882	-0.554523	-1.46868	584.089	857.842	0.409631	0.594596	1.11861	0.161706	1.11861	653.368	584.089	0.638573	0.90755	1.06591	0.0920842	1.06591	622.586	584.089	0.428128	0.759041	1.11399	0.155742	1.11399	650.672	584.089
PIK3CD	PIK3CD	PIK3CD	Phosphatidylinositol 4,5-bisphosphate 3-kinase catalytic subunit delta isoform	protein_coding	ENSECAG00000006847	0.00464604	0.0914483	1.4405	0.526571	1.4405	10669.6	7406.86	0.00928986	0.0832976	0.715105	-0.483773	-1.3984	7629.88	10669.6	0.172616	0.816019	1.19211	0.253513	1.19211	12719.3	10669.6	0.105894	0.410152	0.811844	-0.300726	-1.23176	8662.05	10669.6
PRKD2	PRKD2	PRKD2	Serine/threonine-protein kinase	protein_coding	ENSECAG00000024775	0.0389378	0.273211	1.72938	0.790253	1.72938	3458.12	1999.63	0.0861913	0.265135	0.634417	-0.656496	-1.57625	2193.89	3458.12	0.638789	0.90755	0.882988	-0.179534	-1.13252	3053.48	3458.12	0.556683	0.832104	0.855679	-0.224858	-1.16866	2959.04	3458.12
ICAM2	ICAM2	ICAM2	Intercellular adhesion molecule 2	protein_coding	ENSECAG00000000396	0.00466223	0.0915337	2.13717	1.0957	2.13717	579.221	271.023	0.0600829	0.224092	0.60465	-0.725827	-1.65385	350.226	579.221	0.132201	0.816019	0.66868	-0.580613	-1.49548	387.313	579.221	0.763998	0.922953	0.922908	-0.115742	-1.08353	534.567	579.221
TIFAB	TIFAB	TIFAB	TRAF-interacting protein with FHA domain-containing protein B	protein_coding	ENSECAG00000005282	0.00467487	0.0916349	0.316299	-1.66064	-3.16156	34.7196	109.768	0.993122	0.996783	1.00357	0.00514215	1.00357	34.8436	34.7196	0.928629	0.980975	1.03763	0.0532895	1.03763	36.026	34.7196	0.240991	0.609862	1.61843	0.694595	1.61843	56.1912	34.7196
ACO1	ACO1	ACO1	Cytoplasmic aconitate hydratase	protein_coding	ENSECAG00000014846	0.225218	0.572526	1.15914	0.21306	1.15914	11073.6	9553.24	1.59764e-07	1.75755e-05	0.528057	-0.921235	-1.89374	5847.49	11073.6	0.0617882	0.816019	0.796596	-0.32808	-1.25534	8821.17	11073.6	7.79585e-16	2.58127e-13	0.374225	-1.41802	-2.67219	4144.01	11073.6
WDR90	WDR90	WDR90	WD repeat-containing protein 90	protein_coding	ENSECAG00000021764	0.00469898	0.0918136	1.51038	0.594913	1.51038	1214.04	803.795	0.316529	0.510809	0.864526	-0.210018	-1.1567	1049.57	1214.04	0.918329	0.978811	0.985226	-0.0214732	-1.015	1196.1	1214.04	0.850551	0.953142	1.02776	0.0395032	1.02776	1247.74	1214.04
RAB37	RAB37	RAB37	Ras-related protein Rab-37	protein_coding	ENSECAG00000019613	0.00471451	0.0918784	1.90513	0.929891	1.90513	1563.45	820.653	0.075795	0.251303	0.667354	-0.583476	-1.49845	1043.38	1563.45	0.555556	0.884845	1.14349	0.19345	1.14349	1787.8	1563.45	0.397894	0.737459	0.824873	-0.277756	-1.21231	1289.65	1563.45
ACSF2	ACSF2	ACSF2	Medium-chain acyl-CoA ligase ACSF2, mitochondrial	protein_coding	ENSECAG00000019245	0.00478243	0.092823	2.11349	1.07963	2.11349	1493.81	706.798	0.00596979	0.0649314	0.482469	-1.05149	-2.07267	720.718	1493.81	0.351274	0.831587	0.781315	-0.356023	-1.27989	1167.14	1493.81	0.0790399	0.350205	0.627867	-0.671468	-1.59269	937.916	1493.81
OLFML2B	OLFML2B	OLFML2B	Olfactomedin-like protein 2B	protein_coding	ENSECAG00000009623	0.00160797	0.0479299	2.10727	1.07538	2.10727	906.066	429.971	3.59759e-11	1.37731e-08	0.206974	-2.27248	-4.83152	187.532	906.066	0.274396	0.816019	0.773146	-0.371187	-1.29342	700.521	906.066	4.51788e-24	6.14984e-21	0.0845325	-3.56435	-11.8298	76.592	906.066
PRKCA	PRKCA	PRKCA	Protein kinase C	protein_coding	ENSECAG00000006771	0.251517	0.59774	1.18148	0.240597	1.18148	846.488	716.464	0.424775	0.606744	1.12254	0.166771	1.12254	950.22	846.488	0.0730613	0.816019	1.29591	0.37397	1.29591	1096.98	846.488	0.527449	0.817637	1.09599	0.132231	1.09599	927.74	846.488
HPS1	HPS1	HPS1	Hermansky-Pudlak syndrome 1 protein	protein_coding	ENSECAG00000000393	0.00487101	0.0940237	1.52903	0.612621	1.52903	3545.33	2318.67	0.0101235	0.0866079	0.67867	-0.559218	-1.47347	2406.11	3545.33	0.743704	0.938626	0.951957	-0.0710322	-1.05047	3375	3545.33	0.0365459	0.217976	0.729623	-0.454777	-1.37057	2586.76	3545.33
SKA3	SKA3	SKA3	Spindle and kinetochore-associated protein 3	protein_coding	ENSECAG00000014323	0.00487348	0.0940237	1.37307	0.457401	1.37307	669.05	487.267	0.236769	0.439207	0.876244	-0.190596	-1.14123	586.251	669.05	0.392523	0.844841	1.09963	0.137013	1.09963	735.705	669.05	0.415484	0.750173	1.09506	0.131014	1.09506	732.652	669.05
WWP2	WWP2	WWP2	NEDD4-like E3 ubiquitin-protein ligase WWP2	protein_coding	ENSECAG00000006481	0.00490346	0.0944533	1.29196	0.369566	1.29196	3002.83	2324.24	0.00967805	0.0847962	0.790409	-0.339329	-1.26517	2373.47	3002.83	0.994573	0.997995	1.00062	0.000890219	1.00062	3004.69	3002.83	0.500348	0.801983	0.940576	-0.0883833	-1.06318	2824.39	3002.83
PIF1	PIF1	PIF1	ATP-dependent DNA helicase PIF1	protein_coding	ENSECAG00000005316	0.00491281	0.0944849	2.43421	1.28345	2.43421	210.309	86.3972	0.176843	0.377629	0.655033	-0.61036	-1.52664	137.759	210.309	0.571863	0.887739	0.838157	-0.254707	-1.19309	176.272	210.309	0.859874	0.956733	0.946309	-0.0796165	-1.05674	199.017	210.309
PPM1M	PPM1M	PPM1M	Protein phosphatase, Mg2+/Mn2+ dependent 1M	protein_coding	ENSECAG00000012070	0.0954265	0.404177	0.868778	-0.202941	-1.15104	5256.67	6050.65	0.967471	0.983283	0.996566	-0.00496285	-1.00345	5238.62	5256.67	0.393693	0.844841	1.07456	0.103742	1.07456	5648.59	5256.67	0.397096	0.736851	0.930991	-0.103161	-1.07412	4893.91	5256.67
CYB5R1	CYB5R1	CYB5R1	NADH-cytochrome b5 reductase 1	protein_coding	ENSECAG00000009763	0.00493376	0.0945228	0.743066	-0.428438	-1.34578	1431.21	1926.08	0.506846	0.674125	0.932168	-0.101339	-1.07277	1334.13	1431.21	0.809744	0.955117	0.974872	-0.0367157	-1.02578	1395.24	1431.21	0.595761	0.848776	1.05777	0.0810216	1.05777	1513.88	1431.21
PDE9A	PDE9A	PDE9A	High affinity cGMP-specific 3',5'-cyclic phosphodiesterase 9A	protein_coding	ENSECAG00000017519	0.394892	0.703785	1.30751	0.386821	1.30751	236.412	180.811	0.591791	0.739724	0.844836	-0.243257	-1.18366	199.729	236.412	0.0332248	0.816019	0.51056	-0.969846	-1.95863	120.703	236.412	0.272089	0.637949	1.41136	0.497088	1.41136	333.663	236.412
C5AR1	C5AR1	C5AR1	C5a anaphylatoxin chemotactic receptor 1	protein_coding	ENSECAG00000006153	0.163492	0.507773	1.39734	0.482679	1.39734	5383.55	3852.72	0.00282334	0.0389512	0.488123	-1.03468	-2.04866	2627.83	5383.55	0.160482	0.816019	0.713967	-0.486072	-1.40063	3843.67	5383.55	0.00446837	0.0508754	0.505168	-0.985163	-1.97954	2719.6	5383.55
CEP78	CEP78	CEP78	Centrosomal protein of 78 kDa	protein_coding	ENSECAG00000012634	0.00498495	0.0950484	1.66532	0.735804	1.66532	527.823	316.949	0.76251	0.859788	0.946999	-0.0785654	-1.05597	499.848	527.823	0.657419	0.913779	1.08305	0.115099	1.08305	571.658	527.823	0.988557	0.997569	1.00259	0.00373256	1.00259	529.19	527.823
COL8A1	COL8A1	COL8A1	Collagen alpha-1(VIII) chain	protein_coding	ENSECAG00000019508	0.00499553	0.0950484	1.95583	0.967778	1.95583	54.86	28.0495	0.247819	0.450568	0.769089	-0.378778	-1.30024	42.1922	54.86	0.500187	0.871708	1.1608	0.215123	1.1608	63.6816	54.86	0.571291	0.837724	1.1352	0.182943	1.1352	62.2769	54.86
CASP9	CASP9	CASP9	Caspase-9	protein_coding	ENSECAG00000017291	0.0170797	0.181478	1.61244	0.689243	1.61244	1751.86	1086.47	0.000376576	0.00955162	0.490399	-1.02797	-2.03916	859.112	1751.86	0.174944	0.816019	0.762368	-0.391441	-1.3117	1335.57	1751.86	0.0660327	0.314304	0.692079	-0.530992	-1.44492	1212.43	1751.86
TRAFD1	TRAFD1	TRAFD1	TRAF-type zinc finger domain-containing protein 1	protein_coding	ENSECAG00000021107	0.00503766	0.0956844	0.766978	-0.382743	-1.30382	6965.48	9081.72	0.0650913	0.233322	1.1906	0.251694	1.1906	8293.13	6965.48	0.572033	0.887765	0.947945	-0.0771255	-1.05491	6602.88	6965.48	0.0988598	0.396168	1.169	0.22528	1.169	8142.67	6965.48
PPIG	PPIG	PPIG	Peptidylprolyl isomerase G	protein_coding	ENSECAG00000018538	0.729801	0.888491	1.03551	0.0503427	1.03551	2175.02	2100.43	0.432286	0.613381	1.0824	0.114232	1.0824	2354.24	2175.02	0.521347	0.877663	0.937361	-0.0933237	-1.06683	2038.78	2175.02	0.379421	0.723919	1.09277	0.127988	1.09277	2376.79	2175.02
ENSECAG00000017681	ENSECAG00000017681	---	Solute carrier family 23 member 1	protein_coding	ENSECAG00000017681	0.713636	0.882002	0.927119	-0.109173	-1.07861	426.62	460.156	0.116634	0.306563	0.723017	-0.467899	-1.38309	308.453	426.62	0.542056	0.88341	0.881895	-0.181322	-1.13392	376.234	426.62	2.80517e-06	0.000124968	0.374534	-1.41683	-2.66998	159.784	426.62
RSRC2	RSRC2	RSRC2	Arginine/serine-rich coiled-coil protein 2	protein_coding	ENSECAG00000013815	0.00508011	0.0958228	0.811355	-0.301595	-1.23251	2441.41	3009.06	0.326446	0.519185	1.07594	0.105593	1.07594	2626.8	2441.41	0.98483	0.995392	1.00142	0.00204592	1.00142	2444.88	2441.41	0.0517175	0.270533	1.15632	0.20954	1.15632	2823.05	2441.41
TXNDC12	TXNDC12	TXNDC12	Thioredoxin domain-containing protein 12	protein_coding	ENSECAG00000009525	0.00509484	0.0958228	1.3095	0.38902	1.3095	559.416	427.197	0.0074844	0.0735886	0.774466	-0.368725	-1.29121	433.249	559.416	0.357301	0.832771	0.916446	-0.125878	-1.09117	512.675	559.416	0.469524	0.785276	0.933286	-0.0996095	-1.07148	522.095	559.416
WDR20	WDR20	WDR20	WD repeat-containing protein 20	protein_coding	ENSECAG00000013588	0.00510466	0.0958228	0.696527	-0.521748	-1.43569	733.27	1052.75	0.0166739	0.11431	1.36182	0.445532	1.36182	998.579	733.27	0.146726	0.816019	1.20598	0.270204	1.20598	884.308	733.27	0.0435529	0.240997	1.29812	0.376427	1.29812	951.874	733.27
ADPRH	ADPRH	ADPRH	[Protein ADP-ribosylarginine] hydrolase	protein_coding	ENSECAG00000023958	0.00510567	0.0958228	1.28497	0.361736	1.28497	917.179	713.774	0.941299	0.968087	1.00654	0.00941101	1.00654	923.182	917.179	0.345219	0.829871	0.919759	-0.120672	-1.08724	843.584	917.179	0.826139	0.944812	0.98065	-0.0281895	-1.01973	899.432	917.179
ZNF335	ZNF335	ZNF335	Zinc finger protein 335	protein_coding	ENSECAG00000023647	0.00510575	0.0958228	0.699745	-0.515099	-1.42909	1897.67	2711.95	0.148024	0.346541	1.20254	0.266091	1.20254	2282.03	1897.67	0.817708	0.95538	1.02983	0.0424129	1.02983	1954.29	1897.67	0.00843783	0.0801332	1.39915	0.484548	1.39915	2655.12	1897.67
NAF1	NAF1	NAF1	H/ACA ribonucleoprotein complex non-core subunit NAF1	protein_coding	ENSECAG00000016738	0.00511382	0.0958228	0.699003	-0.516628	-1.43061	610.506	873.395	0.0538501	0.21215	1.27947	0.355543	1.27947	781.123	610.506	0.340248	0.829032	1.12972	0.175966	1.12972	689.701	610.506	0.0127105	0.107022	1.37553	0.459989	1.37553	839.77	610.506
POLR1C	POLR1C	POLR1C	DNA-directed RNA polymerases I and III subunit RPAC1	protein_coding	ENSECAG00000023516	0.212687	0.560567	0.826987	-0.274063	-1.20921	1269.18	1534.7	0.618494	0.759772	0.926862	-0.109573	-1.07891	1176.35	1269.18	0.308114	0.819697	0.856034	-0.224259	-1.16818	1086.46	1269.18	0.857598	0.956087	1.02775	0.0394933	1.02775	1304.4	1269.18
NUGGC	NUGGC	NUGGC	Nuclear GTPase SLIP-GC	protein_coding	ENSECAG00000014074	0.057501	0.327801	1.83485	0.87566	1.83485	48.4843	26.4242	0.298162	0.494652	0.722873	-0.468186	-1.38337	35.048	48.4843	0.838664	0.960466	0.939211	-0.0904785	-1.06472	45.537	48.4843	0.00301328	0.038136	0.377583	-1.40514	-2.64843	18.3069	48.4843
ETS2	ETS2	ETS2	Protein C-ets-2	protein_coding	ENSECAG00000021269	0.00515964	0.0962566	0.501849	-0.994673	-1.99263	2540.08	5061.43	0.0661603	0.235414	1.57292	0.653442	1.57292	3995.33	2540.08	0.994016	0.997817	0.998152	-0.00266811	-1.00185	2535.38	2540.08	0.00498657	0.0549374	1.99804	0.998584	1.99804	5075.17	2540.08
TEFM	TEFM	TEFM	Transcription elongation factor, mitochondrial	protein_coding	ENSECAG00000017170	0.00516208	0.0962566	0.722313	-0.469303	-1.38444	502.252	695.337	0.570574	0.723469	1.06833	0.0953531	1.06833	536.569	502.252	0.674857	0.917936	0.952255	-0.0705799	-1.05014	478.272	502.252	0.064783	0.310872	1.24016	0.310523	1.24016	622.871	502.252
POLR1B	POLR1B	POLR1B	DNA-directed RNA polymerase subunit beta	protein_coding	ENSECAG00000010062	0.154372	0.495859	0.753135	-0.409019	-1.32778	695.825	923.904	0.0119166	0.0951645	1.64839	0.721055	1.64839	1146.99	695.825	0.215958	0.816019	1.27901	0.355029	1.27901	889.967	695.825	0.0194543	0.144096	1.59164	0.670515	1.59164	1107.5	695.825
ENSECAG00000032757	ENSECAG00000032757	---	Ribosomal protein L18	protein_coding	ENSECAG00000032757	0.0340109	0.257584	1.58788	0.667101	1.58788	638.518	402.12	0.00126327	0.0224295	0.494709	-1.01535	-2.02139	315.881	638.518	0.396829	0.844841	0.831834	-0.265632	-1.20216	531.142	638.518	0.109605	0.415461	0.705659	-0.502957	-1.41711	450.576	638.518
SLC4A1AP	SLC4A1AP	SLC4A1AP	Kanadaptin	protein_coding	ENSECAG00000024129	0.00527363	0.0978897	0.839998	-0.251542	-1.19048	2018.6	2403.1	0.0500402	0.203736	1.13001	0.176333	1.13001	2281.03	2018.6	0.847453	0.96229	0.988061	-0.0173275	-1.01208	1994.5	2018.6	0.0424307	0.237686	1.13533	0.183111	1.13533	2291.78	2018.6
DMPK	DMPK	DMPK	Myotonin-protein kinase	protein_coding	ENSECAG00000016750	0.00528288	0.0979131	5.96231	2.57587	5.96231	55.4031	9.29222	0.147947	0.346491	0.407433	-1.29536	-2.45439	22.5731	55.4031	0.261728	0.816019	0.499786	-1.00062	-2.00086	27.6897	55.4031	0.711981	0.904446	0.79649	-0.328272	-1.25551	44.128	55.4031
CASTOR1	CASTOR1	CASTOR1	Cytosolic arginine sensor for mTORC1 subunit 1	protein_coding	ENSECAG00000024204	0.00529837	0.098052	1.94274	0.958093	1.94274	288.94	148.728	0.0128431	0.0996334	0.554347	-0.85114	-1.80393	160.173	288.94	0.314331	0.820641	0.788835	-0.342204	-1.26769	227.926	288.94	0.0494697	0.263731	0.62745	-0.672429	-1.59375	181.295	288.94
PPFIBP2	PPFIBP2	PPFIBP2	Liprin-beta-2	protein_coding	ENSECAG00000012953	0.13164	0.462365	1.61569	0.692152	1.61569	145.327	89.947	0.0246192	0.140954	0.488624	-1.0332	-2.04656	71.01	145.327	0.340115	0.829032	0.739671	-0.435044	-1.35195	107.494	145.327	0.0025394	0.0334828	0.378285	-1.40246	-2.64351	54.9748	145.327
SPC25	SPC25	SPC25	Kinetochore protein Spc25	protein_coding	ENSECAG00000024519	0.00537798	0.0992254	1.74899	0.806522	1.74899	632.171	361.449	0.163914	0.36392	0.757024	-0.401589	-1.32096	478.569	632.171	0.274775	0.816019	0.803985	-0.314759	-1.2438	508.257	632.171	0.929533	0.978743	0.982485	-0.0254929	-1.01783	621.099	632.171
CARMIL2	CARMIL2	CARMIL2	Capping protein, Arp2/3 and myosin-I linker protein 2	protein_coding	ENSECAG00000010729	0.00538851	0.0992701	1.63488	0.709188	1.63488	2942.14	1799.6	0.491016	0.662421	0.885597	-0.175278	-1.12918	2605.55	2942.14	0.877806	0.969886	1.02748	0.0391163	1.02748	3023	2942.14	0.738068	0.913575	1.06077	0.0851077	1.06077	3120.92	2942.14
TSKU	TSKU	TSKU	Tsukushi	protein_coding	ENSECAG00000005924	0.154956	0.496558	1.46308	0.549011	1.46308	191.7	131.025	0.0437739	0.190697	0.583082	-0.778229	-1.71502	111.777	191.7	0.0326027	0.816019	0.564809	-0.824164	-1.77051	108.274	191.7	0.000347685	0.00719509	0.378626	-1.40116	-2.64113	72.5827	191.7
ABCG2	ABCG2	ABCG2	Broad substrate specificity ATP-binding cassette transporter ABCG2	protein_coding	ENSECAG00000009773	0.529765	0.786113	1.14311	0.192959	1.14311	479.207	419.215	0.0299519	0.15694	0.62951	-0.6677	-1.58854	301.665	479.207	0.221549	0.816019	0.771101	-0.375009	-1.29685	369.517	479.207	7.02776e-06	0.00027684	0.379956	-1.3961	-2.63188	182.077	479.207
POPDC2	POPDC2	POPDC2	Popeye domain-containing protein 2	protein_coding	ENSECAG00000021468	0.00547031	0.100325	0.257565	-1.95699	-3.88252	12.2804	47.6791	0.0191839	0.123631	3.14065	1.65106	3.14065	38.5685	12.2804	0.117903	0.816019	2.15636	1.1086	2.15636	26.4811	12.2804	0.0112151	0.098421	3.45744	1.7897	3.45744	42.4589	12.2804
PFDN5	PFDN5	PFDN5	Prefoldin subunit 5	protein_coding	ENSECAG00000008454	0.0239209	0.216334	1.71431	0.777625	1.71431	2058.84	1200.97	0.00336058	0.044317	0.496616	-1.0098	-2.01363	1022.45	2058.84	0.0635677	0.816019	0.64246	-0.638322	-1.55652	1322.72	2058.84	0.0436346	0.241339	0.617882	-0.694598	-1.61843	1272.12	2058.84
TMEM204	TMEM204	TMEM204	Transmembrane protein 204	protein_coding	ENSECAG00000015576	0.00549447	0.100467	2.17403	1.12037	2.17403	473.486	217.792	0.00506078	0.0583153	0.457103	-1.12941	-2.18769	216.432	473.486	0.563773	0.887739	0.851726	-0.231538	-1.17409	403.281	473.486	0.370485	0.716465	0.779257	-0.359829	-1.28327	368.968	473.486
PCSK7	PCSK7	PCSK7	Proprotein convertase subtilisin/kexin type 7	protein_coding	ENSECAG00000017980	0.00550883	0.100579	0.838569	-0.253999	-1.19251	3776.06	4502.99	0.0307032	0.158336	1.14672	0.197515	1.14672	4330.09	3776.06	0.988048	0.996065	0.999051	-0.00137003	-1.00095	3772.48	3776.06	0.715057	0.905243	1.02346	0.0334585	1.02346	3864.66	3776.06
ACSS3	ACSS3	ACSS3	Acyl-CoA synthetase short-chain family member 3, mitochondrial	protein_coding	ENSECAG00000008242	0.278915	0.62028	0.754275	-0.406837	-1.32578	78.1374	103.593	0.532278	0.694456	0.848771	-0.236552	-1.17817	66.3208	78.1374	0.449713	0.864209	1.21673	0.283005	1.21673	95.0718	78.1374	0.00047434	0.0092387	0.381274	-1.3911	-2.62278	29.7918	78.1374
ENSECAG00000038338	ENSECAG00000038338	---	Breast carcinoma amplified sequence 4	protein_coding	ENSECAG00000038338	0.015178	0.170125	2.04884	1.03481	2.04884	112.404	54.8621	0.00127684	0.0226048	0.385154	-1.37649	-2.59636	43.2928	112.404	0.272532	0.816019	0.727264	-0.459449	-1.37502	81.7472	112.404	0.00125189	0.0199375	0.381914	-1.38868	-2.61839	42.9285	112.404
MANF	MANF	MANF	Mesencephalic astrocyte-derived neurotrophic factor	protein_coding	ENSECAG00000011938	0.00317039	0.0745499	1.77083	0.824427	1.77083	8623.2	4869.57	0.00033006	0.00873341	0.498909	-1.00315	-2.00437	4302.19	8623.2	0.527641	0.878551	0.884919	-0.176383	-1.13005	7630.83	8623.2	0.00636245	0.0655562	0.589555	-0.762302	-1.6962	5083.85	8623.2
SLC1A2	SLC1A2	SLC1A2	Excitatory amino acid transporter 2	protein_coding	ENSECAG00000015644	0.00523184	0.0972614	1.98079	0.986072	1.98079	274.933	138.8	7.62157e-05	0.00278722	0.378709	-1.40084	-2.64055	104.119	274.933	0.000354008	0.186126	0.417498	-1.26016	-2.39522	114.784	274.933	0.000101163	0.00260366	0.383741	-1.3818	-2.60593	105.503	274.933
PDLIM2	PDLIM2	PDLIM2	PDZ and LIM domain protein 2	protein_coding	ENSECAG00000019910	0.00559584	0.101262	2.26007	1.17637	2.26007	3394.81	1502.08	0.0049285	0.0571872	0.437212	-1.1936	-2.28722	1484.25	3394.81	0.545746	0.883702	0.837226	-0.256311	-1.19442	2842.23	3394.81	0.188553	0.546478	0.679236	-0.558015	-1.47224	2305.88	3394.81
DENND1C	DENND1C	DENND1C	DENN domain-containing protein 1C	protein_coding	ENSECAG00000010964	0.00561047	0.101339	1.69016	0.757164	1.69016	4780.94	2828.68	0.0655551	0.233978	0.705567	-0.503145	-1.4173	3373.27	4780.94	0.610671	0.899872	0.908112	-0.139058	-1.10119	4341.63	4780.94	0.393879	0.73491	0.850893	-0.23295	-1.17524	4068.07	4780.94
TMC4	TMC4	TMC4	Transmembrane channel-like protein 4	protein_coding	ENSECAG00000012839	0.521771	0.781826	1.15621	0.209406	1.15621	254.741	220.324	0.115842	0.30566	0.700086	-0.514395	-1.4284	178.341	254.741	0.291495	0.816019	0.787811	-0.344079	-1.26934	200.688	254.741	3.55009e-05	0.00109552	0.384932	-1.37732	-2.59786	98.058	254.741
MPP1	MPP1	MPP1	55 kDa erythrocyte membrane protein	protein_coding	ENSECAG00000009595	0.524451	0.783688	1.07869	0.109287	1.07869	8106.87	7515.44	1.16742e-09	2.56232e-07	0.484341	-1.04591	-2.06466	3926.49	8106.87	0.118165	0.816019	0.830337	-0.268232	-1.20433	6731.43	8106.87	1.28267e-15	4.02923e-13	0.385197	-1.37633	-2.59607	3122.74	8106.87
TRIM66	TRIM66	TRIM66	Tripartite motif-containing protein 66	protein_coding	ENSECAG00000021487	0.00564741	0.101595	1.71696	0.779858	1.71696	121.206	70.5931	0.159163	0.359363	0.764495	-0.387422	-1.30805	92.6611	121.206	0.577083	0.888313	0.899989	-0.152021	-1.11112	109.084	121.206	0.135199	0.462918	0.750232	-0.414592	-1.33292	90.9324	121.206
DCAF13	DCAF13	DCAF13	DDB1- and CUL4-associated factor 13	protein_coding	ENSECAG00000009654	0.00566819	0.10182	0.79466	-0.331591	-1.2584	2035.24	2561.14	0.258568	0.458956	1.09838	0.135381	1.09838	2235.47	2035.24	0.258387	0.816019	0.910299	-0.135588	-1.09854	1852.67	2035.24	0.00494922	0.0547002	1.26298	0.336828	1.26298	2570.46	2035.24
P2RY10	P2RY10	P2RY10	Putative P2Y purinoceptor 10	protein_coding	ENSECAG00000003181	0.00568315	0.101938	1.64477	0.71789	1.64477	1723.88	1048.09	0.253855	0.455392	0.814717	-0.295629	-1.22742	1404.47	1723.88	0.665796	0.916343	1.08057	0.111795	1.08057	1862.77	1723.88	0.702871	0.899684	0.933786	-0.0988358	-1.07091	1609.73	1723.88
RASIP1	RASIP1	RASIP1	Ras-interacting protein 1	protein_coding	ENSECAG00000021108	0.438716	0.731241	1.28033	0.356515	1.28033	59.2701	46.2929	0.0608094	0.225473	0.547193	-0.869879	-1.82751	32.4322	59.2701	0.038321	0.816019	0.513834	-0.960624	-1.94615	30.455	59.2701	0.177852	0.53233	0.648492	-0.62484	-1.54204	38.4362	59.2701
QPCTL	QPCTL	QPCTL	Glutaminyl-peptide cyclotransferase-like protein	protein_coding	ENSECAG00000009265	0.00570413	0.101938	1.64473	0.717849	1.64473	405.74	246.691	0.109764	0.296914	0.751361	-0.412421	-1.33092	304.857	405.74	0.630424	0.904264	0.917884	-0.123617	-1.08946	372.422	405.74	0.199406	0.561463	0.794723	-0.331475	-1.2583	322.451	405.74
PPARG	PPARG	PPARG	Peroxisome proliferator-activated receptor gamma	protein_coding	ENSECAG00000016664	0.00570809	0.101938	0.781815	-0.355101	-1.27907	1941.5	2483.33	0.0750038	0.250203	0.853058	-0.229284	-1.17225	1656.21	1941.5	0.144848	0.816019	0.878098	-0.187546	-1.13882	1704.83	1941.5	0.00940192	0.0862148	0.792541	-0.335442	-1.26176	1538.72	1941.5
POLG	POLG	POLG	DNA polymerase subunit gamma-1	protein_coding	ENSECAG00000007781	0.552615	0.798342	1.04822	0.0679448	1.04822	1506.73	1437.41	0.345436	0.537867	0.92808	-0.107679	-1.07749	1398.37	1506.73	0.188158	0.816019	1.10928	0.149626	1.10928	1671.39	1506.73	0.326135	0.683305	0.925046	-0.112403	-1.08103	1393.79	1506.73
PRKCZ	PRKCZ	PRKCZ	Protein kinase C zeta type	protein_coding	ENSECAG00000014312	0.00747862	0.118245	1.89604	0.922991	1.89604	352.442	185.883	0.003826	0.04872	0.501303	-0.996245	-1.9948	176.68	352.442	0.494345	0.86914	0.850379	-0.233822	-1.17595	299.709	352.442	0.547115	0.828423	0.866695	-0.206404	-1.15381	305.46	352.442
SLC9A9	SLC9A9	SLC9A9	Sodium/hydrogen exchanger 9	protein_coding	ENSECAG00000006450	0.000113839	0.00877131	1.94024	0.956234	1.94024	169.096	87.1521	1.3832e-10	4.23641e-08	0.323671	-1.6274	-3.08956	54.7314	169.096	0.310351	0.81995	0.845413	-0.242272	-1.18285	142.956	169.096	6.02309e-08	4.16886e-06	0.386451	-1.37164	-2.58765	65.3472	169.096
MAN2C1	MAN2C1	MAN2C1	Alpha-mannosidase 2C1	protein_coding	ENSECAG00000021864	0.00587691	0.104345	1.52755	0.611218	1.52755	2071.12	1355.85	0.0265595	0.146502	0.711262	-0.491548	-1.40595	1473.11	2071.12	0.182144	0.816019	0.814822	-0.295442	-1.22726	1687.6	2071.12	0.0943696	0.386663	0.773325	-0.370853	-1.29312	1601.65	2071.12
ENSECAG00000041629	ENSECAG00000041629	---	C-type lectin domain-containing protein	protein_coding	ENSECAG00000041629	0.0944415	0.402156	1.48476	0.570232	1.48476	23036	15514.9	0.00812707	0.0776612	0.534973	-0.902462	-1.86925	12323.6	23036	0.036188	0.816019	0.609528	-0.714234	-1.64061	14041.1	23036	6.29179e-05	0.00175983	0.388332	-1.36464	-2.57512	8945.62	23036
EZH2	EZH2	EZH2	Histone-lysine N-methyltransferase EZH2	protein_coding	ENSECAG00000021529	0.00603259	0.10676	1.36913	0.45326	1.36913	3534.2	2581.34	0.308977	0.503762	0.890285	-0.167661	-1.12324	3146.44	3534.2	0.875656	0.969834	1.01802	0.0257694	1.01802	3597.89	3534.2	0.455368	0.775554	1.089	0.123002	1.089	3848.74	3534.2
CREG1	CREG1	CREG1	Protein CREG1	protein_coding	ENSECAG00000024138	0.591486	0.818634	0.894385	-0.161031	-1.11809	19218.4	21487.9	0.00216849	0.0330425	0.528454	-0.920149	-1.89231	10156.1	19218.4	0.970417	0.991909	0.992317	-0.011127	-1.00774	19070.8	19218.4	5.84669e-06	0.000235618	0.389494	-1.36033	-2.56743	7485.47	19218.4
PMPCA	PMPCA	PMPCA	Alpha-MPP	protein_coding	ENSECAG00000022206	0.248543	0.593896	1.21216	0.277579	1.21216	3983.88	3286.6	0.0561546	0.217019	0.72729	-0.459396	-1.37497	2897.43	3983.88	0.0982655	0.816019	0.759115	-0.397611	-1.31732	3024.22	3983.88	0.270034	0.636612	0.832011	-0.265325	-1.20191	3314.63	3983.88
HERC6	HERC6	HERC6	Probable E3 ubiquitin-protein ligase HERC6	protein_coding	ENSECAG00000019411	0.0060565	0.10676	1.26843	0.343039	1.26843	4656.64	3671.19	0.880324	0.932945	0.987068	-0.0187781	-1.0131	4596.42	4656.64	0.879748	0.970198	1.01316	0.0188612	1.01316	4717.92	4656.64	0.00861016	0.0813355	0.796466	-0.328316	-1.25555	3708.85	4656.64
PMEPA1	PMEPA1	PMEPA1	Prostate transmembrane protein, androgen induced 1	protein_coding	ENSECAG00000018005	0.10748	0.427098	1.3891	0.474146	1.3891	578.084	416.158	0.992801	0.996625	1.00184	0.00264725	1.00184	579.145	578.084	0.857616	0.964987	1.03714	0.0526046	1.03714	599.551	578.084	0.906822	0.971241	1.02411	0.0343736	1.02411	592.022	578.084
ATRNL1	ATRNL1	ATRNL1	Attractin-like protein 1	protein_coding	ENSECAG00000009515	0.00609869	0.107195	3.2165	1.68549	3.2165	32.666	10.1558	0.0458083	0.19432	0.441599	-1.17919	-2.2645	14.4253	32.666	0.0664308	0.816019	0.474756	-1.07474	-2.10634	15.5084	32.666	0.927999	0.978743	1.03648	0.0516873	1.03648	33.8576	32.666
CD1E2	CD1E2	CD1E2	CD1e2 molecule	protein_coding	ENSECAG00000022510	0.0842589	0.384437	1.64739	0.720182	1.64739	58.8152	35.7021	0.0544823	0.213615	1.70349	0.768494	1.70349	100.191	58.8152	0.883264	0.970719	0.959656	-0.0594108	-1.04204	56.4424	58.8152	0.00157108	0.0234437	0.389551	-1.36011	-2.56706	22.9116	58.8152
IFI27	IFI27	IFI27	Interferon alpha-inducible protein 27, mitochondrial	protein_coding	ENSECAG00000017172	0.0764828	0.3716	1.5728	0.653333	1.5728	37839	24058.4	0.000451378	0.0108045	0.407852	-1.29388	-2.45187	15432.7	37839	0.0535132	0.816019	0.610445	-0.712066	-1.63815	23098.6	37839	0.000228123	0.00508134	0.389737	-1.35943	-2.56583	14747.2	37839
ENSECAG00000017839	ENSECAG00000017839	---	Solute carrier family 23 member 1	protein_coding	ENSECAG00000017839	0.894446	0.957626	0.960591	-0.0580054	-1.04103	6849.14	7130.13	0.118153	0.308765	0.622777	-0.683212	-1.60571	4265.49	6849.14	0.839005	0.960631	0.940293	-0.0888176	-1.0635	6440.2	6849.14	0.00189465	0.0271796	0.389949	-1.35864	-2.56444	2670.81	6849.14
GEMIN8	GEMIN8	GEMIN8	Gem-associated protein 8	protein_coding	ENSECAG00000010665	2.62177e-05	0.00303013	2.08738	1.0617	2.08738	791.206	379.042	5.78309e-05	0.00223497	0.495576	-1.01282	-2.01785	392.103	791.206	0.295758	0.817913	0.834023	-0.26184	-1.19901	659.884	791.206	0.000656233	0.0119281	0.551455	-0.858685	-1.81338	436.314	791.206
GRK5	GRK5	GRK5	G protein-coupled receptor kinase 5	protein_coding	ENSECAG00000023764	0.00614537	0.107246	1.48274	0.568263	1.48274	2569.78	1733.13	0.193507	0.39548	0.829743	-0.269263	-1.20519	2132.26	2569.78	0.5664	0.887739	1.08569	0.118615	1.08569	2789.99	2569.78	0.596391	0.849157	0.926788	-0.109688	-1.079	2381.64	2569.78
SULT2B1	SULT2B1	SULT2B1	Sulfotransferase 2B1	protein_coding	ENSECAG00000015059	0.00617254	0.107415	4.13536	2.04801	4.13536	423.165	102.328	0.011072	0.0919841	0.268496	-1.89703	-3.72445	113.618	423.165	0.685309	0.921597	0.811371	-0.301566	-1.23248	343.344	423.165	0.410025	0.746572	0.653552	-0.613626	-1.5301	276.56	423.165
PLAC8A	PLAC8A	PLAC8A	Placenta specific 8 A	protein_coding	ENSECAG00000014585	0.862149	0.942956	0.944881	-0.0817962	-1.05833	195.915	207.344	0.0906407	0.271339	0.574096	-0.800636	-1.74187	112.474	195.915	0.461296	0.86586	0.786104	-0.347208	-1.2721	154.01	195.915	0.264497	0.631278	0.693615	-0.527794	-1.44172	135.89	195.915
TRAF3IP3	TRAF3IP3	TRAF3IP3	TRAF3-interacting JNK-activating modulator	protein_coding	ENSECAG00000011355	0.00618534	0.107485	1.94273	0.958089	1.94273	9201.67	4736.46	0.0133172	0.101334	0.548639	-0.866072	-1.82269	5048.39	9201.67	0.480587	0.86723	0.84279	-0.246755	-1.18653	7755.08	9201.67	0.259557	0.626691	0.760774	-0.39446	-1.31445	7000.4	9201.67
LSM12	LSM12	LSM12	Protein LSM12 homolog	protein_coding	ENSECAG00000009071	0.00621813	0.107901	0.781105	-0.356411	-1.28024	1111.8	1423.36	0.0127402	0.0989726	1.25165	0.323831	1.25165	1391.58	1111.8	0.188701	0.816019	1.1258	0.170948	1.1258	1251.66	1111.8	0.109227	0.415054	1.15585	0.20896	1.15585	1285.08	1111.8
PKN1	PKN1	PKN1	Protein kinase N1	protein_coding	ENSECAG00000038257	0.117818	0.440886	1.43903	0.525092	1.43903	14977.1	10407.8	0.0222493	0.13434	0.587423	-0.767529	-1.70235	8797.86	14977.1	0.184487	0.816019	0.734326	-0.445508	-1.36179	10998	14977.1	0.169107	0.52026	0.726152	-0.461657	-1.37712	10875.6	14977.1
STARD13	STARD13	STARD13	StAR-related lipid transfer protein 13	protein_coding	ENSECAG00000011009	0.00624636	0.108085	0.563193	-0.828298	-1.77559	4308.63	7650.36	0.0326226	0.163193	1.56611	0.647188	1.56611	6747.8	4308.63	0.489332	0.86913	1.15624	0.209436	1.15624	4981.79	4308.63	0.303775	0.666377	1.24105	0.311558	1.24105	5347.22	4308.63
PITRM1	PITRM1	PITRM1	Pitrilysin metalloproteinase 1	protein_coding	ENSECAG00000000398	0.242919	0.588781	1.18526	0.245198	1.18526	7229.36	6099.41	0.798241	0.88372	0.963491	-0.0536571	-1.03789	6965.42	7229.36	0.293078	0.816204	0.858147	-0.220703	-1.1653	6203.85	7229.36	0.163953	0.510421	0.816609	-0.292282	-1.22458	5903.56	7229.36
PREX1	PREX1	PREX1	Phosphatidylinositol 3,4,5-trisphosphate-dependent Rac exchanger 1 protein	protein_coding	ENSECAG00000014676	0.00627823	0.10828	1.28521	0.362004	1.28521	9280.35	7220.89	0.190968	0.392315	0.886939	-0.173093	-1.12747	8231.11	9280.35	0.475886	0.86723	1.06756	0.0943189	1.06756	9907.35	9280.35	0.0381832	0.223605	0.826722	-0.274526	-1.2096	7672.27	9280.35
POLN	POLN	POLN	DNA polymerase nu	protein_coding	ENSECAG00000007802	0.026101	0.22667	2.00128	1.00092	2.00128	84.995	42.4704	0.0545196	0.213666	0.552328	-0.856402	-1.81052	46.9451	84.995	0.0322499	0.816019	0.516353	-0.95357	-1.93666	43.8874	84.995	0.103123	0.40509	0.603855	-0.727725	-1.65603	51.3247	84.995
PHB1	PHB1	PHB1	Prohibitin 1	protein_coding	ENSECAG00000017769	0.753916	0.897198	1.05993	0.0839699	1.05993	5955.19	5618.47	0.192432	0.394096	0.785048	-0.349147	-1.27381	4675.11	5955.19	0.223111	0.816019	0.797569	-0.326318	-1.25381	4749.68	5955.19	0.969551	0.990331	0.992938	-0.0102244	-1.00711	5913.14	5955.19
SELL	SELL	SELL	L-selectin	protein_coding	ENSECAG00000020122	0.00630329	0.10828	1.80253	0.850022	1.80253	958.985	532.022	0.00929383	0.0832976	0.571016	-0.808396	-1.75126	547.596	958.985	0.782701	0.946779	1.06103	0.0854636	1.06103	1017.51	958.985	0.0167223	0.128362	0.597004	-0.744187	-1.67503	572.518	958.985
ENSECAG00000014250	ENSECAG00000014250	---	Leukocyte immunoglobulin-like receptor subfamily B member 3	protein_coding	ENSECAG00000014250	0.444004	0.735067	1.20722	0.271689	1.20722	3249	2691.3	0.0359671	0.171988	0.596847	-0.744567	-1.67547	1939.15	3249	0.977849	0.993928	1.00685	0.0098514	1.00685	3271.26	3249	0.000158281	0.00372187	0.394341	-1.34249	-2.53588	1281.21	3249
ARHGAP4	ARHGAP4	ARHGAP4	Rho GTPase-activating protein 4	protein_coding	ENSECAG00000023201	0.00632104	0.10828	1.75214	0.809118	1.75214	7933.34	4527.8	0.00834762	0.0784741	0.581782	-0.781449	-1.71886	4615.48	7933.34	0.958711	0.989888	1.01068	0.0153323	1.01068	8018.11	7933.34	0.233982	0.601562	0.783191	-0.352564	-1.27683	6213.33	7933.34
CAPN3	CAPN3	CAPN3	Calpain-3	protein_coding	ENSECAG00000011067	0.00658279	0.111389	1.87325	0.905543	1.87325	291.737	155.739	1.49887e-05	0.000781389	0.366058	-1.44986	-2.73181	106.793	291.737	0.151139	0.816019	0.719887	-0.474158	-1.38911	210.018	291.737	6.40495e-05	0.00177126	0.394512	-1.34186	-2.53477	115.094	291.737
CDC6	CDC6	CDC6	Cell division control protein 6 homolog	protein_coding	ENSECAG00000009913	0.00633718	0.10828	1.5427	0.625461	1.5427	681.645	441.851	0.439021	0.618643	0.885006	-0.176242	-1.12994	603.26	681.645	0.126014	0.816019	1.27211	0.347228	1.27211	867.13	681.645	0.360359	0.708197	0.8653	-0.208727	-1.15567	589.828	681.645
NME8	NME8	NME8	Thioredoxin domain-containing protein 3	protein_coding	ENSECAG00000018422	0.00635137	0.108371	1.59254	0.671331	1.59254	1417.21	889.903	0.515843	0.681431	0.8954	-0.159395	-1.11682	1268.97	1417.21	0.177682	0.816019	1.25719	0.330205	1.25719	1781.7	1417.21	0.148484	0.486387	0.781898	-0.354947	-1.27894	1108.11	1417.21
NSUN6	NSUN6	NSUN6	tRNA (cytosine(72)-C(5))-methyltransferase NSUN6	protein_coding	ENSECAG00000009221	0.00650901	0.110676	1.47526	0.560971	1.47526	805.966	546.32	0.316783	0.51105	0.867365	-0.205289	-1.15292	699.066	805.966	0.300204	0.819008	0.863164	-0.212294	-1.15853	695.68	805.966	0.499296	0.801185	0.908327	-0.138716	-1.10093	732.08	805.966
APLF	APLF	APLF	Aprataxin and PNK-like factor	protein_coding	ENSECAG00000013246	0.00651351	0.110676	1.32761	0.408831	1.32761	417.598	314.549	0.0700449	0.243093	0.829919	-0.268957	-1.20494	346.573	417.598	0.550034	0.884142	0.94077	-0.0880857	-1.06296	392.864	417.598	0.208066	0.569741	0.877997	-0.187712	-1.13896	366.65	417.598
ABI1	ABI1	ABI1	Abl interactor 1	protein_coding	ENSECAG00000015467	0.0065469	0.111002	0.674269	-0.568604	-1.48309	5854.15	8682.22	0.0370333	0.175086	1.35291	0.436063	1.35291	7920.12	5854.15	0.549427	0.884142	1.09065	0.125189	1.09065	6384.83	5854.15	0.114661	0.424512	1.25697	0.329954	1.25697	7358.51	5854.15
NINJ1	NINJ1	NINJ1	Ninjurin-1	protein_coding	ENSECAG00000014267	0.275776	0.618212	1.25616	0.329024	1.25616	5785.35	4605.58	0.000162915	0.00500217	0.45413	-1.13882	-2.20201	2627.3	5785.35	0.0527219	0.816019	0.66674	-0.584803	-1.49983	3857.33	5785.35	9.26976e-06	0.000352683	0.395102	-1.3397	-2.53099	2285.8	5785.35
ENSECAG00000036100	ENSECAG00000036100	---	Alpha-1-acid glycoprotein 2	protein_coding	ENSECAG00000036100	0.484523	0.759803	1.16942	0.225796	1.16942	285.339	244	0.0886422	0.268868	1.46	0.545965	1.46	416.594	285.339	0.0036119	0.553118	0.51979	-0.944	-1.92386	148.316	285.339	0.3987	0.738183	1.20701	0.271441	1.20701	344.408	285.339
SEL1L3	SEL1L3	SEL1L3	Protein sel-1 homolog 3	protein_coding	ENSECAG00000000638	0.00660398	0.111594	1.66481	0.735355	1.66481	2974.15	1786.49	0.0548171	0.214153	0.697616	-0.519495	-1.43345	2074.82	2974.15	0.220857	0.816019	1.25776	0.330859	1.25776	3740.78	2974.15	0.0793622	0.35069	0.719596	-0.474741	-1.38967	2140.19	2974.15
SMIM4	SMIM4	SMIM4	Small integral membrane protein 4	protein_coding	ENSECAG00000035649	0.221103	0.567233	1.27923	0.355272	1.27923	509.622	398.383	0.000712587	0.0148721	0.504834	-0.986119	-1.98085	257.274	509.622	0.58952	0.893176	0.897439	-0.156114	-1.11428	457.355	509.622	0.0411921	0.2332	0.66255	-0.593899	-1.50932	337.65	509.622
PEX2	PEX2	PEX2	Peroxin-2	protein_coding	ENSECAG00000022350	0.601404	0.823034	1.08324	0.115352	1.08324	600.863	554.691	0.0852849	0.264261	0.76839	-0.38009	-1.30142	461.697	600.863	0.792917	0.951022	0.960742	-0.0577789	-1.04086	577.275	600.863	0.408889	0.745831	0.881195	-0.182467	-1.13482	529.478	600.863
GPR34	GPR34	GPR34	Probable G-protein coupled receptor 34	protein_coding	ENSECAG00000003173	0.651411	0.850792	1.10177	0.139825	1.10177	2055.13	1865.29	0.0636028	0.230942	0.671634	-0.574252	-1.48891	1380.29	2055.13	0.824308	0.957431	0.953515	-0.0686719	-1.04875	1959.6	2055.13	1.79851e-05	0.000617186	0.397564	-1.33074	-2.51532	817.045	2055.13
KRT23	KRT23	KRT23	Keratin, type I cytoskeletal 23	protein_coding	ENSECAG00000014812	0.00665719	0.111876	1.83063	0.872343	1.83063	105.425	57.5895	0.815265	0.894725	1.05152	0.0724803	1.05152	110.857	105.425	0.384826	0.843053	0.828752	-0.270988	-1.20663	87.3714	105.425	0.921293	0.976448	1.0216	0.0308345	1.0216	107.703	105.425
ZNF572	ZNF572	ZNF572	Zinc finger protein 572	protein_coding	ENSECAG00000012206	0.0066887	0.112009	3.26859	1.70867	3.26859	61.7764	18.9	0.533791	0.695283	0.768887	-0.379157	-1.30058	47.4991	61.7764	0.538377	0.88198	0.771416	-0.374419	-1.29632	47.6553	61.7764	0.223706	0.589127	0.595394	-0.748083	-1.67956	36.7813	61.7764
UBA7	UBA7	UBA7	Ubiquitin-like modifier-activating enzyme 7	protein_coding	ENSECAG00000019670	0.00168147	0.0495185	2.0873	1.06164	2.0873	1032.85	494.824	0.0325776	0.163193	0.606788	-0.720736	-1.64802	626.72	1032.85	0.566471	0.887739	0.874776	-0.193014	-1.14315	903.511	1032.85	0.274721	0.641313	0.774747	-0.368202	-1.29074	800.197	1032.85
PARP10A	PARP10A	PARP10A	Poly [ADP-ribose] polymerase	protein_coding	ENSECAG00000019881	0.0203476	0.19818	2.05981	1.04251	2.05981	2310.73	1121.82	0.0301962	0.15762	0.509186	-0.973736	-1.96392	1176.59	2310.73	0.472537	0.86723	0.799661	-0.32254	-1.25053	1847.8	2310.73	0.301869	0.665501	0.725123	-0.463702	-1.37908	1675.56	2310.73
PITPNM2	PITPNM2	PITPNM2	Membrane-associated phosphatidylinositol transfer protein 2	protein_coding	ENSECAG00000024566	0.00670171	0.112009	1.36801	0.452084	1.36801	1713.97	1252.89	0.412708	0.596735	0.909961	-0.136123	-1.09895	1559.65	1713.97	0.676678	0.918214	0.953141	-0.0692391	-1.04916	1633.66	1713.97	0.324766	0.682185	0.892628	-0.163868	-1.12029	1529.94	1713.97
HDAC4	HDAC4	HDAC4	Histone deacetylase 4	protein_coding	ENSECAG00000017406	0.00672168	0.11219	1.5117	0.596168	1.5117	1091.01	721.711	0.577691	0.728191	0.918936	-0.121964	-1.08822	1002.57	1091.01	0.551657	0.884197	0.913613	-0.130345	-1.09456	996.759	1091.01	0.22259	0.587579	0.830647	-0.267693	-1.20388	906.243	1091.01
CCNB3	CCNB3	CCNB3	G2/mitotic-specific cyclin-B3	protein_coding	ENSECAG00000008787	0.00674449	0.112332	1.62039	0.696343	1.62039	317.688	196.057	0.811561	0.892698	1.04276	0.06041	1.04276	331.273	317.688	0.483071	0.867792	1.1308	0.177341	1.1308	359.241	317.688	0.730435	0.911527	1.06252	0.0874941	1.06252	337.551	317.688
LPAR2	LPAR2	LPAR2	Lysophosphatidic acid receptor 2	protein_coding	ENSECAG00000009148	0.00185453	0.0519905	1.75684	0.812987	1.75684	629.528	358.329	0.000187938	0.00557488	0.50883	-0.974743	-1.96529	320.323	629.528	0.521407	0.877663	0.891177	-0.166216	-1.12211	561.021	629.528	0.0221591	0.157557	0.661486	-0.596217	-1.51175	416.424	629.528
ZAP70	ZAP70	ZAP70	Tyrosine-protein kinase ZAP-70	protein_coding	ENSECAG00000011012	0.00678106	0.112573	2.01588	1.01141	2.01588	11043.2	5478.11	0.0235174	0.138183	0.556322	-0.846009	-1.79752	6143.58	11043.2	0.610278	0.899872	0.876395	-0.190347	-1.14104	9678.22	11043.2	0.470599	0.786203	0.82962	-0.269477	-1.20537	9161.68	11043.2
REEP6	REEP6	REEP6	Receptor expression-enhancing protein 6	protein_coding	ENSECAG00000033446	0.00678137	0.112573	3.05096	1.60927	3.05096	35.3221	11.5774	0.529534	0.692572	0.783782	-0.351475	-1.27586	27.6849	35.3221	0.589989	0.893176	0.812186	-0.300118	-1.23124	28.6881	35.3221	0.788437	0.93307	0.901178	-0.150117	-1.10966	31.8315	35.3221
COPZ2	COPZ2	COPZ2	Coatomer subunit zeta-2	protein_coding	ENSECAG00000024471	0.460606	0.745868	1.19214	0.253555	1.19214	312.736	262.332	0.00914123	0.0826489	0.536167	-0.899245	-1.86509	167.679	312.736	0.0451534	0.816019	0.620321	-0.688914	-1.61207	193.997	312.736	0.000132117	0.00321603	0.397628	-1.33051	-2.51491	124.353	312.736
EEF1A2	EEF1A2	EEF1A2	Elongation factor 1-alpha 2	protein_coding	ENSECAG00000025109	0.137661	0.471056	1.56356	0.644838	1.56356	2134.53	1365.17	0.0419698	0.186294	0.542079	-0.883425	-1.84475	1157.08	2134.53	0.0980089	0.816019	0.607722	-0.718517	-1.64549	1297.2	2134.53	0.00222978	0.0303111	0.397948	-1.32935	-2.51289	849.432	2134.53
STC2	STC2	STC2	Stanniocalcin-2	protein_coding	ENSECAG00000022263	0.00684582	0.113182	4.02992	2.01075	4.02992	56.4561	14.0092	0.227452	0.430834	0.546783	-0.870961	-1.82888	30.8692	56.4561	0.757134	0.942284	0.857737	-0.221392	-1.16586	48.4245	56.4561	0.0985138	0.395762	0.434348	-1.20308	-2.3023	24.5216	56.4561
TIMELESS	TIMELESS	TIMELESS	Protein timeless homolog	protein_coding	ENSECAG00000002892	0.0068775	0.113466	1.50802	0.592659	1.50802	2765.03	1833.54	0.171984	0.373012	0.812747	-0.299122	-1.2304	2247.27	2765.03	0.904986	0.975194	1.01827	0.0261213	1.01827	2815.55	2765.03	0.53675	0.822394	0.910479	-0.135302	-1.09832	2517.5	2765.03
PARP6	PARP6	PARP6	Protein mono-ADP-ribosyltransferase PARP6	protein_coding	ENSECAG00000016215	0.00688149	0.113466	0.818244	-0.289398	-1.22213	1164.71	1423.43	0.0743165	0.249644	1.14133	0.190713	1.14133	1329.32	1164.71	0.688128	0.922852	1.0302	0.0429184	1.0302	1199.88	1164.71	0.00500001	0.0549866	1.23157	0.300498	1.23157	1434.42	1164.71
SPIDR	SPIDR	SPIDR	DNA repair-scaffolding protein	protein_coding	ENSECAG00000026935	0.00690671	0.11369	1.4153	0.501112	1.4153	641.469	453.237	0.0494068	0.202166	0.777782	-0.362563	-1.28571	498.923	641.469	0.820923	0.956074	1.02921	0.0415351	1.02921	660.205	641.469	0.0152975	0.120754	0.732312	-0.449469	-1.36554	469.755	641.469
MUC1	MUC1	MUC1	Mucin-1	protein_coding	ENSECAG00000006646	0.00691365	0.11369	1.92639	0.945898	1.92639	113.014	58.6665	0.0160778	0.112335	0.5611	-0.833669	-1.78221	63.4125	113.014	0.604458	0.898312	0.884927	-0.17637	-1.13004	100.01	113.014	0.356349	0.705832	0.802693	-0.31708	-1.24581	90.7159	113.014
ARSG	ARSG	ARSG	Arylsulfatase G	protein_coding	ENSECAG00000022899	0.402221	0.708194	1.16953	0.225928	1.16953	88.7806	75.9114	0.000470422	0.0110653	0.510979	-0.968663	-1.95703	45.365	88.7806	0.487189	0.86913	0.879984	-0.184451	-1.13638	78.1255	88.7806	0.0374841	0.221222	0.673339	-0.570594	-1.48514	59.7795	88.7806
ATXN1	ATXN1	ATXN1	Ataxin-1	protein_coding	ENSECAG00000009251	0.0069746	0.114158	1.37539	0.459838	1.37539	1287.7	936.244	0.114164	0.303126	0.830294	-0.268306	-1.20439	1069.17	1287.7	0.627816	0.903946	1.05857	0.0821126	1.05857	1363.11	1287.7	0.0569938	0.288323	0.798863	-0.323979	-1.25178	1028.69	1287.7
IDH3A	IDH3A	IDH3A	Isocitrate dehydrogenase [NAD] subunit alpha, mitochondrial	protein_coding	ENSECAG00000015278	0.00698152	0.114158	0.761592	-0.392909	-1.31304	3958.86	5198.14	0.0287966	0.153468	1.24686	0.318303	1.24686	4936.16	3958.86	0.787782	0.948327	1.02755	0.0392063	1.02755	4067.92	3958.86	0.0655693	0.312807	1.20435	0.268257	1.20435	4767.87	3958.86
BMP6	BMP6	BMP6	Bone morphogenetic protein 6	protein_coding	ENSECAG00000020015	0.00750916	0.118245	1.77912	0.831164	1.77912	324.058	182.145	0.00200058	0.0314623	0.514313	-0.959283	-1.94434	166.667	324.058	0.139858	0.816019	0.7294	-0.455218	-1.37099	236.368	324.058	0.011534	0.100286	0.580448	-0.784762	-1.72281	188.099	324.058
OR6B13	OR6B13	OR6B13	olfactory receptor family 6 subfamily B member 13	protein_coding	ENSECAG00000001094	0.415246	0.716605	1.40735	0.492983	1.40735	37.3984	26.5736	0.646106	0.779463	0.826447	-0.275006	-1.21	30.9078	37.3984	0.320209	0.823233	0.660663	-0.598014	-1.51363	24.7077	37.3984	0.515694	0.810698	0.761953	-0.392227	-1.31242	28.4958	37.3984
PFAS	PFAS	PFAS	Phosphoribosylformylglycinamidine synthase	protein_coding	ENSECAG00000014762	0.00700732	0.114158	1.43224	0.518277	1.43224	1767	1233.73	0.678954	0.803581	1.05648	0.0792692	1.05648	1866.8	1767	0.486259	0.869125	1.09679	0.133286	1.09679	1938.02	1767	0.0135483	0.111771	1.38765	0.472649	1.38765	2451.98	1767
BRME1	BRME1	BRME1	Break repair meiotic recombinase recruitment factor 1	protein_coding	ENSECAG00000029150	0.00701982	0.11421	1.9687	0.977244	1.9687	306.56	155.717	0.145115	0.344136	0.695178	-0.524545	-1.43848	213.114	306.56	0.895731	0.973457	0.967944	-0.0470047	-1.03312	296.733	306.56	0.784368	0.931757	1.07047	0.0982468	1.07047	328.164	306.56
ZC3H12D	ZC3H12D	ZC3H12D	Probable ribonuclease ZC3H12D	protein_coding	ENSECAG00000017135	0.00704918	0.11448	1.51496	0.599281	1.51496	2340.43	1544.88	0.0522098	0.208618	0.741607	-0.431273	-1.34842	1735.68	2340.43	0.131354	0.816019	1.26104	0.334615	1.26104	2951.38	2340.43	0.27899	0.644806	0.846443	-0.240515	-1.18141	1981.04	2340.43
SLC20A2	SLC20A2	SLC20A2	Sodium-dependent phosphate transporter 2	protein_coding	ENSECAG00000000096	0.00705515	0.11448	0.475145	-1.07356	-2.10462	1316.6	2770.94	0.0321336	0.162102	1.80725	0.853799	1.80725	2379.43	1316.6	0.355527	0.832771	1.29077	0.368233	1.29077	1699.43	1316.6	0.147868	0.485676	1.49155	0.57681	1.49155	1963.77	1316.6
GPR176	GPR176	GPR176	G-protein coupled receptor 176	protein_coding	ENSECAG00000024806	4.42919e-06	0.000818138	2.07258	1.05143	2.07258	332.681	160.516	0.0453277	0.193584	0.732248	-0.449596	-1.36566	243.605	332.681	0.785391	0.947217	1.04292	0.060623	1.04292	346.959	332.681	0.00072807	0.0129645	0.587347	-0.767715	-1.70257	195.399	332.681
NTN1	NTN1	NTN1	Netrin-1	protein_coding	ENSECAG00000026819	0.0206286	0.199937	4.69127	2.22998	4.69127	43.4968	9.27186	0.0829042	0.26076	0.321019	-1.63927	-3.11508	13.9633	43.4968	0.0539077	0.816019	0.2823	-1.8247	-3.54233	12.2792	43.4968	0.0806522	0.353603	0.316635	-1.65911	-3.15821	13.7726	43.4968
CXCR4	CXCR4	CXCR4	C-X-C chemokine receptor type 4	protein_coding	ENSECAG00000003837	0.00708417	0.114496	1.81596	0.860733	1.81596	3609.9	1987.87	0.114795	0.304076	0.70527	-0.503753	-1.4179	2545.95	3609.9	0.853775	0.964415	0.960029	-0.0588508	-1.04164	3465.61	3609.9	0.755147	0.920385	0.933288	-0.0996056	-1.07148	3369.08	3609.9
E2F2	E2F2	E2F2	Transcription factor E2F2	protein_coding	ENSECAG00000023922	0.00712385	0.114835	1.58475	0.664257	1.58475	1063.57	671.13	0.14005	0.338792	0.777425	-0.363225	-1.2863	826.849	1063.57	0.172818	0.816019	1.26108	0.334664	1.26108	1341.26	1063.57	0.139836	0.470927	0.777109	-0.36381	-1.28682	826.513	1063.57
NRBF2	NRBF2	NRBF2	Nuclear receptor-binding factor 2	protein_coding	ENSECAG00000011036	0.00718381	0.115649	0.796988	-0.327369	-1.25472	2099.51	2634.3	0.00767907	0.0746699	1.25197	0.324194	1.25197	2628.51	2099.51	0.480264	0.86723	0.942132	-0.085999	-1.06142	1978.02	2099.51	0.309456	0.670819	1.08971	0.12394	1.08971	2287.85	2099.51
TP73	TP73	TP73	Tumor protein p73	protein_coding	ENSECAG00000000771	0.00719531	0.115682	1.86456	0.898835	1.86456	1622.84	870.36	0.18747	0.389402	0.737047	-0.440172	-1.35677	1196.11	1622.84	0.669227	0.916826	0.905897	-0.142582	-1.10388	1470.12	1622.84	0.645177	0.876768	0.898906	-0.153758	-1.11246	1458.78	1622.84
PLAC8B	PLAC8B	PLAC8B	Placenta specific 8 B	protein_coding	ENSECAG00000015034	0.185218	0.533481	1.30101	0.379635	1.30101	2981.51	2291.69	1.16806e-05	0.000630394	0.41827	-1.25749	-2.3908	1247.08	2981.51	0.0114416	0.756507	0.605139	-0.724662	-1.65251	1804.23	2981.51	3.77368e-06	0.000159419	0.398519	-1.32728	-2.50929	1188.19	2981.51
RUNDC1	RUNDC1	RUNDC1	RUN domain-containing protein 1	protein_coding	ENSECAG00000007778	0.00724554	0.116185	0.741402	-0.431672	-1.3488	1560.18	2104.37	0.0355272	0.171422	1.26377	0.337731	1.26377	1971.71	1560.18	0.87766	0.969886	1.0173	0.0247521	1.0173	1587.18	1560.18	0.0133253	0.110303	1.31759	0.397901	1.31759	2055.68	1560.18
TMEM205	TMEM205	TMEM205	Transmembrane protein 205	protein_coding	ENSECAG00000020060	0.200812	0.549777	1.31991	0.400436	1.31991	430.808	326.393	0.00232478	0.034273	0.515501	-0.955952	-1.93986	222.082	430.808	0.620294	0.902341	0.898453	-0.154485	-1.11302	387.061	430.808	0.200779	0.562109	0.757626	-0.400442	-1.31991	326.391	430.808
PYCARD	PYCARD	PYCARD	Apoptosis-associated speck-like protein containing a CARD	protein_coding	ENSECAG00000010166	0.0797933	0.377944	1.52114	0.605157	1.52114	2451.79	1611.8	0.00255717	0.0364869	0.485551	-1.0423	-2.05951	1190.47	2451.79	0.0488555	0.816019	0.624066	-0.680228	-1.60239	1530.08	2451.79	0.000135496	0.00326138	0.400568	-1.31988	-2.49645	982.108	2451.79
NUP88	NUP88	NUP88	Nuclear pore complex protein Nup88	protein_coding	ENSECAG00000012800	0.00728342	0.116335	0.830812	-0.267407	-1.20364	3836.28	4617.51	0.00945109	0.0838416	1.19607	0.258305	1.19607	4588.47	3836.28	0.661731	0.915926	0.970239	-0.0435879	-1.03067	3722.11	3836.28	0.129342	0.453381	1.11051	0.151224	1.11051	4260.23	3836.28
NOL6	NOL6	NOL6	Nucleolar protein 6	protein_coding	ENSECAG00000007914	0.682096	0.865098	1.04924	0.0693468	1.04924	1822.2	1736.68	0.318807	0.512559	1.12384	0.168432	1.12384	2047.85	1822.2	0.89322	0.972957	0.984399	-0.0226856	-1.01585	1793.77	1822.2	0.0188526	0.141011	1.31657	0.396782	1.31657	2399.04	1822.2
SH3KBP1	SH3KBP1	SH3KBP1	SH3 domain-containing kinase-binding protein 1	protein_coding	ENSECAG00000017758	0.00733138	0.116797	1.26043	0.333919	1.26043	5325.35	4225.02	0.0045361	0.0542164	0.782858	-0.353177	-1.27737	4169	5325.35	0.445528	0.862875	1.0679	0.0947818	1.0679	5686.97	5325.35	0.0809084	0.35413	0.860197	-0.21726	-1.16252	4580.85	5325.35
ENSECAG00000031020	ENSECAG00000031020	---	Protein FAM156A/FAM156B	protein_coding	ENSECAG00000031020	0.0194186	0.194189	2.18093	1.12494	2.18093	90.5069	41.4992	0.0467102	0.196513	0.518326	-0.948068	-1.92929	46.9121	90.5069	0.0486553	0.816019	0.522075	-0.937671	-1.91543	47.2514	90.5069	0.0343504	0.208365	0.494736	-1.01527	-2.02128	44.777	90.5069
NOCT	NOCT	NOCT	Nocturnin	protein_coding	ENSECAG00000022676	0.327743	0.657041	0.742788	-0.428978	-1.34628	842.775	1134.61	0.297198	0.493602	1.3725	0.456811	1.3725	1156.71	842.775	0.76681	0.94344	0.913819	-0.13002	-1.09431	770.143	842.775	0.542621	0.826206	1.20324	0.266928	1.20324	1014.06	842.775
NFE2L2	NFE2L2	NFE2L2	Nuclear factor, erythroid 2 like 2	protein_coding	ENSECAG00000005675	0.346542	0.671223	0.886449	-0.17389	-1.1281	6223.75	7020.99	0.654585	0.78644	1.05895	0.0826366	1.05895	6590.65	6223.75	0.743714	0.938626	0.959006	-0.0603887	-1.04275	5968.61	6223.75	0.505949	0.80575	0.918329	-0.122917	-1.08893	5715.45	6223.75
STN1	STN1	STN1	Stonin-1	protein_coding	ENSECAG00000023477	0.00122342	0.0420983	2.05151	1.03669	2.05151	1052.99	513.273	0.0232022	0.136979	0.604478	-0.726237	-1.65432	636.508	1052.99	0.0718029	0.816019	0.671049	-0.575509	-1.4902	706.606	1052.99	0.0983587	0.395598	0.693116	-0.528831	-1.44276	729.842	1052.99
SIT1	SIT1	SIT1	Signaling threshold-regulating transmembrane adapter 1	protein_coding	ENSECAG00000008948	0.00748429	0.118245	2.49068	1.31654	2.49068	2379.12	955.21	0.0111872	0.0921064	0.42092	-1.24838	-2.37575	1001.42	2379.12	0.339629	0.829032	0.722149	-0.469631	-1.38476	1718.08	2379.12	0.348018	0.69943	0.726171	-0.46162	-1.37709	1727.65	2379.12
NEK9	NEK9	NEK9	NIMA related kinase 9	protein_coding	ENSECAG00000018489	0.656092	0.85146	0.911575	-0.133567	-1.097	2282.21	2503.59	0.41752	0.600803	1.18352	0.243086	1.18352	2701.04	2282.21	0.356653	0.832771	1.21112	0.276343	1.21112	2764.03	2282.21	0.897024	0.96883	1.02728	0.0388225	1.02728	2344.46	2282.21
DGKA	DGKA	DGKA	Diacylglycerol kinase alpha	protein_coding	ENSECAG00000011968	0.00750646	0.118245	1.52141	0.605412	1.52141	3782.01	2485.85	0.14015	0.338855	0.793457	-0.333777	-1.26031	3000.86	3782.01	0.357359	0.832771	1.15516	0.208092	1.15516	4368.82	3782.01	0.532415	0.821023	0.906725	-0.141262	-1.10287	3429.24	3782.01
AFG3L2	AFG3L2	AFG3L2	AFG3-like protein 2	protein_coding	ENSECAG00000005869	0.00750818	0.118245	0.876251	-0.190583	-1.14123	4262.25	4864.19	0.354043	0.545787	1.04681	0.0659936	1.04681	4461.75	4262.25	0.377376	0.840332	0.957358	-0.0628701	-1.04454	4080.5	4262.25	0.0986429	0.39585	1.08509	0.117809	1.08509	4624.91	4262.25
PLAU	PLAU	PLAU	Urokinase-type plasminogen activator	protein_coding	ENSECAG00000007351	0.248104	0.593547	1.28973	0.36707	1.28973	7242.88	5615.81	0.0828586	0.26074	0.682455	-0.551194	-1.4653	4942.94	7242.88	0.686606	0.922123	1.09292	0.128192	1.09292	7915.91	7242.88	3.50873e-05	0.00108824	0.401686	-1.31586	-2.4895	2909.37	7242.88
KLC1	KLC1	KLC1	Kinesin light chain 1	protein_coding	ENSECAG00000014904	0.0075245	0.118335	0.828785	-0.27093	-1.20659	4726.29	5702.68	0.0897033	0.27008	1.12656	0.171921	1.12656	5324.44	4726.29	0.701664	0.928389	0.973447	-0.0388256	-1.02728	4600.79	4726.29	0.65699	0.880359	1.03173	0.0450608	1.03173	4876.24	4726.29
CYSTM1	CYSTM1	CYSTM1	Cysteine-rich and transmembrane domain-containing protein 1	protein_coding	ENSECAG00000012655	0.12197	0.44618	1.31695	0.3972	1.31695	7903.18	6001.13	0.0180042	0.11968	0.656319	-0.60753	-1.52365	5187.01	7903.18	0.193311	0.816019	0.793324	-0.334018	-1.26052	6269.78	7903.18	3.17871e-07	1.84561e-05	0.402152	-1.31419	-2.48662	3178.28	7903.18
MRPS28	MRPS28	MRPS28	Mitochondrial ribosomal protein S28	protein_coding	ENSECAG00000015430	0.189486	0.53779	1.43448	0.520527	1.43448	205.112	142.987	0.049691	0.202922	0.582859	-0.778781	-1.71568	119.551	205.112	0.018204	0.816019	0.522103	-0.937592	-1.91533	107.09	205.112	0.0718663	0.330369	0.60892	-0.715675	-1.64225	124.897	205.112
NUP37	NUP37	NUP37	Nucleoporin Nup37	protein_coding	ENSECAG00000015319	0.00760398	0.118489	1.63226	0.70687	1.63226	989.883	606.45	0.0303305	0.157711	0.672485	-0.572427	-1.48702	665.681	989.883	0.372989	0.838593	0.849656	-0.235048	-1.17695	841.06	989.883	0.30157	0.665137	0.827619	-0.272962	-1.20829	819.245	989.883
BORCS5	BORCS5	BORCS5	BLOC-1-related complex subunit 5	protein_coding	ENSECAG00000016338	0.0550019	0.322518	1.5325	0.615884	1.5325	927.381	605.144	0.00308708	0.0417433	0.517593	-0.950111	-1.93202	480.005	927.381	0.102198	0.816019	0.695567	-0.523738	-1.43768	645.056	927.381	0.0856297	0.366161	0.682286	-0.551552	-1.46566	632.739	927.381
NECTIN3	NECTIN3	NECTIN3	Nectin cell adhesion molecule 3	protein_coding	ENSECAG00000006637	0.00762147	0.118489	0.300295	-1.73555	-3.33006	25.7929	85.8918	0.00442554	0.0533635	3.59787	1.84714	3.59787	92.7995	25.7929	0.125301	0.816019	2.00015	1.0001	2.00015	51.5895	25.7929	0.00610411	0.0636437	3.44104	1.78284	3.44104	88.7543	25.7929
EFHB	EFHB	EFHB	EF-hand domain-containing family member B	protein_coding	ENSECAG00000019496	0.508918	0.773255	0.877936	-0.187812	-1.13903	337.323	384.222	0.335641	0.528763	0.826847	-0.274308	-1.20941	278.914	337.323	0.127034	0.816019	0.739718	-0.434954	-1.35187	249.524	337.323	6.16528e-06	0.000246029	0.402603	-1.31257	-2.48384	135.807	337.323
B3GALNT1	B3GALNT1	B3GALNT1	UDP-GalNAc:beta-1,3-N-acetylgalactosaminyltransferase 1	protein_coding	ENSECAG00000004809	0.00764346	0.118489	2.98164	1.57611	2.98164	52.7223	17.6823	0.666568	0.794687	0.844181	-0.244376	-1.18458	44.5071	52.7223	0.4813	0.86723	0.758013	-0.399705	-1.31924	39.9642	52.7223	0.7154	0.905243	0.866074	-0.207438	-1.15464	45.6614	52.7223
RPA3	RPA3	RPA3	Replication protein A 14 kDa subunit	protein_coding	ENSECAG00000007680	0.00764925	0.118489	1.88167	0.912013	1.88167	1510.74	802.871	0.0917656	0.272581	0.670904	-0.575822	-1.49053	1013.56	1510.74	0.549291	0.884142	0.867933	-0.204344	-1.15216	1311.22	1510.74	0.5701	0.837575	0.874247	-0.193887	-1.14384	1320.76	1510.74
SEPTIN6	SEPTIN6	SEPTIN6	Septin-6	protein_coding	ENSECAG00000023315	0.00765545	0.118489	1.30994	0.389496	1.30994	5319.88	4061.18	0.0477714	0.198591	0.818565	-0.288831	-1.22165	4354.67	5319.88	0.964591	0.991021	0.995524	-0.00647249	-1.0045	5296.06	5319.88	0.236448	0.604491	0.887119	-0.172801	-1.12724	4719.36	5319.88
CRY1	CRY1	CRY1	Cryptochrome-1	protein_coding	ENSECAG00000014833	0.00765983	0.118489	0.705175	-0.503947	-1.41809	1102.01	1562.75	0.056852	0.218405	1.2832	0.359747	1.2832	1414.1	1102.01	0.497406	0.870284	1.09297	0.128251	1.09297	1204.46	1102.01	0.0296537	0.189598	1.32973	0.411129	1.32973	1465.37	1102.01
ENSECAG00000031200	ENSECAG00000031200	---	Transmembrane protein 37	protein_coding	ENSECAG00000031200	0.128096	0.457255	1.28359	0.360183	1.28359	1620.57	1262.53	2.82486e-08	4.0369e-06	0.400903	-1.31867	-2.49437	649.691	1620.57	0.183409	0.816019	0.804125	-0.314508	-1.24359	1303.14	1620.57	3.4411e-08	2.49449e-06	0.402675	-1.31231	-2.48339	652.562	1620.57
SEPTIN1	SEPTIN1	SEPTIN1	Septin-1	protein_coding	ENSECAG00000009390	0.00767441	0.118489	2.44308	1.2887	2.44308	5453.88	2232.38	0.0088813	0.081137	0.416204	-1.26464	-2.40267	2269.93	5453.88	0.323233	0.824217	0.718321	-0.477299	-1.39213	3917.64	5453.88	0.303914	0.666377	0.708683	-0.496787	-1.41107	3865.07	5453.88
CTRC	CTRC	CTRC	Chymotrypsin-C	protein_coding	ENSECAG00000025069	0.00767489	0.118489	0.466636	-1.09963	-2.143	63.9201	136.981	0.0908134	0.271453	1.62317	0.698817	1.62317	103.753	63.9201	0.424328	0.854018	0.792619	-0.335301	-1.26164	50.6643	63.9201	0.492803	0.796798	1.2194	0.286176	1.2194	77.9445	63.9201
TSR1	TSR1	TSR1	Pre-rRNA-processing protein TSR1 homolog	protein_coding	ENSECAG00000009114	0.00767518	0.118489	0.771097	-0.375016	-1.29685	2553.74	3311.82	0.0457205	0.19432	1.21495	0.280893	1.21495	3102.65	2553.74	0.633208	0.905239	1.04762	0.0671163	1.04762	2675.35	2553.74	0.0164841	0.12717	1.26344	0.337355	1.26344	3226.49	2553.74
STARD8	STARD8	STARD8	StAR-related lipid transfer protein 8	protein_coding	ENSECAG00000005912	0.00767941	0.118489	0.667129	-0.583963	-1.49896	1857.97	2785.03	0.00422585	0.0519787	1.54367	0.626366	1.54367	2868.1	1857.97	0.42056	0.852933	1.1301	0.176455	1.1301	2099.7	1857.97	0.00583357	0.061716	1.51982	0.603899	1.51982	2823.78	1857.97
HAAO	HAAO	HAAO	3-hydroxyanthranilate 3,4-dioxygenase	protein_coding	ENSECAG00000017940	0.426174	0.72275	1.24109	0.311602	1.24109	343.929	277.119	0.041168	0.184473	0.574005	-0.800865	-1.74215	197.417	343.929	0.235267	0.816019	0.72484	-0.464266	-1.37961	249.293	343.929	0.000904995	0.0153349	0.403181	-1.3105	-2.48027	138.666	343.929
PHF14	PHF14	PHF14	PHD finger protein 14	protein_coding	ENSECAG00000016040	0.00771235	0.118699	1.37593	0.460402	1.37593	531.412	386.222	0.256475	0.457646	0.874035	-0.194238	-1.14412	464.473	531.412	0.473673	0.86723	0.91871	-0.122318	-1.08848	488.214	531.412	0.415338	0.750173	0.907624	-0.139833	-1.10178	482.323	531.412
FBXL8	FBXL8	FBXL8	F-box/LRR-repeat protein 8	protein_coding	ENSECAG00000034017	0.113838	0.435339	1.6433	0.716593	1.6433	193.73	117.891	0.148176	0.346566	0.635749	-0.653471	-1.57295	123.164	193.73	0.0396596	0.816019	0.524443	-0.931142	-1.90678	101.601	193.73	0.0266166	0.177797	0.497204	-1.00809	-2.01125	96.3235	193.73
TKFC	TKFC	TKFC	Triokinase/FMN cyclase	protein_coding	ENSECAG00000015944	0.00778611	0.11938	2.04365	1.03115	2.04365	1647.05	805.935	0.0066465	0.0691622	0.482572	-1.05119	-2.07223	794.82	1647.05	0.291288	0.816019	0.753516	-0.40829	-1.32711	1241.08	1647.05	0.244954	0.613562	0.732017	-0.450051	-1.36609	1205.67	1647.05
MAP3K9	MAP3K9	MAP3K9	Mitogen-activated protein kinase kinase kinase 9	protein_coding	ENSECAG00000024287	0.736496	0.889953	1.10589	0.145206	1.10589	126.089	114.016	0.913189	0.951477	0.968031	-0.0468751	-1.03302	122.058	126.089	0.363116	0.834912	0.762074	-0.391997	-1.31221	96.0893	126.089	0.00299413	0.0379328	0.403981	-1.30764	-2.47536	50.9377	126.089
CDC23	CDC23	CDC23	Cell division cycle protein 23 homolog	protein_coding	ENSECAG00000011522	0.00780537	0.11938	1.26398	0.337979	1.26398	921.197	728.804	0.773983	0.867061	0.97527	-0.0361261	-1.02536	898.416	921.197	0.531075	0.88002	1.05596	0.0785512	1.05596	972.744	921.197	0.466709	0.783132	1.06563	0.0917088	1.06563	981.657	921.197
NCAPH	NCAPH	NCAPH	Condensin complex subunit 2	protein_coding	ENSECAG00000008634	0.00782435	0.119521	1.3585	0.442014	1.3585	2551.84	1878.42	0.260132	0.460265	0.878572	-0.186768	-1.13821	2241.97	2551.84	0.195548	0.816019	1.16018	0.214353	1.16018	2960.6	2551.84	0.484305	0.792363	1.0837	0.115971	1.0837	2765.44	2551.84
DTNB	DTNB	DTNB	Dystrobrevin beta	protein_coding	ENSECAG00000014987	0.0078378	0.119578	2.0116	1.00835	2.0116	636.731	316.529	0.17908	0.380449	0.703258	-0.507874	-1.42195	447.786	636.731	0.852801	0.964415	0.95262	-0.0700275	-1.04974	606.562	636.731	0.164834	0.512404	0.694713	-0.525512	-1.43944	442.345	636.731
NCOA3	NCOA3	NCOA3	Nuclear receptor coactivator	protein_coding	ENSECAG00000020850	0.287152	0.627111	0.695834	-0.523185	-1.43712	2906.75	4177.36	0.0432581	0.189387	1.99082	0.993364	1.99082	5786.82	2906.75	0.28674	0.816019	1.43753	0.523592	1.43753	4178.54	2906.75	0.160782	0.50623	1.61253	0.689325	1.61253	4687.22	2906.75
HPS5	HPS5	HPS5	Hermansky-Pudlak syndrome 5 protein	protein_coding	ENSECAG00000015720	0.00787714	0.119879	0.675035	-0.566965	-1.4814	1580.9	2341.96	0.0921538	0.272831	1.28281	0.359304	1.28281	2028	1580.9	0.64759	0.910205	1.06996	0.0975587	1.06996	1691.51	1580.9	0.0533876	0.276343	1.33082	0.412316	1.33082	2103.9	1580.9
CDT1	CDT1	CDT1	DNA replication factor Cdt1	protein_coding	ENSECAG00000005547	0.00790504	0.120155	2.27263	1.18436	2.27263	2603.59	1145.63	0.0224705	0.134746	0.494044	-1.01729	-2.02411	1286.29	2603.59	0.413019	0.849287	0.77664	-0.364682	-1.2876	2022.05	2603.59	0.500358	0.801983	0.812096	-0.300278	-1.23138	2114.37	2603.59
ENSECAG00000039582	ENSECAG00000039582	---	Cationic amino acid transporter 4	protein_coding	ENSECAG00000039582	0.794045	0.911872	1.03176	0.045103	1.03176	7998.92	7752.72	2.1084e-05	0.001025	0.600709	-0.735261	-1.6647	4805.03	7998.92	0.0271969	0.816019	0.767591	-0.38159	-1.30278	6139.9	7998.92	4.50331e-14	1.04094e-11	0.404252	-1.30667	-2.47371	3233.58	7998.92
NWD1	NWD1	NWD1	NACHT domain- and WD repeat-containing protein 1	protein_coding	ENSECAG00000016197	0.249914	0.596008	0.699661	-0.515272	-1.42926	65.4346	93.5234	0.766588	0.862314	1.09673	0.13321	1.09673	71.7642	65.4346	0.0420825	0.816019	0.524706	-0.930418	-1.90583	34.334	65.4346	0.762044	0.922868	0.909356	-0.137083	-1.09968	59.5034	65.4346
BASP1	BASP1	BASP1	Brain acid soluble protein 1	protein_coding	ENSECAG00000040740	0.246028	0.591927	1.23451	0.303941	1.23451	2103.75	1704.12	0.421261	0.603823	0.86419	-0.21058	-1.15715	1818.04	2103.75	0.69246	0.925186	0.930755	-0.103526	-1.0744	1958.08	2103.75	7.36563e-07	3.83984e-05	0.405734	-1.30139	-2.46467	853.564	2103.75
PAQR8	PAQR8	PAQR8	Membrane progestin receptor beta	protein_coding	ENSECAG00000005594	0.169221	0.513491	1.22256	0.2899	1.22256	2568.74	2101.13	0.0144489	0.105743	0.699412	-0.515785	-1.42977	1796.61	2568.74	0.0898017	0.816019	0.780515	-0.357502	-1.28121	2004.94	2568.74	8.43726e-10	8.46109e-08	0.406336	-1.29925	-2.46102	1043.77	2568.74
VMO1	VMO1	VMO1	Vitelline membrane outer layer protein 1 homolog	protein_coding	ENSECAG00000016643	0.00796797	0.120258	2.47988	1.31027	2.47988	80.0407	32.2761	0.0685733	0.240595	0.541959	-0.883744	-1.84516	43.3788	80.0407	0.213087	0.816019	0.659835	-0.599822	-1.51553	52.8137	80.0407	0.0233126	0.163295	0.462307	-1.11308	-2.16306	37.0034	80.0407
ENSECAG00000038236	ENSECAG00000038236	---	Retinol dehydrogenase 16	protein_coding	ENSECAG00000038236	0.103217	0.418758	1.52833	0.611954	1.52833	237.995	155.722	0.871001	0.928006	1.04283	0.0605088	1.04283	248.189	237.995	0.806199	0.954835	0.938585	-0.0914402	-1.06543	223.378	237.995	0.000672058	0.0121257	0.409041	-1.28968	-2.44474	97.3496	237.995
NCAPG	NCAPG	NCAPG	Non-SMC condensin I complex subunit G	protein_coding	ENSECAG00000007470	0.00173954	0.0502479	1.37351	0.457864	1.37351	3366.27	2450.86	0.14264	0.341773	0.862187	-0.213927	-1.15984	2902.35	3366.27	0.830356	0.958943	0.978583	-0.0312342	-1.02189	3294.17	3366.27	0.774036	0.926747	1.02946	0.0418904	1.02946	3465.45	3366.27
CBX2	CBX2	CBX2	Chromobox protein homolog 2	protein_coding	ENSECAG00000039140	0.000796068	0.0314601	2.04346	1.03102	2.04346	96.9383	47.4382	0.236407	0.438882	0.784777	-0.349645	-1.27425	76.0749	96.9383	0.066634	0.816019	0.686235	-0.543225	-1.45723	66.5224	96.9383	0.00153606	0.0231921	0.510625	-0.969664	-1.95838	49.4991	96.9383
PFKFB3	PFKFB3	PFKFB3	6-phosphofructo-2-kinase/fructose-2,6-bisphosphatase 3	protein_coding	ENSECAG00000012172	0.000166152	0.011766	1.66235	0.73322	1.66235	18772.6	11292.8	3.12691e-08	4.35315e-06	0.473781	-1.07771	-2.11068	8894.1	18772.6	0.196786	0.816019	0.84018	-0.25123	-1.19022	15772.4	18772.6	3.58843e-11	4.77846e-09	0.409049	-1.28965	-2.44469	7678.92	18772.6
DDIT3	DDIT3	DDIT3	DNA damage-inducible transcript 3 protein	protein_coding	ENSECAG00000020535	0.602349	0.823776	0.904356	-0.145037	-1.10576	3708.94	4101.19	0.000839172	0.0167711	0.524679	-0.930494	-1.90593	1946	3708.94	0.532062	0.880493	0.88642	-0.173938	-1.12813	3287.68	3708.94	0.164173	0.510739	0.764476	-0.387456	-1.30809	2835.4	3708.94
XRCC1	XRCC1	XRCC1	DNA repair protein XRCC1	protein_coding	ENSECAG00000014127	0.00805757	0.120698	1.88866	0.917367	1.88866	1495.44	791.798	0.0359983	0.172044	0.604877	-0.725285	-1.65323	904.558	1495.44	0.328721	0.824713	0.791395	-0.33753	-1.26359	1183.48	1495.44	0.206351	0.567839	0.73866	-0.437019	-1.3538	1104.62	1495.44
SBSN	SBSN	SBSN	Suprabasin	protein_coding	ENSECAG00000030532	0.00805979	0.120698	9.52668	3.25197	9.52668	13.2988	1.39595	0.959799	0.978683	1.03606	0.0511033	1.03606	13.7783	13.2988	0.508792	0.873894	0.625156	-0.677712	-1.5996	8.31383	13.2988	0.816362	0.941119	0.848123	-0.237654	-1.17907	11.279	13.2988
TTK	TTK	TTK	Dual specificity protein kinase TTK	protein_coding	ENSECAG00000023776	0.00806887	0.120698	1.49294	0.578155	1.49294	937.957	628.262	0.875827	0.930191	0.976758	-0.0339271	-1.0238	916.157	937.957	0.103335	0.816019	1.27715	0.352924	1.27715	1197.91	937.957	0.58998	0.846277	1.08451	0.117044	1.08451	1017.22	937.957
FAM89A	FAM89A	FAM89A	Protein FAM89A	protein_coding	ENSECAG00000016510	0.108515	0.428703	1.30034	0.378893	1.30034	472.683	363.506	6.73346e-05	0.00251499	0.519329	-0.945281	-1.92556	245.478	472.683	0.257373	0.816019	0.831579	-0.266075	-1.20253	393.073	472.683	1.05439e-07	6.98234e-06	0.413387	-1.27444	-2.41904	195.401	472.683
MRM3	MRM3	MRM3	rRNA methyltransferase 3, mitochondrial	protein_coding	ENSECAG00000024378	0.00809495	0.120779	0.760867	-0.394283	-1.31429	680.97	894.992	0.40009	0.585941	1.09076	0.125337	1.09076	742.777	680.97	0.801519	0.953506	1.02629	0.0374337	1.02629	698.871	680.97	0.00788508	0.0760631	1.31545	0.395556	1.31545	895.782	680.97
TMEM176B	TMEM176B	TMEM176B	Transmembrane protein 176B	protein_coding	ENSECAG00000020204	2.18827e-05	0.0026543	2.03868	1.02764	2.03868	4152.61	2036.91	3.808e-19	7.7753e-16	0.22205	-2.17105	-4.5035	922.085	4152.61	0.00163334	0.407455	0.589781	-0.761748	-1.69554	2449.13	4152.61	9.19551e-47	5.63271e-43	0.0867426	-3.52711	-11.5284	360.208	4152.61
TRIM65	TRIM65	TRIM65	Tripartite motif-containing protein 65	protein_coding	ENSECAG00000020931	0.00813841	0.121147	0.67169	-0.574132	-1.48878	1044.83	1555.53	0.0531744	0.21089	1.33734	0.419371	1.33734	1397.3	1044.83	0.101133	0.816019	1.27945	0.355524	1.27945	1336.81	1044.83	0.0413714	0.233999	1.35919	0.442746	1.35919	1420.12	1044.83
ENSECAG00000031156	ENSECAG00000031156	---	Sialic acid-binding Ig-like lectin 6	protein_coding	ENSECAG00000031156	0.00623882	0.108085	2.19689	1.13546	2.19689	84.1178	38.2895	6.88447e-10	1.75712e-07	0.145109	-2.78479	-6.89138	12.2062	84.1178	0.0237001	0.816019	0.527696	-0.92222	-1.89503	44.3887	84.1178	0.0251224	0.170888	0.527661	-0.922316	-1.89516	44.3857	84.1178
MCM6	MCM6	MCM6	DNA replication licensing factor MCM6	protein_coding	ENSECAG00000008840	0.00816676	0.121274	1.34234	0.424748	1.34234	10666.4	7946.11	0.591509	0.739447	0.942051	-0.086123	-1.06151	10048.3	10666.4	0.468581	0.867094	1.08394	0.116289	1.08394	11561.7	10666.4	0.323643	0.681001	1.11604	0.158394	1.11604	11904.1	10666.4
IGSF8	IGSF8	IGSF8	Immunoglobulin superfamily member 8	protein_coding	ENSECAG00000022195	0.00818443	0.121328	1.6579	0.729354	1.6579	3762.1	2269.2	0.0115581	0.0937114	0.617163	-0.696278	-1.62032	2321.82	3762.1	0.188742	0.816019	0.777977	-0.362201	-1.28539	2926.82	3762.1	0.0197779	0.1457	0.64051	-0.642708	-1.56126	2409.66	3762.1
SNX18	SNX18	SNX18	Sorting nexin-18	protein_coding	ENSECAG00000014364	0.0081947	0.121328	0.561342	-0.833049	-1.78145	1630.97	2905.49	0.0151309	0.10872	1.69971	0.76529	1.69971	2772.18	1630.97	0.30905	0.819711	1.24881	0.320549	1.24881	2036.77	1630.97	0.275342	0.641663	1.26916	0.343869	1.26916	2069.96	1630.97
SLC2A9	SLC2A9	SLC2A9	Solute carrier family 2, facilitated glucose transporter member 9	protein_coding	ENSECAG00000004240	0.00263228	0.0651477	1.53353	0.61686	1.53353	1202.15	783.91	2.92725e-05	0.00131361	0.552048	-0.857135	-1.81144	663.645	1202.15	0.0486246	0.816019	0.756302	-0.402965	-1.32222	909.19	1202.15	6.80786e-10	7.12846e-08	0.413637	-1.27356	-2.41758	497.254	1202.15
HNRNPA1	HNRNPA1	HNRNPA1	Heterogeneous nuclear ribonucleoprotein A1	protein_coding	ENSECAG00000008676	0.00821433	0.121392	1.43884	0.524909	1.43884	9733.46	6764.79	0.141754	0.34049	0.816952	-0.291677	-1.22406	7951.77	9733.46	0.652552	0.911668	0.939941	-0.089358	-1.0639	9148.88	9733.46	0.994525	0.997982	1.00094	0.0013621	1.00094	9742.66	9733.46
DIS3L2	DIS3L2	DIS3L2	DIS3-like exonuclease 2	protein_coding	ENSECAG00000023375	0.00825975	0.121675	1.28988	0.367232	1.28988	976.19	756.809	0.0569591	0.218538	0.833196	-0.263272	-1.2002	813.358	976.19	0.308984	0.819711	0.907341	-0.140284	-1.10212	885.737	976.19	0.168849	0.51974	0.876167	-0.190723	-1.14134	855.305	976.19
OFD1	OFD1	OFD1	Oral-facial-digital syndrome 1 protein	protein_coding	ENSECAG00000014736	0.00826254	0.121675	1.38692	0.471881	1.38692	1457.67	1051.01	0.0933119	0.274206	0.812804	-0.29902	-1.23031	1184.8	1457.67	0.824562	0.957431	1.02769	0.039412	1.02769	1498.04	1457.67	0.0919805	0.381027	0.811874	-0.300673	-1.23172	1183.44	1457.67
ALDOC	ALDOC	ALDOC	Fructose-bisphosphate aldolase C	protein_coding	ENSECAG00000013037	0.00826328	0.121675	1.90643	0.930872	1.90643	1376.78	722.18	0.0589643	0.222132	0.63078	-0.66479	-1.58534	868.448	1376.78	0.490941	0.86913	0.845418	-0.242263	-1.18285	1163.96	1376.78	0.33203	0.687923	0.789267	-0.341414	-1.267	1086.65	1376.78
WDR54	WDR54	WDR54	WD repeat-containing protein 54	protein_coding	ENSECAG00000018783	0.000233271	0.014731	2.03366	1.02408	2.03366	619.241	304.496	0.001114	0.0205666	0.534358	-0.904121	-1.8714	330.896	619.241	0.025713	0.816019	0.652126	-0.616778	-1.53345	403.823	619.241	0.00243809	0.0325016	0.557933	-0.841836	-1.79233	345.495	619.241
RAB39B	RAB39B	RAB39B	Ras-related protein Rab-39B	protein_coding	ENSECAG00000007380	0.00829805	0.121894	2.36913	1.24436	2.36913	51.9216	21.9159	0.152999	0.35266	0.636808	-0.651069	-1.57033	33.0641	51.9216	0.215584	0.816019	1.4629	0.548836	1.4629	75.9563	51.9216	0.989745	0.997726	1.00402	0.00578772	1.00402	52.1303	51.9216
MCM3	MCM3	MCM3	DNA replication licensing factor MCM3	protein_coding	ENSECAG00000020506	0.00833057	0.122225	1.45166	0.537706	1.45166	7846.61	5405.26	0.29063	0.488578	0.861397	-0.21525	-1.16091	6759.04	7846.61	0.937171	0.983941	1.01119	0.0160525	1.01119	7934.4	7846.61	0.680481	0.891088	1.05986	0.0838776	1.05986	8316.33	7846.61
NARS1	NARS1	NARS1	Asparagine--tRNA ligase	protein_coding	ENSECAG00000017066	0.459957	0.745868	0.862155	-0.21398	-1.15988	4528.68	5252.75	0.533578	0.695283	1.13309	0.180263	1.13309	5131.41	4528.68	0.4953	0.86914	1.14666	0.197436	1.14666	5192.85	4528.68	0.772693	0.926747	1.0597	0.0836542	1.0597	4799.04	4528.68
CYP2C111	CYP2C111	CYP2C111	Cytochrome P450 2C19	protein_coding	ENSECAG00000028267	0.643555	0.847125	1.15222	0.204411	1.15222	462.395	401.309	0.0303769	0.157711	0.514635	-0.958379	-1.94312	237.965	462.395	0.659393	0.914993	0.873875	-0.194501	-1.14433	404.075	462.395	0.00433165	0.0496418	0.415629	-1.26663	-2.40599	192.185	462.395
NALF2	NALF2	NALF2	NALCN channel auxiliary factor 2	protein_coding	ENSECAG00000013474	0.808099	0.919539	0.907235	-0.140451	-1.10225	124.826	137.59	0.639196	0.775275	1.20633	0.270625	1.20633	150.582	124.826	0.881335	0.970489	1.06157	0.0861974	1.06157	132.512	124.826	0.532449	0.821023	0.777991	-0.362175	-1.28536	97.1137	124.826
OAS2	OAS2	OAS2	2'-5'-oligoadenylate synthase 2	protein_coding	ENSECAG00000014422	0.775328	0.905486	0.946366	-0.07953	-1.05667	5296.29	5596.45	0.0149361	0.107725	0.624827	-0.678471	-1.60044	3309.26	5296.29	0.143983	0.816019	0.754098	-0.407177	-1.32609	3993.92	5296.29	5.81923e-06	0.000235285	0.416167	-1.26477	-2.40288	2204.14	5296.29
GSPT1	GSPT1	GSPT1	Eukaryotic peptide chain release factor GTP-binding subunit ERF3A	protein_coding	ENSECAG00000021195	0.00841802	0.122773	0.82096	-0.284616	-1.21809	6627.08	8072.35	0.0360209	0.172044	1.1699	0.226382	1.1699	7753	6627.08	0.509421	0.874076	0.951802	-0.0712663	-1.05064	6307.66	6627.08	0.0306477	0.194139	1.17571	0.233526	1.17571	7791.49	6627.08
ENSECAG00000030502	ENSECAG00000030502	---	Chromosome 28 C12orf75 homolog	protein_coding	ENSECAG00000030502	0.000410197	0.0205273	1.85994	0.895254	1.85994	2264.5	1217.51	0.000296232	0.00795864	0.529892	-0.916231	-1.88718	1199.94	2264.5	0.698723	0.927312	1.07013	0.097783	1.07013	2423.3	2264.5	0.00963475	0.0877586	0.634904	-0.65539	-1.57504	1437.74	2264.5
KSR1	KSR1	KSR1	Kinase suppressor of Ras 1	protein_coding	ENSECAG00000019816	0.00850937	0.12381	0.622696	-0.683399	-1.60592	214.617	344.658	0.00671495	0.0694169	1.62703	0.702245	1.62703	349.189	214.617	0.719704	0.933835	1.06694	0.0934746	1.06694	228.983	214.617	0.0220826	0.157287	1.51052	0.595047	1.51052	324.184	214.617
DAB2	DAB2	DAB2	Disabled homolog 2	protein_coding	ENSECAG00000013597	0.258464	0.603362	0.770331	-0.37645	-1.29814	6215.61	8068.75	0.0273726	0.149081	0.600733	-0.735203	-1.66463	3733.92	6215.61	0.147145	0.816019	0.715476	-0.483025	-1.39767	4447.12	6215.61	0.000150265	0.00358152	0.416414	-1.26391	-2.40146	2588.26	6215.61
MAST1	MAST1	MAST1	Microtubule-associated serine/threonine-protein kinase 1	protein_coding	ENSECAG00000022473	0.00857284	0.124354	1.65764	0.729134	1.65764	1188.01	716.686	0.0506851	0.204932	0.687237	-0.541119	-1.4551	816.445	1188.01	0.863876	0.967298	0.967683	-0.047393	-1.0334	1149.62	1188.01	0.450829	0.772139	0.865301	-0.208726	-1.15567	1027.99	1188.01
LGSN	LGSN	LGSN	Lengsin	protein_coding	ENSECAG00000021630	0.00857717	0.124354	0.449866	-1.15243	-2.22289	56.5971	125.809	0.0382518	0.177846	1.87719	0.908575	1.87719	106.244	56.5971	0.60231	0.898312	1.17296	0.230152	1.17296	66.386	56.5971	0.19444	0.554748	1.48767	0.573058	1.48767	84.198	56.5971
EPB41L3	EPB41L3	EPB41L3	Band 4.1-like protein 3	protein_coding	ENSECAG00000014474	0.469571	0.751261	0.871763	-0.197992	-1.1471	103.274	118.466	0.000413743	0.0101783	0.498736	-1.00365	-2.00507	51.5067	103.274	0.873114	0.969493	1.03061	0.0434998	1.03061	106.436	103.274	1.56986e-05	0.000549496	0.416527	-1.26352	-2.40081	43.0166	103.274
AVIL	AVIL	AVIL	Advillin	protein_coding	ENSECAG00000013528	0.00864527	0.124786	0.401577	-1.31625	-2.49018	19.0009	47.3157	0.0587349	0.221813	1.9321	0.95017	1.9321	36.7116	19.0009	0.106408	0.816019	1.75591	0.812219	1.75591	33.3638	19.0009	0.28475	0.650859	0.669583	-0.578665	-1.49347	12.7227	19.0009
USP40	USP40	USP40	Ubiquitin carboxyl-terminal hydrolase 40	protein_coding	ENSECAG00000013493	0.00864706	0.124786	1.33354	0.415266	1.33354	899.331	674.391	0.0615605	0.227299	0.815499	-0.294245	-1.22624	733.403	899.331	0.803664	0.954134	0.973342	-0.0389806	-1.02739	875.357	899.331	0.0290235	0.186944	0.787375	-0.344878	-1.27004	708.11	899.331
MKRN2OS	MKRN2OS	MKRN2OS	MKRN2 opposite strand protein	protein_coding	ENSECAG00000012416	0.00865789	0.124786	2.20862	1.14314	2.20862	427.914	193.748	0.00809102	0.0774399	0.450169	-1.15146	-2.22139	192.633	427.914	0.912816	0.977701	0.967697	-0.0473729	-1.03338	414.091	427.914	0.315957	0.675996	0.739721	-0.434947	-1.35186	316.537	427.914
ZNF692	ZNF692	ZNF692	Zinc finger protein 692	protein_coding	ENSECAG00000015402	0.00868215	0.124988	1.69199	0.758718	1.69199	383.369	226.579	0.146985	0.34576	0.749191	-0.416594	-1.33477	287.217	383.369	0.234685	0.816019	0.789588	-0.340828	-1.26648	302.703	383.369	0.303428	0.666322	0.814554	-0.295918	-1.22767	312.275	383.369
ASS1	ASS1	ASS1	Argininosuccinate synthase	protein_coding	ENSECAG00000006717	0.0897407	0.394055	1.35678	0.440183	1.35678	2110.99	1555.88	0.000895329	0.0176345	0.550147	-0.862111	-1.8177	1161.35	2110.99	0.10727	0.816019	0.748723	-0.417495	-1.33561	1580.55	2110.99	1.22563e-06	5.91149e-05	0.41697	-1.26198	-2.39825	880.219	2110.99
MKS1	MKS1	MKS1	Meckel syndrome type 1 protein	protein_coding	ENSECAG00000021080	0.0130596	0.155803	1.68368	0.751622	1.68368	475.349	282.327	0.00252279	0.0361905	0.530702	-0.914026	-1.8843	252.269	475.349	0.672417	0.917332	1.09202	0.126998	1.09202	519.09	475.349	0.419746	0.752577	0.84482	-0.243284	-1.18368	401.585	475.349
TAMM41	TAMM41	TAMM41	Phosphatidate cytidylyltransferase, mitochondrial	protein_coding	ENSECAG00000013860	0.00412304	0.0859549	1.91308	0.935897	1.91308	483.986	252.988	0.00757148	0.0741472	0.547508	-0.869049	-1.82646	264.986	483.986	0.00459212	0.605229	0.527798	-0.921942	-1.89466	255.447	483.986	0.0318014	0.199118	0.616021	-0.698949	-1.62332	298.145	483.986
MYO1E	MYO1E	MYO1E	Myosin IE	protein_coding	ENSECAG00000024352	0.224963	0.572383	0.766772	-0.38313	-1.30417	12753	16632.1	0.0843186	0.262513	1.45901	0.544991	1.45901	18606.8	12753	0.628495	0.903946	0.899519	-0.152774	-1.1117	11471.6	12753	0.250136	0.619033	1.28619	0.363108	1.28619	16402.9	12753
RILPL1	RILPL1	RILPL1	RILP-like protein 1	protein_coding	ENSECAG00000006191	0.676242	0.862751	1.11845	0.161507	1.11845	403.725	360.967	0.0772047	0.253282	0.622235	-0.684468	-1.60711	251.212	403.725	0.696813	0.926789	0.90096	-0.150465	-1.10993	363.74	403.725	0.00125113	0.0199375	0.418251	-1.25756	-2.39091	168.858	403.725
FAXDC2	FAXDC2	FAXDC2	Fatty acid hydroxylase domain-containing protein 2	protein_coding	ENSECAG00000014962	0.000408918	0.0205273	2.02969	1.02126	2.02969	273.297	134.65	0.0111109	0.0919856	0.604451	-0.726303	-1.65439	165.195	273.297	0.639493	0.90755	1.09617	0.13247	1.09617	299.579	273.297	0.0379123	0.222764	0.662179	-0.594706	-1.51017	180.971	273.297
MYBL2	MYBL2	MYBL2	Myb-related protein B	protein_coding	ENSECAG00000005925	0.00899634	0.128218	1.82936	0.871337	1.82936	7855.08	4293.9	0.0590717	0.222399	0.646393	-0.629516	-1.54705	5077.47	7855.08	0.603363	0.898312	0.886849	-0.173239	-1.12759	6966.28	7855.08	0.719171	0.907183	0.920252	-0.1199	-1.08666	7228.65	7855.08
CPSF1	CPSF1	CPSF1	Cleavage and polyadenylation specificity factor subunit 1	protein_coding	ENSECAG00000022209	0.00900067	0.128218	1.37315	0.457491	1.37315	5608.9	4084.69	0.0679191	0.239653	0.801335	-0.319523	-1.24792	4494.6	5608.9	0.419163	0.852486	0.906675	-0.141343	-1.10293	5085.45	5608.9	0.33821	0.692762	0.890294	-0.167647	-1.12322	4993.57	5608.9
ZNF76	ZNF76	ZNF76	Zinc finger protein 76	protein_coding	ENSECAG00000014843	0.00904589	0.128563	1.49159	0.576849	1.49159	1741.1	1167.28	0.010392	0.088277	0.675623	-0.56571	-1.48012	1176.33	1741.1	0.716327	0.932795	0.946011	-0.0800713	-1.05707	1647.1	1741.1	0.0570731	0.288569	0.747325	-0.420193	-1.33811	1301.17	1741.1
CYP27B1	CYP27B1	CYP27B1	25-hydroxyvitamin D-1 alpha hydroxylase, mitochondrial	protein_coding	ENSECAG00000025143	0.0941362	0.401936	1.43032	0.516334	1.43032	2069.88	1447.15	0.0466378	0.196451	1.5291	0.612684	1.5291	3165.06	2069.88	0.117398	0.816019	1.39686	0.482185	1.39686	2891.33	2069.88	6.0211e-05	0.00169574	0.423477	-1.23964	-2.3614	876.547	2069.88
MTMR9	MTMR9	MTMR9	Myotubularin related protein 9	protein_coding	ENSECAG00000014120	0.448824	0.739449	0.685564	-0.544637	-1.45865	122.186	178.228	0.0815542	0.259006	2.37861	1.25012	2.37861	290.634	122.186	0.19469	0.816019	1.90672	0.93109	1.90672	232.975	122.186	0.258685	0.626479	1.75526	0.811682	1.75526	214.468	122.186
TPGS1	TPGS1	TPGS1	Tubulin polyglutamylase complex subunit 1	protein_coding	ENSECAG00000003591	0.0484018	0.301306	1.67647	0.745428	1.67647	1164.31	694.5	0.000929695	0.0181441	0.420045	-1.25139	-2.3807	489.062	1164.31	0.0176871	0.816019	0.537589	-0.895425	-1.86016	625.92	1164.31	0.0112876	0.0988302	0.514983	-0.957403	-1.94181	599.6	1164.31
TNFRSF25	TNFRSF25	TNFRSF25	Tumor necrosis factor receptor superfamily member 25	protein_coding	ENSECAG00000019148	0.00907741	0.128563	2.01941	1.01393	2.01941	2703.66	1338.84	0.0267708	0.14727	0.550824	-0.860336	-1.81546	1489.24	2703.66	0.51386	0.874941	0.838888	-0.253449	-1.19205	2268.07	2703.66	0.741719	0.915149	0.915119	-0.127968	-1.09275	2474.17	2703.66
C8G	C8G	C8G	Complement component C8 gamma chain	protein_coding	ENSECAG00000021738	0.105076	0.421784	1.54379	0.626478	1.54379	134.76	87.2918	0.0133634	0.101355	0.514746	-0.958068	-1.94271	69.3673	134.76	0.0246022	0.816019	0.548256	-0.867077	-1.82396	73.8832	134.76	0.0285521	0.185467	0.554719	-0.85017	-1.80271	74.7542	134.76
DENND2A	DENND2A	DENND2A	DENN domain-containing protein 2A	protein_coding	ENSECAG00000020307	0.596405	0.820236	0.89368	-0.16217	-1.11897	485.241	542.97	0.171483	0.372489	1.33596	0.41788	1.33596	648.264	485.241	0.00557789	0.661066	0.553885	-0.852341	-1.80543	268.768	485.241	0.786681	0.932433	1.05915	0.0829021	1.05915	513.942	485.241
MTCH1	MTCH1	MTCH1	Mitochondrial carrier 1	protein_coding	ENSECAG00000024883	0.415092	0.716541	1.1333	0.180523	1.1333	6161.97	5437.22	0.19091	0.392315	0.818084	-0.289679	-1.22237	5041.01	6161.97	0.471612	0.86723	0.895393	-0.159407	-1.11683	5517.39	6161.97	0.259294	0.626479	0.840959	-0.249893	-1.18912	5181.96	6161.97
KMT5C	KMT5C	KMT5C	Histone-lysine N-methyltransferase KMT5C	protein_coding	ENSECAG00000013820	0.00914611	0.12894	1.98997	0.99275	1.98997	921.97	463.307	0.0131636	0.100761	0.520018	-0.943366	-1.92301	479.441	921.97	0.804171	0.954213	0.936832	-0.0941379	-1.06743	863.73	921.97	0.146208	0.48249	0.681784	-0.552614	-1.46674	628.584	921.97
ABCD4	ABCD4	ABCD4	Lysosomal cobalamin transporter ABCD4	protein_coding	ENSECAG00000000282	0.08608	0.387924	1.33523	0.41709	1.33523	1592.97	1193.03	8.42094e-05	0.00299898	0.515244	-0.956673	-1.94083	820.769	1592.97	0.529413	0.879062	0.899662	-0.152546	-1.11153	1433.13	1592.97	3.93119e-07	2.24005e-05	0.424122	-1.23745	-2.35781	675.615	1592.97
VWCE	VWCE	VWCE	von Willebrand factor C and EGF domain-containing protein	protein_coding	ENSECAG00000010750	0.00921883	0.129667	0.512648	-0.963958	-1.95065	60.6892	118.384	0.0155471	0.110504	1.85762	0.893455	1.85762	112.737	60.6892	0.460285	0.865555	0.824385	-0.278609	-1.21302	50.0313	60.6892	0.0904136	0.377911	1.54798	0.630387	1.54798	93.9456	60.6892
MED29	MED29	MED29	Mediator of RNA polymerase II transcription subunit 29	protein_coding	ENSECAG00000018277	0.0281195	0.23403	1.79174	0.841361	1.79174	1766.1	985.692	0.0122847	0.0969089	0.514309	-0.959293	-1.94436	908.323	1766.1	0.0282229	0.816019	0.558506	-0.840355	-1.79049	986.38	1766.1	0.0855114	0.366038	0.633435	-0.658731	-1.57869	1118.71	1766.1
ZNF862	ZNF862	ZNF862	Zinc finger protein 862	protein_coding	ENSECAG00000014299	0.00937866	0.131493	2.17442	1.12063	2.17442	118.565	54.5269	0.0403625	0.182331	0.545197	-0.875151	-1.8342	64.641	118.565	0.515983	0.875649	0.826769	-0.274444	-1.20953	98.0255	118.565	0.186122	0.544688	0.676614	-0.563595	-1.47795	80.2224	118.565
BICDL2	BICDL2	BICDL2	BICD family-like cargo adapter 2	protein_coding	ENSECAG00000016056	0.0093888	0.131493	2.24619	1.16748	2.24619	354.059	157.626	0.144831	0.343759	0.636289	-0.652245	-1.57161	225.284	354.059	0.717893	0.933345	1.11813	0.161088	1.11813	395.883	354.059	0.523796	0.816098	0.820739	-0.285005	-1.21841	290.59	354.059
TBC1D31	TBC1D31	TBC1D31	TBC1 domain family member 31	protein_coding	ENSECAG00000009788	0.00939156	0.131493	1.34874	0.431612	1.34874	1123.8	833.222	0.00460139	0.0548362	0.722014	-0.469902	-1.38501	811.399	1123.8	0.421001	0.852933	1.09635	0.132711	1.09635	1232.08	1123.8	0.106446	0.4109	0.8306	-0.267774	-1.20395	933.429	1123.8
CYP51A1	CYP51A1	CYP51A1	Lanosterol 14-alpha demethylase	protein_coding	ENSECAG00000006455	0.00940422	0.13152	0.650356	-0.6207	-1.53762	4955.97	7620.4	0.0529824	0.210333	1.3779	0.462469	1.3779	6828.82	4955.97	0.541943	0.88341	1.10632	0.145774	1.10632	5482.91	4955.97	0.0569894	0.288323	1.37075	0.454964	1.37075	6793.39	4955.97
ELAC1	ELAC1	ELAC1	Zinc phosphodiesterase ELAC protein 1	protein_coding	ENSECAG00000016230	0.000282414	0.0163974	1.74843	0.806056	1.74843	296.929	169.827	5.21289e-05	0.00206677	0.538021	-0.894264	-1.85866	159.754	296.929	0.000145321	0.166789	0.560162	-0.836084	-1.7852	166.328	296.929	0.0163509	0.126621	0.69314	-0.528782	-1.44271	205.813	296.929
IGHMBP2	IGHMBP2	IGHMBP2	DNA-binding protein SMUBP-2	protein_coding	ENSECAG00000019360	0.00950435	0.132617	1.2426	0.313366	1.2426	911.679	733.684	0.0239946	0.139691	0.82869	-0.271095	-1.20672	755.499	911.679	0.445578	0.862875	0.938779	-0.0911418	-1.06521	855.865	911.679	0.296992	0.662419	0.916708	-0.125466	-1.09086	835.743	911.679
TRPT1	TRPT1	TRPT1	tRNA 2'-phosphotransferase 1	protein_coding	ENSECAG00000009917	0.305352	0.63978	1.33793	0.42	1.33793	2367.96	1769.87	0.0708586	0.24467	0.598649	-0.740218	-1.67043	1417.58	2367.96	0.0416966	0.816019	0.56077	-0.83452	-1.78326	1327.88	2367.96	0.270579	0.637285	0.731313	-0.45144	-1.3674	1731.72	2367.96
ARV1	ARV1	ARV1	Protein ARV1	protein_coding	ENSECAG00000016519	0.00954808	0.132925	0.761232	-0.393593	-1.31366	1681.93	2209.48	0.137419	0.335776	1.16919	0.225509	1.16919	1966.49	1681.93	0.735121	0.937405	0.964997	-0.0514035	-1.03627	1623.06	1681.93	0.804958	0.937944	1.02639	0.0375731	1.02639	1726.31	1681.93
MARK3	MARK3	MARK3	MAP/microtubule affinity-regulating kinase 3	protein_coding	ENSECAG00000016955	0.00957674	0.133172	0.806964	-0.309424	-1.23921	2861.87	3546.46	0.213924	0.41699	1.10833	0.148382	1.10833	3171.88	2861.87	0.834961	0.959455	0.982901	-0.0248814	-1.0174	2812.94	2861.87	0.652135	0.878911	1.03808	0.0539129	1.03808	2970.84	2861.87
TMPRSS6	TMPRSS6	TMPRSS6	Transmembrane protease serine 6	protein_coding	ENSECAG00000011051	0.00970155	0.134585	2.01939	1.01392	2.01939	2493.93	1235	0.0133526	0.101352	0.51063	-0.969651	-1.95837	1273.48	2493.93	0.297734	0.818456	0.75375	-0.407842	-1.3267	1879.8	2493.93	0.204886	0.566095	0.708723	-0.496706	-1.41099	1767.51	2493.93
KRT27	KRT27	KRT27	Keratin, type I cytoskeletal 27	protein_coding	ENSECAG00000011112	0.00139013	0.0440064	2.02261	1.01622	2.02261	729.913	360.878	0.00700862	0.0707853	0.552825	-0.855104	-1.80889	403.515	729.913	0.777029	0.944652	0.939853	-0.0894924	-1.064	686.011	729.913	0.0114812	0.0999688	0.573397	-0.802393	-1.74399	418.53	729.913
VAPA	VAPA	VAPA	Vesicle-associated membrane protein-associated protein A	protein_coding	ENSECAG00000008769	0.00973006	0.134585	0.83785	-0.255237	-1.19353	6110.46	7293.03	0.944333	0.969849	1.00479	0.00689382	1.00479	6139.73	6110.46	0.0623189	0.816019	0.880203	-0.184091	-1.1361	5378.45	6110.46	0.400277	0.740072	1.05929	0.0830925	1.05929	6472.73	6110.46
NUDT14	NUDT14	NUDT14	Uridine diphosphate glucose pyrophosphatase NUDT14	protein_coding	ENSECAG00000016942	0.0723485	0.36193	1.68525	0.752961	1.68525	610.623	362.334	0.0670486	0.237734	0.587737	-0.766757	-1.70144	358.886	610.623	0.0488769	0.816019	0.564668	-0.824525	-1.77095	344.799	610.623	0.164045	0.510468	0.667699	-0.58273	-1.49768	407.713	610.623
ATP13A2	ATP13A2	ATP13A2	Polyamine-transporting ATPase 13A2	protein_coding	ENSECAG00000016746	0.0544427	0.320794	1.42823	0.514232	1.42823	4578.7	3205.85	3.51984e-06	0.00022937	0.423112	-1.24089	-2.36344	1937.3	4578.7	0.292911	0.816019	0.822987	-0.281058	-1.21509	3768.21	4578.7	4.09629e-06	0.000170692	0.425452	-1.23293	-2.35044	1948.02	4578.7
MRPL41	MRPL41	MRPL41	Mitochondrial ribosomal protein L41	protein_coding	ENSECAG00000036878	0.15164	0.491078	1.53346	0.616788	1.53346	5645.94	3681.83	0.0116812	0.0942108	0.471428	-1.08489	-2.12122	2661.65	5645.94	0.128191	0.816019	0.635354	-0.654368	-1.57393	3587.17	5645.94	0.321367	0.679741	0.74403	-0.426568	-1.34403	4200.74	5645.94
MTFR1L	MTFR1L	MTFR1L	Mitochondrial fission regulator 1-like	protein_coding	ENSECAG00000008719	0.00981822	0.135301	0.724267	-0.465406	-1.38071	1152.65	1591.47	0.0067384	0.0694264	1.40229	0.487789	1.40229	1616.35	1152.65	0.662907	0.916343	1.05598	0.0785811	1.05598	1217.17	1152.65	0.543669	0.827191	1.07898	0.109664	1.07898	1243.68	1152.65
SLC66A2	SLC66A2	SLC66A2	Solute carrier family 66 member 2	protein_coding	ENSECAG00000042673	0.00810386	0.120779	1.42671	0.512693	1.42671	416.961	292.253	4.9553e-06	0.000309732	0.540663	-0.887199	-1.84958	225.435	416.961	0.0930622	0.816019	0.800064	-0.321812	-1.2499	333.595	416.961	0.0381039	0.223568	0.757616	-0.400462	-1.31993	315.896	416.961
MRPL37	MRPL37	MRPL37	Mitochondrial ribosomal protein L37	protein_coding	ENSECAG00000008987	0.48749	0.76128	1.11498	0.157016	1.11498	3192.9	2863.64	0.017359	0.11756	0.68865	-0.538158	-1.45212	2198.79	3192.9	0.0711532	0.816019	0.753656	-0.408021	-1.32686	2406.35	3192.9	0.369021	0.715126	0.868643	-0.203165	-1.15122	2773.49	3192.9
HDAC9	HDAC9	HDAC9	Histone deacetylase 9	protein_coding	ENSECAG00000018816	0.00988786	0.135378	0.47332	-1.07911	-2.11274	951.501	2010.27	0.0119831	0.0952964	2.07183	1.0509	2.07183	1971.35	951.501	0.293478	0.816394	1.35617	0.439536	1.35617	1290.4	951.501	0.446908	0.769618	1.24693	0.318377	1.24693	1186.45	951.501
NANS	NANS	NANS	Sialic acid synthase	protein_coding	ENSECAG00000016772	0.00988903	0.135378	1.45248	0.538518	1.45248	11055.1	7611.19	0.0255424	0.143673	0.723936	-0.466066	-1.38134	8003.18	11055.1	0.192695	0.816019	0.828271	-0.271825	-1.20733	9156.62	11055.1	0.26615	0.633005	0.85141	-0.232075	-1.17452	9412.41	11055.1
GMIP	GMIP	GMIP	GEM-interacting protein	protein_coding	ENSECAG00000011647	0.00990007	0.135378	1.48013	0.565721	1.48013	5021.01	3392.28	0.00990297	0.0856681	0.675718	-0.565507	-1.47991	3392.79	5021.01	0.714041	0.932121	0.945867	-0.0802902	-1.05723	4749.21	5021.01	0.0297047	0.189735	0.718591	-0.476757	-1.39161	3608.05	5021.01
MRPL36	MRPL36	MRPL36	Ribosomal protein	protein_coding	ENSECAG00000001222	0.175944	0.522162	1.47575	0.561449	1.47575	768.514	520.761	0.0707525	0.244579	0.594778	-0.749577	-1.6813	457.095	768.514	0.282347	0.816019	0.734331	-0.445498	-1.36178	564.344	768.514	0.475062	0.788703	0.814445	-0.296111	-1.22783	625.912	768.514
ENSECAG00000019932	ENSECAG00000019932	---	Galectin	protein_coding	ENSECAG00000019932	0.0117446	0.148013	1.87653	0.908065	1.87653	14051.2	7487.9	0.000176284	0.00530628	0.391798	-1.35182	-2.55234	5505.24	14051.2	0.136283	0.816019	0.689296	-0.536804	-1.45076	9685.46	14051.2	0.000631592	0.0115833	0.425786	-1.2318	-2.3486	5982.82	14051.2
SPAG5	SPAG5	SPAG5	Sperm-associated antigen 5	protein_coding	ENSECAG00000015456	0.00995921	0.135869	1.46549	0.551386	1.46549	3267.95	2229.93	0.49428	0.66492	0.903725	-0.146044	-1.10653	2953.33	3267.95	0.725543	0.935164	1.05334	0.0749741	1.05334	3442.27	3267.95	0.759579	0.922034	1.04637	0.0653906	1.04637	3419.48	3267.95
MYOM3	MYOM3	MYOM3	Myomesin-3	protein_coding	ENSECAG00000021387	0.0100677	0.137063	5.60196	2.48593	5.60196	28.9806	5.1733	0.0151459	0.108765	0.203023	-2.30029	-4.92556	5.88372	28.9806	0.136102	0.816019	0.387299	-1.36848	-2.58198	11.2242	28.9806	0.151225	0.491681	0.398656	-1.32678	-2.50843	11.5533	28.9806
ADCK2	ADCK2	ADCK2	Uncharacterized aarF domain-containing protein kinase 2	protein_coding	ENSECAG00000023917	0.0942856	0.40197	1.42262	0.508547	1.42262	2109.19	1482.61	0.00384772	0.0488531	0.543846	-0.878729	-1.83875	1147.08	2109.19	0.0717209	0.816019	0.684408	-0.547072	-1.46112	1443.55	2109.19	0.0397033	0.228935	0.648296	-0.625275	-1.5425	1367.38	2109.19
CCDC150	CCDC150	CCDC150	Coiled-coil domain-containing protein 150	protein_coding	ENSECAG00000010941	0.0101278	0.137667	1.65454	0.726434	1.65454	134.116	81.0594	0.314467	0.508921	0.824731	-0.278005	-1.21252	110.61	134.116	0.504525	0.872566	1.13464	0.18224	1.13464	152.174	134.116	0.444904	0.768621	0.863305	-0.212057	-1.15834	115.783	134.116
FXYD6	FXYD6	FXYD6	FXYD domain-containing ion transport regulator 6	protein_coding	ENSECAG00000041537	0.755746	0.898246	1.06761	0.094391	1.06761	4656.83	4361.9	0.00584022	0.0641691	0.559884	-0.8368	-1.78608	2607.29	4656.83	0.0474381	0.816019	0.659024	-0.601596	-1.51739	3068.97	4656.83	5.15747e-05	0.00148486	0.426374	-1.22981	-2.34536	1985.55	4656.83
TARS2	TARS2	TARS2	Threonine--tRNA ligase, mitochondrial	protein_coding	ENSECAG00000014276	0.0101685	0.137955	1.59062	0.669586	1.59062	2106.77	1324.5	0.0316644	0.160849	0.678631	-0.5593	-1.47355	1429.72	2106.77	0.281163	0.816019	0.823408	-0.28032	-1.21446	1734.74	2106.77	0.157145	0.500609	0.774697	-0.368296	-1.29083	1632.11	2106.77
FCMR	FCMR	FCMR	Fas apoptotic inhibitory molecule 3	protein_coding	ENSECAG00000014784	0.0101873	0.138058	2.05617	1.03996	2.05617	441.049	214.5	0.0464117	0.195661	0.572857	-0.803753	-1.74564	252.658	441.049	0.465857	0.866262	1.22521	0.293031	1.22521	540.378	441.049	0.09053	0.37814	0.622661	-0.683482	-1.60601	274.624	441.049
ACAP1	ACAP1	ACAP1	Arf-GAP with coiled-coil, ANK repeat and PH domain-containing protein 1	protein_coding	ENSECAG00000014119	0.0102103	0.138161	1.98895	0.992005	1.98895	9628.02	4840.76	0.0787465	0.254948	0.624672	-0.678828	-1.60084	6014.36	9628.02	0.853288	0.964415	0.951717	-0.0713956	-1.05073	9163.15	9628.02	0.445064	0.768621	0.815147	-0.294867	-1.22677	7848.26	9628.02
VDAC2	VDAC2	VDAC2	Voltage-dependent anion-selective channel protein 2	protein_coding	ENSECAG00000015321	0.0102416	0.138336	0.787638	-0.344395	-1.26962	18775.6	23837.8	0.0919827	0.272742	1.16959	0.226001	1.16959	21959.7	18775.6	0.43302	0.858124	0.929695	-0.10517	-1.07562	17455.5	18775.6	0.534723	0.821888	1.05943	0.083284	1.05943	19891.3	18775.6
MRPL30	MRPL30	MRPL30	39S ribosomal protein L30, mitochondrial	protein_coding	ENSECAG00000015993	0.79114	0.910321	0.955709	-0.065357	-1.04634	1078.09	1128.05	0.505455	0.673445	0.892336	-0.16434	-1.12065	962.015	1078.09	0.591322	0.893643	0.912289	-0.132437	-1.09614	983.525	1078.09	0.950995	0.98413	1.01057	0.0151693	1.01057	1089.48	1078.09
TMEM199	TMEM199	TMEM199	Transmembrane protein 199	protein_coding	ENSECAG00000015855	0.0103064	0.138871	0.653967	-0.612709	-1.52913	779.352	1191.73	0.0569139	0.218506	1.37041	0.454608	1.37041	1068.03	779.352	0.457197	0.864999	1.13102	0.177627	1.13102	881.465	779.352	0.177195	0.531671	1.25064	0.32267	1.25064	974.692	779.352
MRPL19	MRPL19	MRPL19	Mitochondrial ribosomal protein L19	protein_coding	ENSECAG00000011079	0.951711	0.981709	1.01143	0.0163966	1.01143	1160.29	1147.18	0.370209	0.559384	0.845212	-0.242615	-1.18314	980.689	1160.29	0.15615	0.816019	0.766309	-0.384001	-1.30496	889.139	1160.29	0.604576	0.854322	1.10201	0.140142	1.10201	1278.65	1160.29
MRAS	MRAS	MRAS	Ras-related protein M-Ras	protein_coding	ENSECAG00000018736	0.0103569	0.139119	0.660164	-0.599103	-1.51477	2983	4518.57	0.671777	0.798516	1.07106	0.0990445	1.07106	3194.98	2983	0.113231	0.816019	0.773558	-0.370418	-1.29273	2307.52	2983	0.577192	0.84095	1.09456	0.130351	1.09456	3265.07	2983
GTF2IRD1	GTF2IRD1	GTF2IRD1	General transcription factor II-I repeat domain-containing protein 1	protein_coding	ENSECAG00000019745	0.0103775	0.139119	0.32741	-1.61083	-3.05427	19.3502	59.1007	0.011885	0.0949794	2.985	1.57773	2.985	57.7603	19.3502	0.287005	0.816019	1.59598	0.674443	1.59598	30.8825	19.3502	0.00773431	0.0750391	3.18818	1.67273	3.18818	61.6918	19.3502
ITPKA	ITPKA	ITPKA	Inositol-trisphosphate 3-kinase A	protein_coding	ENSECAG00000018981	0.211671	0.559944	0.716809	-0.48034	-1.39507	211.524	295.092	0.0246652	0.140954	0.546229	-0.872422	-1.83073	115.541	211.524	0.413438	0.849298	0.803573	-0.315498	-1.24444	169.975	211.524	0.00180087	0.0260478	0.428482	-1.22269	-2.33382	90.6344	211.524
PCGF3	PCGF3	PCGF3	Polycomb group RING finger protein 3	protein_coding	ENSECAG00000010331	0.0103937	0.139119	0.776224	-0.365455	-1.28829	848.372	1092.95	0.0217004	0.132793	1.25414	0.326698	1.25414	1063.98	848.372	0.848901	0.962817	0.981332	-0.0271862	-1.01902	832.534	848.372	0.228046	0.592796	1.12685	0.172299	1.12685	955.99	848.372
GCA	GCA	GCA	Grancalcin	protein_coding	ENSECAG00000022290	0.0104271	0.139202	1.4518	0.537845	1.4518	2539.5	1749.21	0.382441	0.570344	0.880803	-0.183109	-1.13533	2236.8	2539.5	0.912632	0.977671	0.984191	-0.0229901	-1.01606	2499.35	2539.5	0.44634	0.769198	1.11699	0.159616	1.11699	2836.6	2539.5
LYSMD1	LYSMD1	LYSMD1	LysM and putative peptidoglycan-binding domain-containing protein 1	protein_coding	ENSECAG00000024738	0.0104672	0.139202	0.602625	-0.730668	-1.65941	158.979	263.81	0.0113247	0.0924928	1.64835	0.721024	1.64835	262.053	158.979	0.420704	0.852933	1.17304	0.230256	1.17304	186.489	158.979	0.256309	0.624421	1.2533	0.325728	1.2533	199.247	158.979
TGM3	TGM3	TGM3	Protein-glutamine gamma-glutamyltransferase E	protein_coding	ENSECAG00000023860	0.0696974	0.356919	1.32242	0.403175	1.32242	1786.73	1351.11	0.478175	0.651336	1.11518	0.157277	1.11518	1992.52	1786.73	0.000232481	0.178845	0.567074	-0.81839	-1.76344	1013.21	1786.73	0.207142	0.568547	1.21403	0.279804	1.21403	2169.14	1786.73
CRB2	CRB2	CRB2	Protein crumbs homolog 2	protein_coding	ENSECAG00000021531	0.129529	0.459028	1.51315	0.597559	1.51315	152.622	100.864	0.0111125	0.0919856	0.498698	-1.00376	-2.00522	76.1125	152.622	0.172815	0.816019	0.690521	-0.534242	-1.44818	105.389	152.622	0.00220795	0.0300886	0.428885	-1.22134	-2.33163	65.4575	152.622
BIN2	BIN2	BIN2	Bridging integrator 2	protein_coding	ENSECAG00000009046	0.0104908	0.139202	1.2804	0.356596	1.2804	8658.61	6762.42	0.0238489	0.139203	0.804026	-0.314687	-1.24374	6961.74	8658.61	0.520455	0.877663	1.06396	0.0894378	1.06396	9212.37	8658.61	0.0584339	0.29315	0.832986	-0.263636	-1.2005	7212.5	8658.61
BTBD19	BTBD19	BTBD19	BTB/POZ domain-containing protein 19	protein_coding	ENSECAG00000011185	0.00198637	0.0546854	1.70565	0.770323	1.70565	880.729	516.359	0.000427609	0.0104148	0.544641	-0.876622	-1.83607	479.682	880.729	0.702741	0.928586	1.06766	0.0944465	1.06766	940.316	880.729	0.00473492	0.0529265	0.614199	-0.703221	-1.62814	540.943	880.729
DAP3	DAP3	DAP3	Disks large-associated protein 3	protein_coding	ENSECAG00000016401	0.010499	0.139202	1.25227	0.324542	1.25227	2807.34	2241.8	0.0240341	0.139691	0.82035	-0.285688	-1.21899	2303	2807.34	0.288879	0.816019	0.911248	-0.134084	-1.0974	2558.18	2807.34	0.0554128	0.283805	0.845102	-0.242803	-1.18329	2372.49	2807.34
SRR	SRR	SRR	Serine racemase	protein_coding	ENSECAG00000008058	0.0105217	0.139219	0.623849	-0.68073	-1.60295	262.25	420.373	0.021217	0.130937	1.52868	0.612283	1.52868	400.895	262.25	0.370073	0.837479	1.17994	0.238712	1.17994	309.438	262.25	0.0477426	0.257776	1.44139	0.527465	1.44139	378.005	262.25
CHAC2	CHAC2	CHAC2	Glutathione-specific gamma-glutamylcyclotransferase 2	protein_coding	ENSECAG00000020243	0.0105229	0.139219	0.651444	-0.618287	-1.53505	182.404	279.999	0.0139888	0.103898	1.5075	0.592155	1.5075	274.973	182.404	0.239681	0.816019	1.21767	0.284123	1.21767	222.108	182.404	0.00729111	0.0721514	1.56715	0.64814	1.56715	285.853	182.404
MHCX1	MHCX1	MHCX1	MHC class I heavy chain	protein_coding	ENSECAG00000034339	0.414369	0.716202	1.18655	0.246772	1.18655	97511.6	82180.9	0.178231	0.37943	0.754187	-0.407006	-1.32593	73542	97511.6	0.25065	0.816019	0.786049	-0.347308	-1.27218	76649	97511.6	0.442202	0.767157	0.851256	-0.232336	-1.17474	83007.3	97511.6
SKAP1	SKAP1	SKAP1	Src kinase-associated phosphoprotein 1	protein_coding	ENSECAG00000010544	0.010632	0.140317	1.93091	0.949278	1.93091	4289.03	2221.25	0.0359549	0.171988	0.582699	-0.779176	-1.71615	2499.22	4289.03	0.491295	0.86913	0.837642	-0.255594	-1.19383	3592.67	4289.03	0.659637	0.881986	0.892811	-0.163573	-1.12006	3829.29	4289.03
PEA15	PEA15	PEA15	Astrocytic phosphoprotein PEA-15	protein_coding	ENSECAG00000019187	0.0106404	0.140317	0.684556	-0.54676	-1.4608	6770.6	9890.5	0.0269218	0.147901	1.38856	0.473587	1.38856	9401.36	6770.6	0.845735	0.96197	1.02929	0.0416505	1.02929	6968.91	6770.6	0.477387	0.789054	1.1112	0.152124	1.1112	7523.52	6770.6
PHAF1	PHAF1	PHAF1	Phagosome assembly factor 1	protein_coding	ENSECAG00000022219	0.0106599	0.140424	0.789494	-0.341	-1.26663	1774.44	2247.57	0.100471	0.284003	1.16408	0.219184	1.16408	2065.58	1774.44	0.79931	0.952935	1.02381	0.033941	1.02381	1816.68	1774.44	0.124577	0.444047	1.15289	0.20526	1.15289	2045.74	1774.44
ATP1B1	ATP1B1	ATP1B1	Sodium/potassium-transporting ATPase subunit beta-1	protein_coding	ENSECAG00000017771	0.200386	0.549777	0.746906	-0.421001	-1.33886	2935.29	3929.93	0.0748271	0.250107	0.666138	-0.586107	-1.50119	1955.31	2935.29	0.364605	0.835537	0.813286	-0.298165	-1.22958	2387.23	2935.29	0.000226511	0.00505461	0.430886	-1.21462	-2.3208	1264.78	2935.29
EPS8L1	EPS8L1	EPS8L1	Epidermal growth factor receptor kinase substrate 8-like protein 1	protein_coding	ENSECAG00000000532	0.0107049	0.140705	2.8137	1.49247	2.8137	263.828	93.7655	0.108695	0.295463	0.523594	-0.933481	-1.90988	138.138	263.828	0.142706	0.816019	0.553902	-0.852297	-1.80537	146.135	263.828	0.499375	0.801185	0.761769	-0.392575	-1.31273	200.976	263.828
TMEM120A	TMEM120A	TMEM120A	Ion channel TACAN	protein_coding	ENSECAG00000024209	0.0479937	0.299985	1.42971	0.515722	1.42971	2237.12	1564.74	0.000832141	0.016685	0.546444	-0.871854	-1.83001	1222.46	2237.12	0.200522	0.816019	0.793612	-0.333494	-1.26006	1775.4	2237.12	0.0258744	0.174745	0.668416	-0.581182	-1.49607	1495.32	2237.12
ATP6V1B2	ATP6V1B2	ATP6V1B2	V-type proton ATPase subunit B, brain isoform	protein_coding	ENSECAG00000016500	0.0107562	0.140935	0.712451	-0.489137	-1.40361	61082	85735	0.46219	0.638192	1.10267	0.141004	1.10267	67353.4	61082	0.136599	0.816019	0.820465	-0.285486	-1.21882	50115.6	61082	0.643621	0.876403	1.06343	0.088727	1.06343	64956.5	61082
BORA	BORA	BORA	Protein aurora borealis	protein_coding	ENSECAG00000022108	0.0107932	0.141269	1.25048	0.322481	1.25048	585.206	467.985	0.133512	0.330703	0.878027	-0.187663	-1.13892	513.826	585.206	0.62652	0.903084	1.04272	0.0603527	1.04272	610.206	585.206	0.744344	0.916076	1.02868	0.0407885	1.02868	601.987	585.206
AP2S1	AP2S1	AP2S1	AP-2 complex subunit sigma	protein_coding	ENSECAG00000016403	0.0953857	0.404177	1.57793	0.658034	1.57793	16945.7	10739.2	0.00121418	0.0218748	0.412707	-1.27681	-2.42303	6993.6	16945.7	0.0391389	0.816019	0.568839	-0.813907	-1.75797	9639.37	16945.7	0.00711534	0.0710115	0.478942	-1.06208	-2.08794	8115.99	16945.7
PPARD	PPARD	PPARD	Peroxisome proliferator-activated receptor delta	protein_coding	ENSECAG00000008227	0.0108422	0.141425	0.641705	-0.640019	-1.55835	1665.49	2595.42	0.00489284	0.0570049	1.63196	0.706609	1.63196	2718.02	1665.49	0.72646	0.935534	1.06283	0.0879116	1.06283	1770.14	1665.49	0.130626	0.455149	1.30125	0.379897	1.30125	2167.22	1665.49
BAAT	BAAT	BAAT	Bile acid-CoA:amino acid N-acyltransferase	protein_coding	ENSECAG00000015421	0.010877	0.141579	0.677174	-0.562401	-1.47672	411.043	606.997	0.0130126	0.100369	1.46153	0.547475	1.46153	600.75	411.043	0.633418	0.905239	1.07581	0.105427	1.07581	442.205	411.043	0.0207235	0.150673	1.42503	0.510997	1.42503	585.75	411.043
PLCD3	PLCD3	PLCD3	1-phosphatidylinositol 4,5-bisphosphate phosphodiesterase delta-3	protein_coding	ENSECAG00000020338	0.0108862	0.141579	0.49914	-1.00248	-2.00345	121.618	243.656	0.0307211	0.158336	1.80272	0.850176	1.80272	219.244	121.618	0.770881	0.944486	0.923104	-0.115435	-1.0833	112.266	121.618	0.0252562	0.171515	1.84239	0.881579	1.84239	224.068	121.618
ENSECAG00000000505	ENSECAG00000000505	---	Sialic acid-binding Ig-like lectin 14	protein_coding	ENSECAG00000000505	0.111071	0.431861	0.6696	-0.578629	-1.49343	360.007	537.645	0.339053	0.531606	0.785524	-0.348273	-1.27304	282.794	360.007	0.818841	0.95538	0.943911	-0.0832767	-1.05942	339.815	360.007	0.00102345	0.0169435	0.433036	-1.20744	-2.30928	155.896	360.007
S1PR1	S1PR1	S1PR1	Sphingosine 1-phosphate receptor 1	protein_coding	ENSECAG00000011626	0.000571661	0.02623	2.01322	1.00951	2.01322	858.962	426.66	0.0385472	0.178577	0.65786	-0.604147	-1.52008	565.077	858.962	0.0842303	0.816019	1.4165	0.502329	1.4165	1216.72	858.962	0.10443	0.407442	0.719789	-0.474353	-1.3893	618.271	858.962
LDAF1	LDAF1	LDAF1	Lipid droplet assembly factor 1	protein_coding	ENSECAG00000010683	0.0109669	0.142096	0.745676	-0.423378	-1.34106	351.171	470.942	0.128423	0.323927	1.19145	0.252716	1.19145	418.401	351.171	0.515598	0.87548	0.927472	-0.108625	-1.0782	325.701	351.171	0.0105592	0.093876	1.34302	0.425482	1.34302	471.63	351.171
METTL25B	METTL25B	METTL25B	Methyltransferase Like 25B	protein_coding	ENSECAG00000012834	0.569759	0.808063	1.15611	0.20928	1.15611	864.518	747.781	0.144264	0.343046	0.688859	-0.537719	-1.45168	595.531	864.518	0.575765	0.888313	0.867015	-0.205871	-1.15338	749.551	864.518	0.776023	0.927428	0.929983	-0.104723	-1.07529	803.988	864.518
ELMOD3	ELMOD3	ELMOD3	ELMO domain-containing protein 3	protein_coding	ENSECAG00000020629	0.0109956	0.142246	1.88219	0.912415	1.88219	248.558	132.057	0.166274	0.36624	0.710658	-0.492773	-1.40715	176.64	248.558	0.942099	0.984963	0.982319	-0.0257371	-1.018	244.163	248.558	0.137682	0.467243	0.69259	-0.529927	-1.44386	172.149	248.558
CLK4	CLK4	CLK4	Dual specificity protein kinase CLK4	protein_coding	ENSECAG00000014153	0.011106	0.143522	0.712921	-0.488186	-1.40268	744.856	1044.8	0.723633	0.833982	1.04831	0.0680667	1.04831	780.841	744.856	0.844892	0.96197	1.02643	0.0376377	1.02643	764.544	744.856	0.0366359	0.218376	1.32131	0.401973	1.32131	984.189	744.856
KIF23	KIF23	KIF23	Kinesin-like protein KIF23	protein_coding	ENSECAG00000014536	0.0111868	0.144161	1.49354	0.578732	1.49354	1525.43	1021.35	0.755077	0.854861	0.951999	-0.0709681	-1.05042	1452.21	1525.43	0.155221	0.816019	1.25089	0.322955	1.25089	1908.14	1525.43	0.968272	0.99005	0.993744	-0.00905336	-1.0063	1515.89	1525.43
PSTPIP1	PSTPIP1	PSTPIP1	Proline-serine-threonine phosphatase-interacting protein 1	protein_coding	ENSECAG00000002988	0.0167186	0.179509	1.60072	0.678717	1.60072	4134.67	2583.01	0.00229636	0.0340179	0.549131	-0.864778	-1.82106	2270.47	4134.67	0.474545	0.86723	0.868936	-0.202678	-1.15083	3592.76	4134.67	0.0932375	0.384244	0.718969	-0.475999	-1.39088	2972.69	4134.67
RBIS	RBIS	RBIS	Ribosomal biogenesis factor	protein_coding	ENSECAG00000013756	0.241055	0.586876	1.34622	0.428917	1.34622	938.905	697.436	0.213092	0.415983	0.729362	-0.455293	-1.37106	684.802	938.905	0.0274193	0.816019	0.571577	-0.80698	-1.74954	536.657	938.905	0.308163	0.670229	0.772293	-0.372779	-1.29484	725.11	938.905
EFHC1	EFHC1	EFHC1	EF-hand domain-containing protein 1	protein_coding	ENSECAG00000008434	0.543537	0.793055	1.17018	0.226731	1.17018	154.419	131.962	0.475324	0.648813	0.831766	-0.26575	-1.20226	128.441	154.419	0.129785	0.816019	0.675777	-0.565381	-1.47978	104.353	154.419	0.00150874	0.0228474	0.433264	-1.20668	-2.30806	66.9042	154.419
METTL13	METTL13	METTL13	Methyltransferase 13, EEF1A Lysine And N-Terminal Methyltransferase	protein_coding	ENSECAG00000018565	0.525563	0.783833	1.1293	0.175424	1.1293	1012.35	896.441	0.722004	0.832809	0.934187	-0.098217	-1.07045	945.721	1012.35	0.849322	0.962985	0.964315	-0.0524235	-1.03701	976.222	1012.35	0.993561	0.997982	1.00155	0.00222866	1.00155	1013.91	1012.35
CD37	CD37	CD37	Leukocyte antigen CD37	protein_coding	ENSECAG00000014032	0.00374388	0.0824932	1.75226	0.809217	1.75226	4563.44	2604.31	0.00212548	0.0326952	0.551961	-0.857361	-1.81172	2518.84	4563.44	0.0831733	0.816019	0.715342	-0.483295	-1.39793	3264.42	4563.44	0.0236358	0.164618	0.645483	-0.63155	-1.54923	2945.62	4563.44
COL23A1	COL23A1	COL23A1	Collagen alpha-1(XXIII) chain	protein_coding	ENSECAG00000041924	0.0112681	0.14455	0.303331	-1.72103	-3.29672	34.9723	115.294	0.547665	0.705367	1.32998	0.4114	1.32998	46.5123	34.9723	0.479331	0.86723	1.39784	0.483196	1.39784	48.8855	34.9723	0.509217	0.806899	1.36843	0.452525	1.36843	47.8572	34.9723
ARMCX4	ARMCX4	ARMCX4	Armadillo repeat-containing X-linked protein 4	protein_coding	ENSECAG00000030803	0.0112968	0.144766	1.99177	0.994053	1.99177	81.786	41.0619	0.902296	0.945219	0.968228	-0.0465811	-1.03281	79.1875	81.786	0.568977	0.887739	0.860725	-0.216376	-1.16181	70.3952	81.786	0.590627	0.846586	1.15191	0.204032	1.15191	94.2103	81.786
MTRFR	MTRFR	MTRFR	Mitochondrial translation release factor in rescue	protein_coding	ENSECAG00000001057	0.0939379	0.401671	1.3472	0.429966	1.3472	219.434	162.881	0.00862495	0.0797279	0.626623	-0.674329	-1.59585	137.502	219.434	0.0018451	0.40996	0.574405	-0.799859	-1.74093	126.044	219.434	0.359102	0.707383	0.85007	-0.234347	-1.17637	186.534	219.434
CYFIP2	CYFIP2	CYFIP2	Cytoplasmic FMR1-interacting protein 2	protein_coding	ENSECAG00000011994	0.0113605	0.14528	1.48993	0.575248	1.48993	4261.11	2859.93	0.235149	0.438191	0.829566	-0.269572	-1.20545	3534.87	4261.11	0.164199	0.816019	1.24458	0.315662	1.24458	5303.31	4261.11	0.365786	0.711873	0.867299	-0.205399	-1.15301	3695.66	4261.11
MAP4K3	MAP4K3	MAP4K3	Mitogen-activated protein kinase kinase kinase kinase 3	protein_coding	ENSECAG00000026902	0.0114041	0.145559	0.407836	-1.29394	-2.45197	287.121	704.011	0.1082	0.294896	1.76761	0.821803	1.76761	507.519	287.121	0.394896	0.844841	1.35235	0.435469	1.35235	388.288	287.121	0.163555	0.510397	1.63945	0.713209	1.63945	470.719	287.121
CCM2L	CCM2L	CCM2L	Cerebral cavernous malformations 2 protein-like	protein_coding	ENSECAG00000014210	0.51142	0.774367	1.19546	0.257568	1.19546	123.886	103.63	0.0419403	0.186269	0.573466	-0.80222	-1.74378	71.0445	123.886	0.0435959	0.816019	0.576691	-0.79413	-1.73403	71.444	123.886	0.00860759	0.0813355	0.483845	-1.04738	-2.06678	59.9417	123.886
ARHGAP45	ARHGAP45	ARHGAP45	Rho GTPase-activating protein 45	protein_coding	ENSECAG00000010977	0.069102	0.354955	1.44943	0.535485	1.44943	17489.3	12066.4	0.00366817	0.0471551	0.552516	-0.855911	-1.8099	9663.15	17489.3	0.441255	0.860926	0.854514	-0.226823	-1.17026	14944.9	17489.3	0.262041	0.628922	0.795324	-0.330385	-1.25735	13909.7	17489.3
ACP2	ACP2	ACP2	Lysosomal acid phosphatase	protein_coding	ENSECAG00000013128	0.295746	0.632097	1.14107	0.190389	1.14107	12593	11036.1	5.67023e-05	0.00219829	0.601526	-0.733301	-1.66244	7574.99	12593	0.0232436	0.816019	0.750958	-0.413196	-1.33163	9456.78	12593	4.1351e-11	5.38926e-09	0.434386	-1.20295	-2.3021	5470.21	12593
GBP5	GBP5	GBP5	Guanylate-binding protein 5	protein_coding	ENSECAG00000021220	0.0114629	0.145828	0.706009	-0.502241	-1.41641	51020.9	72266.7	0.212375	0.415188	1.18734	0.247727	1.18734	60579	51020.9	0.0639377	0.816019	0.774834	-0.368041	-1.2906	39532.8	51020.9	0.811685	0.939985	0.967725	-0.0473311	-1.03335	49374.2	51020.9
DNAJA2	DNAJA2	DNAJA2	DnaJ homolog subfamily A member 2	protein_coding	ENSECAG00000009636	0.011587	0.147021	0.847128	-0.239348	-1.18046	3167.58	3739.2	0.148874	0.347599	1.09941	0.136728	1.09941	3482.46	3167.58	0.521053	0.877663	1.04302	0.0607689	1.04302	3303.85	3167.58	0.0270134	0.179051	1.15644	0.209693	1.15644	3663.12	3167.58
INCENP	INCENP	INCENP	Inner centromere protein	protein_coding	ENSECAG00000009621	0.0115974	0.147021	1.54129	0.624136	1.54129	2693.01	1747.24	0.148372	0.346891	0.780782	-0.357008	-1.28077	2102.65	2693.01	0.845036	0.96197	1.03401	0.0482446	1.03401	2784.58	2693.01	0.981068	0.994809	0.995946	-0.00586045	-1.00407	2682.09	2693.01
LAS1L	LAS1L	LAS1L	Ribosomal biogenesis protein LAS1L	protein_coding	ENSECAG00000021891	0.0115993	0.147021	1.41617	0.501991	1.41617	1174.39	829.276	0.146324	0.345112	0.819019	-0.28803	-1.22097	961.851	1174.39	0.266382	0.816019	0.858467	-0.220166	-1.16487	1008.18	1174.39	0.974218	0.992248	0.995569	-0.00640619	-1.00445	1169.19	1174.39
HSD17B12	HSD17B12	HSD17B12	Very-long-chain 3-oxoacyl-CoA reductase	protein_coding	ENSECAG00000010538	0.0116047	0.147021	0.610238	-0.712556	-1.6387	1872.85	3069.04	0.00703456	0.0709888	1.69432	0.760704	1.69432	3173.2	1872.85	0.812146	0.955314	1.04762	0.0671176	1.04762	1962.04	1872.85	0.0384311	0.224222	1.49956	0.584537	1.49956	2808.44	1872.85
FABP5	FABP5	FABP5	Fatty acid-binding protein 5	protein_coding	ENSECAG00000008270	0.460988	0.745868	1.13	0.176324	1.13	32555.9	28810.5	0.000349266	0.00904622	0.552745	-0.855314	-1.80915	17995.1	32555.9	0.141817	0.816019	0.783849	-0.351353	-1.27576	25518.9	32555.9	0.0201665	0.147586	0.680326	-0.555701	-1.46988	22148.6	32555.9
ORC4	ORC4	ORC4	Origin recognition complex subunit 4	protein_coding	ENSECAG00000013910	0.0116648	0.147405	0.793079	-0.334464	-1.26091	2213.98	2791.63	0.138523	0.33735	1.14579	0.196341	1.14579	2536.75	2213.98	0.34119	0.829032	0.916179	-0.126298	-1.09149	2028.4	2213.98	0.22107	0.585775	1.11916	0.16242	1.11916	2477.8	2213.98
MED9	MED9	MED9	Mediator of RNA polymerase II transcription subunit 9	protein_coding	ENSECAG00000029361	0.119378	0.443183	0.777484	-0.363116	-1.2862	378.742	487.138	0.221602	0.425125	1.21805	0.284572	1.21805	461.326	378.742	0.783033	0.946779	1.04549	0.0641753	1.04549	395.97	378.742	0.350242	0.700999	1.1632	0.218096	1.1632	440.551	378.742
ANXA1	ANXA1	ANXA1	Annexin A1	protein_coding	ENSECAG00000015794	0.0116832	0.147405	0.825177	-0.277224	-1.21186	25060.8	30370.2	0.871603	0.928099	1.01239	0.0177689	1.01239	25371.4	25060.8	0.0593425	0.816019	0.866139	-0.207329	-1.15455	21706.2	25060.8	0.202677	0.56342	1.10196	0.140072	1.10196	27616	25060.8
MCM7	MCM7	MCM7	DNA replication licensing factor MCM7	protein_coding	ENSECAG00000015149	0.00739403	0.117337	1.50569	0.59042	1.50569	10884.3	7228.81	0.0963041	0.27832	0.77568	-0.366467	-1.28919	8442.74	10884.3	0.961809	0.990433	0.992714	-0.0105493	-1.00734	10805	10884.3	0.883252	0.964795	0.977821	-0.0323574	-1.02268	10642.9	10884.3
CMTM7	CMTM7	CMTM7	CKLF-like MARVEL transmembrane domain-containing protein 7	protein_coding	ENSECAG00000036991	0.00699523	0.114158	1.73867	0.797986	1.73867	6640.58	3819.34	0.0039348	0.0497473	0.553636	-0.85299	-1.80624	3676.47	6640.58	0.623695	0.902631	0.90433	-0.145078	-1.10579	6005.28	6640.58	0.265546	0.632182	0.795917	-0.32931	-1.25641	5285.35	6640.58
TLE2	TLE2	TLE2	Transducin-like enhancer protein 2	protein_coding	ENSECAG00000024314	0.0117913	0.148222	2.32944	1.21998	2.32944	9264.1	3976.97	0.00885425	0.0809503	0.415227	-1.26803	-2.40832	3846.7	9264.1	0.349522	0.830444	0.730471	-0.4531	-1.36898	6767.16	9264.1	0.482632	0.791741	0.790015	-0.340048	-1.2658	7318.78	9264.1
CDADC1	CDADC1	CDADC1	Cytidine and dCMP deaminase domain-containing protein 1	protein_coding	ENSECAG00000020688	0.0118075	0.148222	1.47466	0.560386	1.47466	893.348	605.798	0.279673	0.479208	0.846945	-0.23966	-1.18071	756.616	893.348	0.178916	0.816019	1.22865	0.297076	1.22865	1097.61	893.348	0.186783	0.545313	0.816092	-0.293197	-1.22535	729.054	893.348
CARHSP1	CARHSP1	CARHSP1	Calcium-regulated heat-stable protein 1	protein_coding	ENSECAG00000019386	0.0150769	0.169616	1.52939	0.612953	1.52939	1368.61	894.877	0.000742182	0.0151092	0.554486	-0.850778	-1.80347	758.876	1368.61	0.815316	0.95538	0.96011	-0.0587279	-1.04155	1314.02	1368.61	0.0192584	0.143164	0.664265	-0.590169	-1.50542	909.121	1368.61
ELK1	ELK1	ELK1	ETS domain-containing protein Elk-1	protein_coding	ENSECAG00000008421	0.0118312	0.148259	0.77765	-0.362808	-1.28593	813.582	1046.21	0.0207376	0.129225	1.25927	0.332593	1.25927	1024.52	813.582	0.0583427	0.816019	1.20758	0.272117	1.20758	982.463	813.582	0.719169	0.907183	1.03672	0.0520287	1.03672	843.458	813.582
POLR3H	POLR3H	POLR3H	DNA-directed RNA polymerase III subunit RPC8	protein_coding	ENSECAG00000019715	0.0183061	0.188982	1.50808	0.592709	1.50808	585.2	388.044	0.000719833	0.0149723	0.554872	-0.849774	-1.80222	324.711	585.2	0.267683	0.816019	0.825356	-0.276912	-1.2116	482.998	585.2	0.102283	0.403738	0.752783	-0.409694	-1.3284	440.529	585.2
B9D1	B9D1	B9D1	B9 domain-containing protein 1	protein_coding	ENSECAG00000013639	0.0119347	0.149213	1.84416	0.88296	1.84416	424.643	230.264	0.343691	0.536116	0.795126	-0.330744	-1.25766	337.644	424.643	0.156978	0.816019	0.709807	-0.4945	-1.40883	301.414	424.643	0.56039	0.833982	0.868446	-0.203492	-1.15148	368.779	424.643
ERCC2	ERCC2	ERCC2	General transcription and DNA repair factor IIH helicase subunit XPD	protein_coding	ENSECAG00000036849	0.0119406	0.149213	1.8665	0.900338	1.8665	1943.99	1041.52	0.022142	0.134068	0.56685	-0.818962	-1.76414	1101.95	1943.99	0.318696	0.822727	0.780967	-0.356666	-1.28046	1518.19	1943.99	0.359902	0.707873	0.796862	-0.327599	-1.25492	1549.09	1943.99
CPNE8	CPNE8	CPNE8	Copine-8	protein_coding	ENSECAG00000014870	0.643295	0.846959	1.13938	0.188253	1.13938	252.491	221.603	0.04774	0.198591	0.571493	-0.807193	-1.7498	144.297	252.491	0.511272	0.874941	1.20237	0.26588	1.20237	303.587	252.491	0.00339506	0.0414432	0.434422	-1.20283	-2.30191	109.688	252.491
MCM2	MCM2	MCM2	DNA replication licensing factor MCM2	protein_coding	ENSECAG00000019631	0.0207519	0.200657	1.40206	0.48755	1.40206	6829.53	4871.06	0.289579	0.487427	0.85668	-0.223172	-1.1673	5850.72	6829.53	0.410537	0.849287	1.12768	0.173357	1.12768	7701.52	6829.53	0.658093	0.880857	1.06677	0.0932508	1.06677	7285.54	6829.53
PLGRKT	PLGRKT	PLGRKT	Plasminogen receptor (KT)	protein_coding	ENSECAG00000015003	0.0120252	0.149795	1.53883	0.621837	1.53883	1809.8	1176.09	0.046897	0.196728	0.711292	-0.491485	-1.40589	1287.3	1809.8	0.535331	0.881437	0.899285	-0.153149	-1.11199	1627.53	1809.8	0.0508577	0.268213	0.715361	-0.483256	-1.39789	1294.66	1809.8
YTHDF1	YTHDF1	YTHDF1	YTH domain-containing family protein 1	protein_coding	ENSECAG00000019475	0.0120315	0.149795	0.702961	-0.508484	-1.42255	1613.61	2295.46	0.0392402	0.179667	1.33542	0.417298	1.33542	2154.86	1613.61	0.319764	0.823162	1.14984	0.201437	1.14984	1855.4	1613.61	0.117214	0.429679	1.24606	0.317373	1.24606	2010.66	1613.61
CZIB	CZIB	CZIB	CXXC motif containing zinc binding protein	protein_coding	ENSECAG00000021472	0.0265897	0.227978	1.50527	0.590023	1.50527	966.796	642.273	0.00151245	0.0254869	0.557033	-0.844166	-1.79523	538.537	966.796	0.0954891	0.816019	0.735834	-0.442547	-1.359	711.402	966.796	0.0493908	0.263488	0.696076	-0.522683	-1.43662	672.963	966.796
RPAIN	RPAIN	RPAIN	RPA-interacting protein	protein_coding	ENSECAG00000011789	0.793305	0.911449	1.05725	0.0803226	1.05725	430	406.713	0.324205	0.517278	0.811024	-0.302184	-1.23301	348.74	430	0.0100709	0.756507	0.577922	-0.791053	-1.73034	248.506	430	0.807049	0.938828	0.949432	-0.074864	-1.05326	408.255	430
TM9SF2	TM9SF2	TM9SF2	Transmembrane 9 superfamily member 2	protein_coding	ENSECAG00000023803	0.0121327	0.150596	0.757689	-0.400322	-1.3198	10044.5	13256.8	0.157386	0.356799	1.1693	0.225651	1.1693	11745.1	10044.5	0.771219	0.944486	0.968342	-0.046412	-1.03269	9726.54	10044.5	0.109223	0.415054	1.19388	0.255659	1.19388	11992	10044.5
RTEL1	RTEL1	RTEL1	Regulator of telomere elongation helicase 1	protein_coding	ENSECAG00000021707	0.0121604	0.150671	1.41835	0.504217	1.41835	967.603	682.202	0.832041	0.904948	0.971019	-0.0424292	-1.02985	939.561	967.603	0.472048	0.86723	1.1047	0.143652	1.1047	1068.91	967.603	0.380354	0.724797	1.12936	0.175512	1.12936	1092.78	967.603
COG4	COG4	COG4	Conserved oligomeric Golgi complex subunit 4	protein_coding	ENSECAG00000014431	0.01217	0.150671	1.19901	0.261841	1.19901	1977.18	1649.01	0.00441079	0.0533431	0.814193	-0.296557	-1.22821	1609.8	1977.18	0.206895	0.816019	0.913162	-0.131057	-1.0951	1805.48	1977.18	0.176392	0.531219	0.906925	-0.140945	-1.10263	1793.15	1977.18
DKK1	DKK1	DKK1	Dickkopf-related protein 1	protein_coding	ENSECAG00000017837	0.0121782	0.150671	0.368232	-1.44131	-2.71568	108.638	295.026	0.608503	0.751792	0.814227	-0.296496	-1.22816	88.456	108.638	0.736744	0.938063	0.873988	-0.194315	-1.14418	94.9482	108.638	0.193698	0.553327	1.68056	0.748941	1.68056	182.572	108.638
PPP2CB	PPP2CB	PPP2CB	Serine/threonine-protein phosphatase 2A catalytic subunit beta isoform	protein_coding	ENSECAG00000011173	0.012188	0.150671	0.721369	-0.47119	-1.38625	4279.05	5931.84	0.116663	0.306571	1.2268	0.294898	1.2268	5249.53	4279.05	0.629764	0.904261	0.939106	-0.0906397	-1.06484	4018.48	4279.05	0.0833537	0.359946	1.25314	0.325544	1.25314	5362.23	4279.05
TRIM27	TRIM27	TRIM27	Zinc finger protein RFP	protein_coding	ENSECAG00000019089	0.0122426	0.150952	1.19345	0.255139	1.19345	2417.31	2025.48	0.0129936	0.100368	0.839551	-0.25231	-1.19111	2029.46	2417.31	0.726194	0.935534	0.975718	-0.0354642	-1.02489	2358.62	2417.31	0.129457	0.453464	0.898611	-0.154231	-1.11283	2172.23	2417.31
HEBP1	HEBP1	HEBP1	Heme-binding protein 1	protein_coding	ENSECAG00000016911	0.109328	0.429721	1.37905	0.463674	1.37905	5141.19	3728.07	7.97933e-05	0.00289215	0.45285	-1.1429	-2.20824	2328.18	5141.19	0.137659	0.816019	0.742377	-0.429775	-1.34702	3816.7	5141.19	3.45379e-05	0.00107665	0.435222	-1.20018	-2.29768	2237.56	5141.19
ENSECAG00000019585	ENSECAG00000019585	---	Purine nucleoside phosphorylase	protein_coding	ENSECAG00000019585	0.00732794	0.116797	1.70816	0.772445	1.70816	1950.93	1142.12	0.00337805	0.0444068	0.55711	-0.843967	-1.79498	1086.88	1950.93	0.468727	0.867094	0.865537	-0.208332	-1.15535	1688.6	1950.93	0.0368	0.218535	0.659213	-0.601184	-1.51696	1286.08	1950.93
CD38	CD38	CD38	ADP-ribosyl cyclase/cyclic ADP-ribose hydrolase 1	protein_coding	ENSECAG00000020720	0.338357	0.663476	0.79759	-0.326281	-1.25378	473.951	594.229	0.332575	0.525658	0.795095	-0.3308	-1.25771	376.836	473.951	0.541976	0.88341	0.86575	-0.207978	-1.15507	410.323	473.951	0.000511952	0.00976936	0.436578	-1.19569	-2.29054	206.916	473.951
ENSECAG00000037149	ENSECAG00000037149	---	Xanthine dehydrogenase	protein_coding	ENSECAG00000037149	0.882026	0.952379	0.960971	-0.0574352	-1.04061	984.388	1024.37	0.35328	0.545092	0.779505	-0.35937	-1.28287	767.336	984.388	0.732078	0.936349	0.912268	-0.132471	-1.09617	898.026	984.388	0.00209765	0.0291364	0.436962	-1.19442	-2.28853	430.14	984.388
LCT	LCT	LCT	Lactase-phlorizin hydrolase	protein_coding	ENSECAG00000018594	0.0123947	0.152296	2.52443	1.33596	2.52443	85.3656	33.8158	0.610227	0.752803	0.831565	-0.2661	-1.20255	70.987	85.3656	0.369257	0.837479	0.722358	-0.469214	-1.38435	61.6645	85.3656	0.188095	0.545883	0.618387	-0.693418	-1.61711	52.789	85.3656
CALR	CALR	CALR	Calreticulin	protein_coding	ENSECAG00000008164	0.0428698	0.286523	1.41068	0.496386	1.41068	60374.9	42798.6	0.000647346	0.0139713	0.560133	-0.83616	-1.78529	33817.9	60374.9	0.310121	0.819858	0.841604	-0.248787	-1.18821	50811.7	60374.9	0.00496863	0.0547891	0.620451	-0.688611	-1.61173	37459.7	60374.9
KAT2A	KAT2A	KAT2A	Histone acetyltransferase KAT2A	protein_coding	ENSECAG00000025059	0.0124189	0.152296	1.59548	0.67399	1.59548	744.035	466.339	0.243108	0.445122	0.804671	-0.313528	-1.24274	598.704	744.035	0.729834	0.936349	0.937815	-0.0926244	-1.06631	697.767	744.035	0.351225	0.70182	1.18923	0.250024	1.18923	884.826	744.035
DPM1	DPM1	DPM1	Dolichol-phosphate mannosyltransferase subunit 1	protein_coding	ENSECAG00000011277	0.0124981	0.153114	0.767772	-0.381249	-1.30247	1312.29	1709.21	0.114243	0.303271	1.18175	0.240929	1.18175	1550.8	1312.29	0.876939	0.969886	1.01652	0.0236373	1.01652	1333.97	1312.29	0.0269413	0.178893	1.2638	0.337766	1.2638	1658.47	1312.29
MOB4	MOB4	MOB4	MOB-like protein phocein	protein_coding	ENSECAG00000015560	0.0125142	0.153158	0.776457	-0.365022	-1.2879	1001.63	1290	0.0853636	0.264261	1.19019	0.251186	1.19019	1192.13	1001.63	0.507795	0.873308	1.06935	0.0967335	1.06935	1071.1	1001.63	0.0272503	0.179873	1.25078	0.322825	1.25078	1252.82	1001.63
GLDN	GLDN	GLDN	Gliomedin	protein_coding	ENSECAG00000019919	0.059894	0.332019	0.610231	-0.712572	-1.63872	147.304	241.39	2.80103e-07	2.76737e-05	0.243225	-2.03964	-4.11142	35.828	147.304	0.650523	0.911662	0.887373	-0.172387	-1.12692	130.714	147.304	0.00232358	0.0312472	0.439576	-1.18582	-2.27492	64.7513	147.304
MYO1G	MYO1G	MYO1G	Unconventional myosin-Ig	protein_coding	ENSECAG00000017799	0.012654	0.154246	1.93381	0.951443	1.93381	13955	7216.36	0.0468857	0.196728	0.591203	-0.758275	-1.69147	8250.26	13955	0.358522	0.832771	0.784417	-0.350308	-1.27483	10946.6	13955	0.288412	0.6542	0.75521	-0.405051	-1.32414	10539	13955
RPS20	RPS20	RPS20	40S ribosomal protein S20	protein_coding	ENSECAG00000012463	0.0126694	0.154246	1.96802	0.976744	1.96802	39203.1	19920.1	0.0120966	0.0958018	0.505876	-0.983145	-1.97677	19831.9	39203.1	0.332556	0.825561	0.768638	-0.379624	-1.301	30133	39203.1	0.145754	0.481951	0.673647	-0.569934	-1.48446	26409	39203.1
INPP1	INPP1	INPP1	Inositol polyphosphate-1-phosphatase	protein_coding	ENSECAG00000024698	0.00739316	0.117337	1.65972	0.730939	1.65972	320.337	193.007	0.00215754	0.0329988	0.560498	-0.835218	-1.78413	179.548	320.337	0.808573	0.955117	0.955776	-0.0652554	-1.04627	306.17	320.337	0.0418533	0.235409	0.681322	-0.553591	-1.46773	218.253	320.337
CDK5RAP3	CDK5RAP3	CDK5RAP3	CDK5 regulatory subunit-associated protein 3	protein_coding	ENSECAG00000018688	0.00499642	0.0950484	1.61077	0.687754	1.61077	2397.57	1488.46	0.000664519	0.0142077	0.561087	-0.833704	-1.78225	1345.24	2397.57	0.258459	0.816019	0.825659	-0.276382	-1.21115	1979.57	2397.57	0.0313183	0.197265	0.693888	-0.527226	-1.44116	1663.64	2397.57
AQP3	AQP3	AQP3	Aquaporin-3	protein_coding	ENSECAG00000021134	0.00406855	0.0856625	2.15936	1.11061	2.15936	662.565	306.834	9.62081e-05	0.00331977	0.351317	-1.50915	-2.84643	232.771	662.565	0.829952	0.958943	0.944343	-0.0826164	-1.05894	625.689	662.565	0.00217338	0.0298164	0.439658	-1.18554	-2.27449	291.302	662.565
UBXN8	UBXN8	UBXN8	UBX domain-containing protein 8	protein_coding	ENSECAG00000012944	0.0127146	0.154246	0.723849	-0.46624	-1.3815	854.234	1180.13	0.205998	0.408981	1.17824	0.236627	1.17824	1006.49	854.234	0.920276	0.979198	1.01307	0.0187399	1.01307	865.402	854.234	0.36196	0.709055	1.12577	0.170916	1.12577	961.674	854.234
ZNF16	ZNF16	ZNF16	Zinc finger protein 16	protein_coding	ENSECAG00000004246	0.0127146	0.154246	1.36165	0.445358	1.36165	400.962	294.467	0.0565139	0.217584	0.791124	-0.338024	-1.26402	317.211	400.962	0.363602	0.834912	0.894942	-0.160134	-1.11739	358.837	400.962	0.0107762	0.0952517	0.729124	-0.455763	-1.37151	292.351	400.962
MBD4	MBD4	MBD4	Methyl-CpG-binding domain protein 4	protein_coding	ENSECAG00000022106	0.438331	0.731108	1.08069	0.11195	1.08069	942.938	872.535	0.177734	0.378681	0.874007	-0.194283	-1.14416	824.134	942.938	0.152363	0.816019	0.866893	-0.206074	-1.15354	817.426	942.938	0.458912	0.777719	0.92854	-0.106964	-1.07696	875.555	942.938
CSRNP1	CSRNP1	CSRNP1	Cysteine/serine-rich nuclear protein 1	protein_coding	ENSECAG00000000763	3.17138e-08	1.76603e-05	0.498698	-1.00376	-2.00522	8762.19	17570.2	5.63624e-05	0.00219205	1.65957	0.730809	1.65957	14541.5	8762.19	0.475722	0.86723	1.09387	0.129441	1.09387	9584.7	8762.19	4.62292e-05	0.00135816	1.66937	0.739304	1.66937	14627.3	8762.19
GRB10	GRB10	GRB10	Growth factor receptor-bound protein 10	protein_coding	ENSECAG00000024158	0.00993166	0.135644	1.67498	0.74414	1.67498	622.13	371.426	0.000295315	0.00795144	0.484568	-1.04523	-2.06369	301.464	622.13	0.125522	0.816019	0.736995	-0.440273	-1.35686	458.506	622.13	4.96704e-05	0.00143856	0.442651	-1.17576	-2.25912	275.386	622.13
MAPKAPK3	MAPKAPK3	MAPKAPK3	Non-specific serine/threonine protein kinase	protein_coding	ENSECAG00000008331	0.27874	0.62028	0.931338	-0.102623	-1.07372	3631.37	3899.09	0.0487544	0.2005	0.878558	-0.18679	-1.13823	3190.37	3631.37	0.362803	0.834912	1.06145	0.0860369	1.06145	3854.52	3631.37	0.0324353	0.201504	0.868654	-0.203147	-1.15121	3154.4	3631.37
SPG21	SPG21	SPG21	Maspardin	protein_coding	ENSECAG00000012886	0.0128375	0.155083	0.84944	-0.235416	-1.17725	2375.09	2796.06	0.310206	0.504893	0.935556	-0.0961038	-1.06888	2222.03	2375.09	0.279651	0.816019	0.931563	-0.102275	-1.07346	2212.54	2375.09	0.0180705	0.136015	0.855668	-0.224876	-1.16868	2032.29	2375.09
MIF	MIF	MIF	Macrophage migration inhibitory factor	protein_coding	ENSECAG00000012792	0.0229512	0.209832	1.86574	0.89975	1.86574	22499.8	12059.4	0.0143318	0.1052	0.51093	-0.968804	-1.95722	11495.8	22499.8	0.0490669	0.816019	0.582952	-0.77855	-1.71541	13116.3	22499.8	0.108435	0.413885	0.643914	-0.635059	-1.553	14488	22499.8
CEBPZOS	CEBPZOS	CEBPZOS	Protein CEBPZOS	protein_coding	ENSECAG00000026993	0.0214431	0.203854	1.54074	0.623623	1.54074	455.312	295.515	0.00220639	0.0334122	0.562677	-0.82962	-1.77722	256.193	455.312	0.114032	0.816019	0.744219	-0.4262	-1.34369	338.852	455.312	0.0104699	0.0932171	0.617885	-0.694591	-1.61843	281.33	455.312
SLC25A25	SLC25A25	SLC25A25	Calcium-binding mitochondrial carrier protein SCaMC-2	protein_coding	ENSECAG00000015267	0.012926	0.155258	0.685733	-0.544281	-1.45829	1153.14	1681.61	0.0107122	0.0901339	1.47259	0.558361	1.47259	1698.1	1153.14	0.143584	0.816019	1.24843	0.320118	1.24843	1439.61	1153.14	0.00658695	0.0671354	1.51027	0.594808	1.51027	1741.55	1153.14
HAUS4	HAUS4	HAUS4	HAUS augmin-like complex subunit 4	protein_coding	ENSECAG00000007197	0.0129265	0.155258	1.62757	0.702718	1.62757	1427.27	876.937	0.0092746	0.0832976	0.600819	-0.734998	-1.66439	857.533	1427.27	0.405575	0.846459	0.849929	-0.234585	-1.17657	1213.08	1427.27	0.36336	0.709068	0.837059	-0.256599	-1.19466	1194.71	1427.27
IFI6	IFI6	IFI6	Interferon alpha-inducible protein 6	protein_coding	ENSECAG00000000500	0.451352	0.740055	1.20765	0.272199	1.20765	12492.4	10344.4	0.011484	0.0933583	0.530861	-0.913593	-1.88373	6631.72	12492.4	0.031698	0.816019	0.583819	-0.776408	-1.71286	7293.28	12492.4	0.0213381	0.154065	0.561728	-0.832057	-1.78022	7017.31	12492.4
LY5	LY5	LY5	Lymphocyte antigen 75	protein_coding	ENSECAG00000022703	0.867196	0.945937	0.958404	-0.0612938	-1.0434	5844.6	6098.26	0.319953	0.513626	1.28743	0.364498	1.28743	7524.54	5844.6	0.59658	0.896114	1.14393	0.193997	1.14393	6685.8	5844.6	0.266202	0.633006	0.75387	-0.407613	-1.32649	4406.07	5844.6
LY49C	LY49C	LY49C	killer cell lectin-like receptor, subfamily A, member 3	protein_coding	ENSECAG00000036744	0.250831	0.597381	1.47266	0.558424	1.47266	74.42	50.5344	0.401461	0.587119	0.755222	-0.405026	-1.32411	56.2037	74.42	0.262734	0.816019	0.687342	-0.5409	-1.45488	51.152	74.42	0.213865	0.576245	0.657497	-0.604943	-1.52092	48.9309	74.42
ACP5	ACP5	ACP5	Tartrate-resistant acid phosphatase type 5	protein_coding	ENSECAG00000012113	0.0663527	0.347429	1.41576	0.501574	1.41576	8480.81	5990.3	6.20231e-05	0.00235246	0.468337	-1.09438	-2.13521	3971.88	8480.81	0.0340416	0.816019	0.669448	-0.578955	-1.49377	5677.46	8480.81	1.69839e-05	0.000586111	0.442687	-1.17564	-2.25893	3754.34	8480.81
MX1	MX1	MX1	Interferon-induced GTP-binding protein Mx1	protein_coding	ENSECAG00000011776	0.220395	0.566974	1.25155	0.323719	1.25155	6328.94	5056.87	0.00769467	0.0746968	0.613819	-0.704114	-1.62914	3884.83	6328.94	0.136324	0.816019	0.761321	-0.393424	-1.31351	4818.36	6328.94	8.76784e-06	0.000335671	0.442779	-1.17534	-2.25846	2802.32	6328.94
JAML	JAML	JAML	Junctional adhesion molecule-like	protein_coding	ENSECAG00000000400	0.0184049	0.189319	1.53926	0.622234	1.53926	1665.4	1081.95	0.00169326	0.027793	0.56309	-0.828564	-1.77592	937.767	1665.4	0.43242	0.858024	0.866456	-0.206802	-1.15413	1442.99	1665.4	0.0335877	0.206464	0.677941	-0.560769	-1.47505	1129.04	1665.4
POR	POR	POR	NADPH--cytochrome P450 reductase	protein_coding	ENSECAG00000008755	0.0130714	0.155803	1.49631	0.581407	1.49631	3809.57	2545.98	0.0100112	0.0861286	0.658328	-0.603122	-1.519	2507.95	3809.57	0.82885	0.958943	0.965547	-0.0505817	-1.03568	3678.32	3809.57	0.0849408	0.3649	0.756052	-0.403443	-1.32266	2880.23	3809.57
PPM1L	PPM1L	PPM1L	Protein phosphatase 1L	protein_coding	ENSECAG00000020721	0.0130796	0.155803	0.496721	-1.00949	-2.0132	35.8479	72.169	0.00949343	0.0840955	2.06971	1.04943	2.06971	74.1949	35.8479	0.289606	0.816019	1.3501	0.433063	1.3501	48.3981	35.8479	0.0139194	0.113382	2.00059	1.00042	2.00059	71.7167	35.8479
PPIC	PPIC	PPIC	Peptidyl-prolyl cis-trans isomerase C	protein_coding	ENSECAG00000006273	0.0130963	0.155803	0.348716	-1.51988	-2.86766	26.5755	76.2097	0.435137	0.615645	1.39723	0.482569	1.39723	37.1321	26.5755	0.525165	0.878097	1.31293	0.392786	1.31293	34.8917	26.5755	0.0280541	0.183204	2.54489	1.34761	2.54489	67.6319	26.5755
PFKL	PFKL	PFKL	ATP-dependent 6-phosphofructokinase, liver type	protein_coding	ENSECAG00000017863	0.0131023	0.155803	1.7046	0.769435	1.7046	9884.81	5798.89	0.0229188	0.136102	0.613273	-0.705399	-1.6306	6062.08	9884.81	0.101671	0.816019	0.703436	-0.507509	-1.42159	6953.33	9884.81	0.0834038	0.360035	0.689266	-0.536867	-1.45082	6813.26	9884.81
GMDS	GMDS	GMDS	GDP-mannose 4,6 dehydratase	protein_coding	ENSECAG00000001999	0.0131179	0.155803	1.63596	0.710137	1.63596	1246.02	761.643	0.0166422	0.114248	0.622075	-0.684839	-1.60752	775.116	1246.02	0.327533	0.824713	0.823814	-0.279609	-1.21387	1026.49	1246.02	0.1923	0.552169	0.772289	-0.372787	-1.29485	962.285	1246.02
TACC2	TACC2	TACC2	Transforming acidic coiled-coil-containing protein 2	protein_coding	ENSECAG00000018280	0.0131302	0.155803	0.587438	-0.767492	-1.70231	824.179	1403.01	0.0299608	0.15694	1.59274	0.671513	1.59274	1312.7	824.179	0.564536	0.887739	0.883606	-0.178525	-1.13173	728.249	824.179	0.102878	0.405052	1.41911	0.504986	1.41911	1169.6	824.179
ZFP69	ZFP69	ZFP69	Zinc finger protein 69 homolog	protein_coding	ENSECAG00000022039	0.0131373	0.155803	1.39342	0.478634	1.39342	596.297	427.937	0.337364	0.530354	0.880357	-0.183839	-1.1359	524.954	596.297	0.915844	0.978283	1.01409	0.020185	1.01409	604.699	596.297	0.228262	0.593094	0.851654	-0.23166	-1.17419	507.839	596.297
NMRAL1	NMRAL1	NMRAL1	NmrA-like family domain-containing protein 1	protein_coding	ENSECAG00000019034	0.0131627	0.155954	2.12276	1.08594	2.12276	1208.14	569.135	0.0118359	0.0948529	0.465897	-1.10192	-2.14639	562.869	1208.14	0.363797	0.834912	0.759393	-0.397081	-1.31684	917.453	1208.14	0.316714	0.676794	0.738159	-0.437996	-1.35472	891.799	1208.14
RGS6	RGS6	RGS6	Regulator of G-protein signaling 6	protein_coding	ENSECAG00000011760	0.0132171	0.156314	3.56845	1.8353	3.56845	33.1322	9.28476	0.112863	0.301108	0.455911	-1.13318	-2.19341	15.1053	33.1322	0.272332	0.816019	0.584039	-0.775864	-1.71222	19.3505	33.1322	0.0690033	0.32242	0.401429	-1.31678	-2.4911	13.3002	33.1322
PIR	PIR	PIR	Pirin	protein_coding	ENSECAG00000013700	0.591329	0.818634	1.10214	0.140311	1.10214	326.183	295.954	8.7173e-06	0.000496537	0.442094	-1.17757	-2.26196	144.204	326.183	0.740313	0.938491	0.941978	-0.0862344	-1.0616	307.258	326.183	1.02878e-05	0.000383088	0.443145	-1.17415	-2.2566	144.546	326.183
DERPC	DERPC	DERPC	Decreased expression in renal and prostate cancer protein	protein_coding	ENSECAG00000009022	0.0132815	0.156755	1.201	0.26424	1.201	3886.87	3236.36	0.225065	0.428327	0.914358	-0.12917	-1.09366	3553.99	3886.87	0.645877	0.909733	1.03444	0.0488557	1.03444	4020.75	3886.87	0.609769	0.857372	0.963001	-0.0543913	-1.03842	3743.06	3886.87
ENSECAG00000037840	ENSECAG00000037840	---	GTPase IMAP family member 2-like	protein_coding	ENSECAG00000037840	0.456116	0.743141	1.14595	0.196545	1.14595	939.942	820.228	0.202602	0.405501	0.792292	-0.335896	-1.26216	744.708	939.942	0.129341	0.816019	0.757986	-0.399758	-1.31929	712.462	939.942	1.32169e-05	0.00047207	0.448804	-1.15584	-2.22815	421.849	939.942
LTBP2	LTBP2	LTBP2	Latent transforming growth factor beta binding protein 2	protein_coding	ENSECAG00000018631	0.892809	0.95719	0.963451	-0.0537168	-1.03794	744.961	773.221	0.13667	0.334932	1.50793	0.592567	1.50793	1123.35	744.961	0.272322	0.816019	1.35386	0.437083	1.35386	1008.58	744.961	0.994743	0.997982	1.00182	0.00262693	1.00182	746.318	744.961
TLR10	TLR10	TLR10	Toll-like receptor 10	protein_coding	ENSECAG00000020892	0.013343	0.156937	1.56507	0.646226	1.56507	574.647	367.171	0.115245	0.304874	0.752809	-0.409645	-1.32836	432.599	574.647	0.258453	0.816019	1.22482	0.292564	1.22482	703.837	574.647	0.151992	0.492999	0.772099	-0.373143	-1.29517	443.684	574.647
SLC35G1	SLC35G1	SLC35G1	Solute carrier family 35 member G1	protein_coding	ENSECAG00000024593	0.000164336	0.0117051	0.493572	-1.01867	-2.02605	125.384	254.035	2.21937e-05	0.0010619	2.20626	1.1416	2.20626	276.631	125.384	0.0991446	0.816019	1.36343	0.447238	1.36343	170.952	125.384	0.0509583	0.26858	1.44561	0.531676	1.44561	181.256	125.384
HDAC5	HDAC5	HDAC5	Histone deacetylase 5	protein_coding	ENSECAG00000021398	0.086506	0.388281	1.31123	0.390917	1.31123	2259.55	1723.23	0.000363791	0.00930837	0.568996	-0.813509	-1.75748	1285.67	2259.55	0.0858025	0.816019	0.762361	-0.391453	-1.31171	1722.59	2259.55	0.00818646	0.0784147	0.658188	-0.603429	-1.51932	1487.21	2259.55
PIGN	PIGN	PIGN	GPI ethanolamine phosphate transferase 1	protein_coding	ENSECAG00000000728	0.0133786	0.156956	0.660887	-0.597525	-1.51312	463.655	701.565	0.020186	0.127094	1.47476	0.560481	1.47476	683.78	463.655	0.222718	0.816019	1.22644	0.294471	1.22644	568.643	463.655	0.130513	0.455014	1.28861	0.365815	1.28861	597.47	463.655
SRGAP3	SRGAP3	SRGAP3	SLIT-ROBO Rho GTPase-activating protein 3	protein_coding	ENSECAG00000010118	0.0133882	0.156956	2.32757	1.21883	2.32757	118.48	50.903	0.0602711	0.224159	0.529506	-0.917281	-1.88855	62.736	118.48	0.623418	0.902631	1.17838	0.236805	1.17838	139.615	118.48	0.092794	0.383413	0.565545	-0.822287	-1.76821	67.0059	118.48
IDH3G	IDH3G	IDH3G	Isocitrate dehydrogenase [NAD] subunit gamma, mitochondrial	protein_coding	ENSECAG00000018509	0.0720058	0.361826	1.38566	0.470569	1.38566	2996.71	2162.67	0.00203285	0.0318065	0.5715	-0.807174	-1.74978	1712.62	2996.71	0.0881802	0.816019	0.734212	-0.445731	-1.362	2200.22	2996.71	0.00459506	0.0519028	0.598044	-0.741675	-1.67212	1792.17	2996.71
TMEM187	TMEM187	TMEM187	Transmembrane protein 187	protein_coding	ENSECAG00000001086	0.00891357	0.127273	1.7063	0.770871	1.7063	157.052	92.0425	4.64862e-07	4.31441e-05	0.350227	-1.51364	-2.85529	55.0038	157.052	0.196366	0.816019	0.771785	-0.373728	-1.2957	121.211	157.052	0.000111247	0.00279281	0.449281	-1.15431	-2.22578	70.5606	157.052
TRAIP	TRAIP	TRAIP	E3 ubiquitin-protein ligase TRAIP	protein_coding	ENSECAG00000016029	0.0134792	0.15757	1.43757	0.523635	1.43757	331.348	230.491	0.365498	0.556032	0.876882	-0.189545	-1.1404	290.553	331.348	0.385287	0.843053	1.13335	0.180597	1.13335	375.534	331.348	0.159381	0.503762	0.814163	-0.296611	-1.22826	269.771	331.348
NPEPL1	NPEPL1	NPEPL1	Probable aminopeptidase NPEPL1	protein_coding	ENSECAG00000022211	0.0135429	0.158164	1.66499	0.73551	1.66499	573.753	344.6	0.0254439	0.143405	0.631082	-0.664101	-1.58458	362.085	573.753	0.93042	0.981854	1.01807	0.0258418	1.01807	584.123	573.753	0.0811582	0.354716	0.698048	-0.518601	-1.43257	400.508	573.753
ARPC5	ARPC5	ARPC5	Actin-related protein 2/3 complex subunit 5	protein_coding	ENSECAG00000019128	0.0135731	0.158245	0.76833	-0.380203	-1.30152	27894.7	36305.7	0.12885	0.324732	1.17602	0.23391	1.17602	32804.7	27894.7	0.921793	0.979351	1.01054	0.0151217	1.01054	28188.6	27894.7	0.275812	0.641703	1.1234	0.167867	1.1234	31336.8	27894.7
ARMCX1	ARMCX1	ARMCX1	Armadillo repeat-containing X-linked protein 1	protein_coding	ENSECAG00000023779	0.0135757	0.158245	0.583493	-0.777214	-1.71382	101.602	174.128	0.15045	0.349414	1.36923	0.45336	1.36923	139.117	101.602	0.457595	0.864999	1.17659	0.234615	1.17659	119.545	101.602	0.210972	0.572905	1.31615	0.39632	1.31615	133.724	101.602
SERP1	SERP1	SERP1	Stress-associated endoplasmic reticulum protein 1	protein_coding	ENSECAG00000033049	0.0136339	0.158772	1.47022	0.556035	1.47022	4406.52	2997.18	0.00578395	0.0637796	0.649806	-0.62192	-1.53892	2863.38	4406.52	0.171993	0.816019	0.807975	-0.307618	-1.23766	3560.36	4406.52	0.0320947	0.199996	0.715468	-0.483042	-1.39769	3152.73	4406.52
LRRC51	LRRC51	LRRC51	leucine rich repeat containing 51	protein_coding	ENSECAG00000022725	0.93669	0.9753	1.02577	0.0367119	1.02577	164.035	159.913	0.480906	0.653838	1.2523	0.324583	1.2523	205.421	164.035	0.627661	0.903946	1.16744	0.223344	1.16744	191.5	164.035	0.636194	0.872301	1.16331	0.218236	1.16331	190.824	164.035
MTUS1	MTUS1	MTUS1	Microtubule-associated tumor suppressor 1	protein_coding	ENSECAG00000031983	0.0138069	0.160315	0.500785	-0.997737	-1.99687	2241.43	4475.83	0.0044325	0.053392	2.22369	1.15295	2.22369	4984.23	2241.43	0.730954	0.936349	1.10142	0.139363	1.10142	2468.75	2241.43	0.0261001	0.17552	1.86802	0.901514	1.86802	4187.04	2241.43
PPIF	PPIF	PPIF	Peptidyl-prolyl cis-trans isomerase F, mitochondrial	protein_coding	ENSECAG00000008796	0.0138118	0.160315	0.808596	-0.306509	-1.23671	1567.72	1938.81	0.541626	0.700978	0.948632	-0.0760802	-1.05415	1487.18	1567.72	0.238673	0.816019	0.903237	-0.146824	-1.10713	1416.02	1567.72	0.736118	0.913575	0.971248	-0.0420881	-1.0296	1522.64	1567.72
LRP12	LRP12	LRP12	LDL receptor related protein 12	protein_coding	ENSECAG00000016556	0.36433	0.682687	0.694291	-0.526387	-1.44032	343.746	495.104	0.106716	0.29284	1.9123	0.935311	1.9123	657.347	343.746	0.956494	0.988944	1.02219	0.0316629	1.02219	351.374	343.746	0.494248	0.797659	1.31652	0.39673	1.31652	452.549	343.746
RPS6KC1	RPS6KC1	RPS6KC1	Ribosomal protein S6 kinase delta-1	protein_coding	ENSECAG00000021706	0.0138332	0.160332	0.686157	-0.543388	-1.45739	1370.95	1998.01	0.0584874	0.22163	1.33565	0.417545	1.33565	1831.11	1370.95	0.809475	0.955117	1.0376	0.0532436	1.0376	1422.49	1370.95	0.476401	0.788879	1.11525	0.157371	1.11525	1528.95	1370.95
LRIG1	LRIG1	LRIG1	Leucine rich repeats and immunoglobulin like domains 1	protein_coding	ENSECAG00000009328	0.0773036	0.373588	0.472275	-1.0823	-2.11741	90.8935	192.459	0.0637484	0.231402	2.19588	1.1348	2.19588	199.591	90.8935	0.951424	0.988227	1.02629	0.03744	1.02629	93.2832	90.8935	0.00653492	0.0668274	3.16769	1.66343	3.16769	287.922	90.8935
ARHGAP15	ARHGAP15	ARHGAP15	Rho GTPase-activating protein 15	protein_coding	ENSECAG00000012312	0.000787223	0.0313126	1.66069	0.731786	1.66069	1702.38	1025.1	0.000221919	0.00636405	0.572659	-0.804252	-1.74624	974.882	1702.38	0.805846	0.954835	0.963684	-0.0533685	-1.03768	1640.55	1702.38	0.049677	0.264369	0.743709	-0.427189	-1.34461	1266.07	1702.38
HSF4	HSF4	HSF4	Heat shock factor protein 4	protein_coding	ENSECAG00000016708	0.0138963	0.160608	0.684341	-0.547212	-1.46126	401.549	586.767	0.189665	0.391364	1.22417	0.291803	1.22417	491.564	401.549	0.0980811	0.816019	1.29009	0.367475	1.29009	518.036	401.549	0.0832841	0.359783	1.3066	0.385813	1.3066	524.662	401.549
FGFR1	FGFR1	FGFR1	Fibroblast growth factor receptor 1	protein_coding	ENSECAG00000015006	3.08869e-06	0.000663851	0.492882	-1.02068	-2.02888	968.747	1965.47	0.00612171	0.0657495	1.5158	0.60008	1.5158	1468.43	968.747	0.224107	0.816019	1.20274	0.26632	1.20274	1165.15	968.747	0.136034	0.46435	1.25434	0.326933	1.25434	1215.14	968.747
PIK3IP1	PIK3IP1	PIK3IP1	Phosphoinositide-3-kinase-interacting protein 1	protein_coding	ENSECAG00000007355	0.00325941	0.0757705	1.69376	0.76023	1.69376	129.795	76.6311	0.093311	0.274206	0.745728	-0.423279	-1.34097	96.7915	129.795	0.0256939	0.816019	1.46165	0.547601	1.46165	189.715	129.795	1.49074e-05	0.000524801	0.453208	-1.14176	-2.20649	58.824	129.795
SIRT2	SIRT2	SIRT2	NAD-dependent protein deacetylase sirtuin-2	protein_coding	ENSECAG00000023223	0.438304	0.731108	1.15452	0.207295	1.15452	4058.37	3515.2	0.00278145	0.0385265	0.574237	-0.800281	-1.74144	2330.47	4058.37	0.142337	0.816019	0.761894	-0.392338	-1.31252	3092.05	4058.37	0.0184036	0.137982	0.645811	-0.630816	-1.54844	2620.94	4058.37
TONSL	TONSL	TONSL	Tonsoku-like protein	protein_coding	ENSECAG00000014231	0.0140293	0.161535	1.3654	0.449321	1.3654	2714.27	1987.9	0.625138	0.764863	0.940045	-0.0891984	-1.06378	2551.54	2714.27	0.61151	0.900056	0.937763	-0.0927049	-1.06637	2545.35	2714.27	0.513208	0.809283	1.08627	0.119377	1.08627	2948.42	2714.27
MINDY4	MINDY4	MINDY4	Probable ubiquitin carboxyl-terminal hydrolase MINDY-4	protein_coding	ENSECAG00000016135	0.026688	0.228335	1.40565	0.491239	1.40565	187.581	133.448	0.00361523	0.046769	0.640426	-0.642896	-1.56146	120.132	187.581	0.000521716	0.212898	0.587618	-0.767049	-1.70179	110.226	187.581	0.00466292	0.0523775	0.645991	-0.630415	-1.54801	121.176	187.581
CCDC88B	CCDC88B	CCDC88B	Coiled-coil domain-containing protein 88B	protein_coding	ENSECAG00000017900	0.0142102	0.163311	2.22083	1.1511	2.22083	3260.62	1468.2	0.131697	0.327998	0.612425	-0.707395	-1.63285	1996.89	3260.62	0.563961	0.887739	0.828922	-0.270691	-1.20639	2702.8	3260.62	0.9495	0.983975	0.979614	-0.0297154	-1.02081	3194.15	3260.62
CHEK2	CHEK2	CHEK2	Serine/threonine-protein kinase Chk2	protein_coding	ENSECAG00000004845	0.0142383	0.163481	1.41096	0.496679	1.41096	521.808	369.824	0.704413	0.820902	0.94856	-0.0761885	-1.05423	494.966	521.808	0.0664676	0.816019	1.28945	0.366751	1.28945	672.843	521.808	0.208991	0.570474	1.1909	0.252052	1.1909	621.421	521.808
SLC11A1	SLC11A1	SLC11A1	Natural resistance-associated macrophage protein 1	protein_coding	ENSECAG00000015807	0.014352	0.164471	1.97767	0.983799	1.97767	1327.67	671.329	0.00642054	0.0678087	0.468179	-1.09487	-2.13593	621.585	1327.67	0.181016	0.816019	0.689336	-0.53672	-1.45067	915.208	1327.67	0.0242634	0.167762	0.533993	-0.905106	-1.87268	708.964	1327.67
UBAP1	UBAP1	UBAP1	Ubiquitin-associated protein 1	protein_coding	ENSECAG00000004463	0.0143644	0.164471	0.810307	-0.30346	-1.2341	2960.04	3652.99	0.911979	0.95046	0.990543	-0.013708	-1.00955	2932.05	2960.04	0.818064	0.95538	0.98043	-0.0285134	-1.01996	2902.11	2960.04	0.122911	0.440931	1.14181	0.191324	1.14181	3379.81	2960.04
ENSECAG00000033762	ENSECAG00000033762	---	Phosphatidylinositol-4-phosphate 5-kinase like 1	protein_coding	ENSECAG00000033762	0.216522	0.562949	1.35224	0.435356	1.35224	97.1484	71.8424	0.30101	0.497662	0.778396	-0.361424	-1.28469	75.6199	97.1484	0.265935	0.816019	0.764163	-0.388048	-1.30862	74.2372	97.1484	0.00164447	0.0243903	0.454884	-1.13643	-2.19836	44.1913	97.1484
FBRS	FBRS	FBRS	Probable fibrosin-1	protein_coding	ENSECAG00000022545	0.0143851	0.164549	0.694599	-0.525748	-1.43968	5397.18	7770.21	0.0141303	0.104421	1.44098	0.527048	1.44098	7777.22	5397.18	0.717076	0.933056	1.05544	0.0778453	1.05544	5696.4	5397.18	0.0689289	0.32242	1.31107	0.39075	1.31107	7076.11	5397.18
NBAS	NBAS	NBAS	Neuroblastoma-amplified sequence	protein_coding	ENSECAG00000016641	0.014427	0.164798	1.35033	0.43331	1.35033	1083.53	802.419	0.00666426	0.0691897	0.717133	-0.479687	-1.39444	777.035	1083.53	0.449661	0.864209	0.911812	-0.133191	-1.09672	987.975	1083.53	0.044664	0.245592	0.781697	-0.355318	-1.27927	846.991	1083.53
HMGN4	HMGN4	HMGN4	High mobility group nucleosome-binding domain-containing protein 4	protein_coding	ENSECAG00000007912	0.0144414	0.164798	1.37691	0.461434	1.37691	484.411	351.81	0.318005	0.511942	1.13747	0.185828	1.13747	551.003	484.411	0.836788	0.959901	1.02694	0.0383533	1.02694	497.462	484.411	0.534754	0.821888	1.08369	0.115953	1.08369	524.952	484.411
RENBP	RENBP	RENBP	N-acylglucosamine 2-epimerase	protein_coding	ENSECAG00000018888	0.111656	0.432194	1.34348	0.425979	1.34348	1374.05	1022.75	1.42202e-05	0.00075091	0.446048	-1.16473	-2.24191	612.893	1374.05	0.0595823	0.816019	0.705133	-0.504033	-1.41817	968.89	1374.05	2.37952e-05	0.000785755	0.455276	-1.13519	-2.19647	625.573	1374.05
HLA-DMA	HLA-DMA	HLA-DMA	HLA class II histocompatibility antigen, DM alpha chain	protein_coding	ENSECAG00000003669	0.733227	0.888968	1.07083	0.0987326	1.07083	3466.71	3237.4	0.0756093	0.251163	0.699899	-0.514781	-1.42878	2426.35	3466.71	0.188778	0.816019	0.768078	-0.380674	-1.30195	2662.71	3466.71	0.00010628	0.00269017	0.458717	-1.12432	-2.17999	1590.24	3466.71
LLGL1	LLGL1	LLGL1	LLGL scribble cell polarity complex component 1	protein_coding	ENSECAG00000017646	0.277665	0.619366	1.14928	0.200728	1.14928	1862.2	1620.32	0.46229	0.638214	0.910197	-0.13575	-1.09866	1694.97	1862.2	0.371562	0.837479	1.12101	0.164796	1.12101	2087.54	1862.2	0.991923	0.997912	1.0013	0.00187014	1.0013	1864.62	1862.2
SH3TC1	SH3TC1	SH3TC1	SH3 domain and tetratricopeptide repeat-containing protein 1	protein_coding	ENSECAG00000020879	0.0838681	0.384387	1.36757	0.451613	1.36757	1625.44	1188.56	0.00234772	0.0345281	0.576308	-0.795088	-1.73518	936.756	1625.44	0.756957	0.942284	1.05752	0.0806842	1.05752	1718.94	1625.44	0.0382028	0.223613	0.686994	-0.54163	-1.45562	1116.67	1625.44
SIPA1L1	SIPA1L1	SIPA1L1	Signal-induced proliferation-associated 1-like protein 1	protein_coding	ENSECAG00000024286	0.0145879	0.165785	1.33636	0.418314	1.33636	1886.88	1411.95	0.371788	0.56038	1.1114	0.152382	1.1114	2097.09	1886.88	0.114888	0.816019	1.2048	0.268796	1.2048	2273.32	1886.88	0.618736	0.861647	0.942738	-0.0850707	-1.06074	1778.84	1886.88
ISYNA1	ISYNA1	ISYNA1	Inositol-3-phosphate synthase 1	protein_coding	ENSECAG00000019571	0.0146646	0.166489	1.77953	0.831493	1.77953	1719.98	966.538	0.0423672	0.187561	0.619399	-0.69106	-1.61447	1065.35	1719.98	0.562974	0.887739	0.872514	-0.19675	-1.14611	1500.71	1719.98	0.383083	0.727057	0.814022	-0.29686	-1.22847	1400.1	1719.98
SHMT2	SHMT2	SHMT2	Serine hydroxymethyltransferase, mitochondrial	protein_coding	ENSECAG00000021295	7.30503e-05	0.00634708	1.76463	0.819362	1.76463	13066.8	7404.86	0.000121968	0.00397402	0.576906	-0.793593	-1.73339	7538.31	13066.8	0.512874	0.874941	1.09816	0.135088	1.09816	14349.4	13066.8	0.0716264	0.329886	0.772688	-0.372041	-1.29418	10096.6	13066.8
WBP1L	WBP1L	WBP1L	WW domain binding protein 1-like	protein_coding	ENSECAG00000024142	0.0147151	0.166766	1.37525	0.459691	1.37525	692.97	503.887	0.0780629	0.254336	0.795245	-0.330528	-1.25747	551.081	692.97	0.256097	0.816019	1.15812	0.211789	1.15812	802.544	692.97	0.0188716	0.141011	0.735944	-0.442333	-1.3588	509.987	692.97
MGME1	MGME1	MGME1	Mitochondrial genome maintenance exonuclease 1	protein_coding	ENSECAG00000012675	0.0147513	0.167022	1.2522	0.324468	1.2522	843.975	673.992	0.237484	0.439917	0.89751	-0.155999	-1.11419	757.477	843.975	0.22705	0.816019	1.11618	0.158571	1.11618	942.029	843.975	0.317308	0.677355	1.09576	0.131935	1.09576	924.796	843.975
CFL2	CFL2	CFL2	Cofilin-2	protein_coding	ENSECAG00000000511	0.0148591	0.167983	0.630777	-0.664799	-1.58535	998.453	1582.89	0.205082	0.408021	1.27096	0.345917	1.27096	1268.99	998.453	0.963388	0.990805	1.00873	0.0125371	1.00873	1007.17	998.453	0.181362	0.537591	1.28792	0.365041	1.28792	1285.93	998.453
LIG1	LIG1	LIG1	DNA ligase 1	protein_coding	ENSECAG00000015424	0.0148636	0.167983	1.81962	0.86364	1.81962	5712.37	3139.32	0.0326749	0.163255	0.591625	-0.757246	-1.69026	3379.58	5712.37	0.738316	0.938289	0.92121	-0.118399	-1.08553	5262.29	5712.37	0.800557	0.935944	0.939823	-0.0895396	-1.06403	5368.62	5712.37
ADTRP	ADTRP	ADTRP	Androgen-dependent TFPI-regulating protein	protein_coding	ENSECAG00000008190	0.0149306	0.168585	2.3103	1.20808	2.3103	164.056	71.0108	0.074413	0.249694	0.54358	-0.879436	-1.83966	89.1775	164.056	0.284102	0.816019	1.43702	0.523076	1.43702	235.751	164.056	0.423411	0.756049	0.761183	-0.393684	-1.31374	124.877	164.056
EI24	EI24	EI24	Etoposide-induced protein 2.4 homolog	protein_coding	ENSECAG00000015861	0.0149971	0.16918	0.786251	-0.346939	-1.27186	2032.28	2584.78	0.166119	0.366096	1.14665	0.197428	1.14665	2330.32	2032.28	0.637146	0.90755	0.954423	-0.0672991	-1.04775	1939.66	2032.28	0.270786	0.637471	1.11513	0.157217	1.11513	2266.27	2032.28
DNTTIP2	DNTTIP2	DNTTIP2	Deoxynucleotidyltransferase terminal-interacting protein 2	protein_coding	ENSECAG00000022045	0.0150532	0.169616	0.698132	-0.518429	-1.43239	3327.96	4766.96	0.0797184	0.256535	1.29562	0.373639	1.29562	4311.77	3327.96	0.773573	0.944486	0.958354	-0.0613699	-1.04346	3189.37	3327.96	0.0811507	0.354716	1.29413	0.371978	1.29413	4306.8	3327.96
DDB2	DDB2	DDB2	DNA damage-binding protein 2	protein_coding	ENSECAG00000008711	0.152532	0.493292	1.30706	0.386329	1.30706	2120.56	1622.38	0.00368344	0.0473018	0.580548	-0.784512	-1.72251	1231.09	2120.56	0.324361	0.824429	0.831677	-0.265905	-1.20239	1763.62	2120.56	0.0571013	0.288593	0.700327	-0.513899	-1.4279	1485.09	2120.56
SLC2A4RG	SLC2A4RG	SLC2A4RG	SLC2A4 regulator	protein_coding	ENSECAG00000020369	0.0150773	0.169616	2.1151	1.08072	2.1151	667.126	315.412	0.00923913	0.0831657	0.448525	-1.15674	-2.22953	299.223	667.126	0.491589	0.86913	0.809529	-0.304845	-1.23529	540.058	667.126	0.338855	0.693551	0.745175	-0.424348	-1.34197	497.126	667.126
CD3G	CD3G	CD3G	T-cell surface glycoprotein CD3 gamma chain	protein_coding	ENSECAG00000005081	0.0151031	0.169751	1.76364	0.818553	1.76364	5617.59	3185.23	0.0496757	0.202922	0.63243	-0.661021	-1.5812	3552.73	5617.59	0.677699	0.918214	0.907563	-0.13993	-1.10185	5098.32	5617.59	0.712292	0.90456	0.917526	-0.12418	-1.08989	5154.28	5617.59
KLHL21	KLHL21	KLHL21	Kelch-like protein 21	protein_coding	ENSECAG00000038258	0.0151306	0.169904	0.555338	-0.848562	-1.80071	1581.87	2848.48	0.0620697	0.228347	1.57104	0.651723	1.57104	2485.18	1581.87	0.148669	0.816019	1.41862	0.504488	1.41862	2244.07	1581.87	0.113801	0.423505	1.46663	0.552504	1.46663	2320.02	1581.87
KRT10A	KRT10A	KRT10A	Keratin 10A	protein_coding	ENSECAG00000020036	0.949738	0.9809	1.00883	0.0126849	1.00883	1295.11	1283.77	0.321368	0.514954	0.870849	-0.199506	-1.14831	1127.84	1295.11	0.500204	0.871708	0.910336	-0.135529	-1.0985	1178.98	1295.11	0.790853	0.933349	1.03767	0.0533491	1.03767	1343.9	1295.11
KLF5	KLF5	KLF5	Kruppel like factor 5	protein_coding	ENSECAG00000010546	0.394032	0.703149	0.749973	-0.415089	-1.33338	272.11	362.827	0.111546	0.299485	1.70983	0.773855	1.70983	465.263	272.11	0.287088	0.816019	1.43181	0.517845	1.43181	389.611	272.11	0.175704	0.530646	1.579	0.659011	1.579	429.662	272.11
XRCC4	XRCC4	XRCC4	DNA repair protein XRCC4	protein_coding	ENSECAG00000020269	0.0152208	0.170352	1.67046	0.740244	1.67046	134.783	80.6863	0.13656	0.334868	0.733481	-0.447169	-1.36336	98.8607	134.783	0.951986	0.988227	0.987676	-0.01789	-1.01248	133.122	134.783	0.163867	0.510421	0.747245	-0.420347	-1.33825	100.716	134.783
CRABP2	CRABP2	CRABP2	Cellular retinoic acid-binding protein 2	protein_coding	ENSECAG00000016560	0.0152395	0.170352	0.516674	-0.952673	-1.93545	3295.65	6378.58	0.209462	0.412294	1.40712	0.492744	1.40712	4637.37	3295.65	0.637044	0.90755	1.13702	0.185259	1.13702	3747.22	3295.65	0.115382	0.425927	1.53493	0.618169	1.53493	5058.58	3295.65
SYNE1	SYNE1	SYNE1	Nesprin-1	protein_coding	ENSECAG00000017353	0.01524	0.170352	1.42296	0.508892	1.42296	2668.03	1874.99	0.185118	0.38659	0.824986	-0.277558	-1.21214	2201.09	2668.03	0.140784	0.816019	1.23809	0.308118	1.23809	3303.27	2668.03	0.0918585	0.380939	0.782772	-0.353337	-1.27751	2088.46	2668.03
CCL5	CCL5	CCL5	C-C motif chemokine 5	protein_coding	ENSECAG00000024888	0.793524	0.911455	0.934634	-0.0975271	-1.06994	42540.1	45515.3	0.651496	0.783605	1.12374	0.168302	1.12374	47803.8	42540.1	0.0416853	0.816019	0.590942	-0.75891	-1.69221	25138.8	42540.1	0.188646	0.546619	1.40428	0.489832	1.40428	59738.3	42540.1
TESPA1	TESPA1	TESPA1	Protein TESPA1	protein_coding	ENSECAG00000007656	0.0152783	0.170469	1.47244	0.55821	1.47244	2325.72	1579.5	0.0358188	0.171747	0.715682	-0.482608	-1.39727	1664.48	2325.72	0.993665	0.997817	0.998737	-0.00182336	-1.00126	2322.78	2325.72	0.125802	0.446856	0.783458	-0.352072	-1.27639	1822.1	2325.72
TINF2	TINF2	TINF2	TERF1-interacting nuclear factor 2	protein_coding	ENSECAG00000013791	0.00363856	0.0808415	1.59343	0.672139	1.59343	2241.42	1406.66	0.000697105	0.0146739	0.580986	-0.783425	-1.72121	1302.23	2241.42	0.0878523	0.816019	0.761101	-0.393841	-1.31389	1705.94	2241.42	0.00829792	0.0792962	0.655194	-0.610005	-1.52626	1468.56	2241.42
ENSECAG00000015026	ENSECAG00000015026	---	Chromosome 25 C9orf50 homolog	protein_coding	ENSECAG00000015026	0.144918	0.482574	1.26771	0.342223	1.26771	217.513	171.579	5.37088e-05	0.00210893	0.514381	-0.959091	-1.94408	111.884	217.513	0.0100003	0.756507	0.658206	-0.603389	-1.51928	143.168	217.513	3.35529e-06	0.000144738	0.459988	-1.12033	-2.17397	100.053	217.513
JAKMIP1	JAKMIP1	JAKMIP1	Janus kinase and microtubule-interacting protein 1	protein_coding	ENSECAG00000022869	0.015451	0.171831	1.84748	0.885558	1.84748	802.377	434.309	0.00992669	0.0856681	0.520445	-0.942182	-1.92143	417.593	802.377	0.873152	0.969493	0.960476	-0.058178	-1.04115	770.664	802.377	0.0902367	0.377429	0.65119	-0.61885	-1.53565	522.5	802.377
INPP5K	INPP5K	INPP5K	Inositol polyphosphate 5-phosphatase K	protein_coding	ENSECAG00000016734	0.0154697	0.171831	1.4235	0.509442	1.4235	781.88	549.266	0.159319	0.35957	0.815117	-0.294921	-1.22682	637.324	781.88	0.868778	0.96861	0.976347	-0.0345337	-1.02423	763.386	781.88	0.272291	0.637949	0.852423	-0.230359	-1.17313	666.493	781.88
UHRF1	UHRF1	UHRF1	E3 ubiquitin-protein ligase UHRF1	protein_coding	ENSECAG00000013193	0.0155131	0.17206	1.37428	0.458676	1.37428	7525.6	5476.03	0.770249	0.864607	0.962386	-0.055312	-1.03908	7242.54	7525.6	0.226698	0.816019	1.17194	0.228894	1.17194	8819.53	7525.6	0.0778819	0.347063	1.2604	0.333881	1.2604	9485.27	7525.6
CDKN2D	CDKN2D	CDKN2D	Cyclin-dependent kinase 4 inhibitor D	protein_coding	ENSECAG00000034985	0.0155193	0.17206	2.05362	1.03817	2.05362	1139.4	554.822	0.0178236	0.11919	0.494556	-1.0158	-2.02202	563.494	1139.4	0.453491	0.864999	0.800532	-0.32097	-1.24917	912.122	1139.4	0.203405	0.564419	0.685363	-0.545061	-1.45908	780.899	1139.4
DDX52	DDX52	DDX52	Probable ATP-dependent RNA helicase DDX52	protein_coding	ENSECAG00000012286	0.0155443	0.172182	0.674326	-0.568481	-1.48296	567.874	842.135	0.00415946	0.0516811	1.59356	0.67225	1.59356	904.939	567.874	0.122865	0.816019	1.28543	0.362249	1.28543	729.961	567.874	0.010994	0.0968974	1.51296	0.597372	1.51296	859.169	567.874
DYNC1LI2	DYNC1LI2	DYNC1LI2	Cytoplasmic dynein 1 light intermediate chain 2	protein_coding	ENSECAG00000020218	0.0155988	0.172629	0.673623	-0.569987	-1.48451	3293.54	4889.3	0.0240037	0.139691	1.44585	0.531921	1.44585	4761.98	3293.54	0.810447	0.955117	0.961561	-0.0565504	-1.03998	3166.94	3293.54	0.175315	0.530646	1.24793	0.319539	1.24793	4110.12	3293.54
CSF1R	CSF1R	CSF1R	Macrophage colony-stimulating factor 1 receptor	protein_coding	ENSECAG00000000860	0.323443	0.653376	0.809406	-0.305065	-1.23547	14358.6	17739.7	0.272982	0.472493	0.790749	-0.338708	-1.26462	11354	14358.6	0.638952	0.90755	0.904409	-0.144953	-1.10569	12986	14358.6	0.000289786	0.00622838	0.460037	-1.12018	-2.17374	6605.49	14358.6
KIAA1958	KIAA1958	KIAA1958	Uncharacterized protein KIAA1958	protein_coding	ENSECAG00000007934	0.0157195	0.173651	0.488637	-1.03316	-2.04651	38.6045	79.0043	0.136101	0.334258	1.55764	0.639366	1.55764	60.132	38.6045	0.299751	0.819008	1.36188	0.445597	1.36188	52.5746	38.6045	0.25645	0.624421	1.40528	0.490857	1.40528	54.25	38.6045
SLC9A3R1	SLC9A3R1	SLC9A3R1	Na(+)/H(+) exchange regulatory cofactor NHE-RF1	protein_coding	ENSECAG00000014372	0.0158236	0.174613	1.7485	0.806121	1.7485	4392.59	2512.2	0.015818	0.111435	0.571963	-0.806006	-1.74836	2512.4	4392.59	0.865801	0.96782	0.961649	-0.0564178	-1.03988	4224.13	4392.59	0.466373	0.783049	0.844849	-0.243235	-1.18364	3711.08	4392.59
ANGEL1	ANGEL1	ANGEL1	Protein angel homolog 1	protein_coding	ENSECAG00000023551	0.015835	0.174613	1.24707	0.318541	1.24707	458.993	368.057	0.0628887	0.229574	0.845106	-0.242796	-1.18328	387.898	458.993	0.127844	0.816019	0.871854	-0.197841	-1.14698	400.175	458.993	0.0122906	0.104675	0.795233	-0.33055	-1.25749	365.006	458.993
NFKBIL1	NFKBIL1	NFKBIL1	NF-kappa-B inhibitor-like protein 1	protein_coding	ENSECAG00000025009	0.0158653	0.174751	1.96342	0.973372	1.96342	224.872	114.531	0.011333	0.0924984	0.493318	-1.01941	-2.02709	110.933	224.872	0.110222	0.816019	0.64181	-0.639782	-1.55809	144.325	224.872	0.345415	0.698548	0.769398	-0.378197	-1.29972	173.016	224.872
EXOC6	EXOC6	EXOC6	Exocyst complex component 6	protein_coding	ENSECAG00000023825	0.0158941	0.174793	1.36434	0.448208	1.36434	694.174	508.797	0.422771	0.605137	0.90248	-0.148033	-1.10806	626.479	694.174	0.426921	0.855584	1.10664	0.146192	1.10664	768.204	694.174	0.401575	0.741906	0.897945	-0.1553	-1.11365	623.33	694.174
FTH1	FTH1	FTH1	Ferritin heavy chain	protein_coding	ENSECAG00000008683	0.277706	0.619366	1.16916	0.225471	1.16916	3260.02	2788.35	0.000669635	0.0142179	0.612593	-0.707	-1.63241	1997.07	3260.02	0.118073	0.816019	0.798584	-0.324484	-1.25222	2603.4	3260.02	8.30976e-08	5.65571e-06	0.461263	-1.11634	-2.16796	1503.73	3260.02
QPRT	QPRT	QPRT	Nicotinate-nucleotide pyrophosphorylase [carboxylating]	protein_coding	ENSECAG00000009002	0.0159765	0.175383	3.63462	1.86181	3.63462	37.7581	10.3884	0.214324	0.417372	0.525767	-0.927503	-1.90198	19.852	37.7581	0.0811569	0.816019	0.403236	-1.3103	-2.47994	15.2254	37.7581	0.33802	0.692605	0.608841	-0.715863	-1.64247	22.9887	37.7581
MDH1	MDH1	MDH1	Malate dehydrogenase, cytoplasmic	protein_coding	ENSECAG00000010849	0.0159932	0.175409	0.788652	-0.342539	-1.26799	10691.1	13556.2	0.207335	0.410283	0.883108	-0.179338	-1.13236	9441.38	10691.1	0.250357	0.816019	0.892878	-0.163466	-1.11997	9545.83	10691.1	0.195099	0.555502	0.880059	-0.184329	-1.13629	9408.78	10691.1
IFT27	IFT27	IFT27	Intraflagellar transport protein 27 homolog	protein_coding	ENSECAG00000020212	0.0160655	0.176046	2.50422	1.32436	2.50422	154.806	61.8178	0.124407	0.318078	0.559136	-0.838728	-1.78847	86.5574	154.806	0.585282	0.891881	0.814192	-0.29656	-1.22821	126.041	154.806	0.592294	0.847614	0.816986	-0.291617	-1.22401	126.474	154.806
ENSECAG00000003925	ENSECAG00000003925	LOC111767398	ferritin heavy chain	protein_coding	ENSECAG00000003925	0.0920892	0.398659	1.30585	0.384992	1.30585	141959	108710	0.0182875	0.120646	0.688091	-0.539328	-1.4533	97680.5	141959	0.0472418	0.816019	0.730282	-0.453474	-1.36933	103670	141959	1.07763e-06	5.32342e-05	0.461776	-1.11474	-2.16555	65553.1	141959
AIMP2	AIMP2	AIMP2	Aminoacyl tRNA synthase complex-interacting multifunctional protein 2	protein_coding	ENSECAG00000000053	0.0161303	0.176419	0.807869	-0.307807	-1.23782	1748.31	2164.1	0.20225	0.405062	1.11964	0.163033	1.11964	1957.47	1748.31	0.796396	0.952054	1.02313	0.0329923	1.02313	1788.75	1748.31	0.018229	0.137009	1.23289	0.302044	1.23289	2155.47	1748.31
ANKRD2	ANKRD2	ANKRD2	Ankyrin repeat domain-containing protein 2	protein_coding	ENSECAG00000008916	0.0161429	0.176419	0.438329	-1.18991	-2.28139	34.3806	78.4357	0.272061	0.471579	1.46064	0.546604	1.46064	50.2178	34.3806	0.524743	0.877989	1.24594	0.317237	1.24594	42.8363	34.3806	0.135457	0.463351	1.67412	0.743405	1.67412	57.5574	34.3806
KSR2	KSR2	KSR2	Connector enhancer of kinase suppressor of ras 2	protein_coding	ENSECAG00000004582	0.0161936	0.176816	1.77105	0.824608	1.77105	657.844	371.442	0.317796	0.511831	0.78924	-0.341464	-1.26704	519.197	657.844	0.896564	0.973483	0.969707	-0.0443798	-1.03124	637.916	657.844	0.683826	0.892292	1.10121	0.139086	1.10121	724.423	657.844
AP4B1	AP4B1	AP4B1	AP-4 complex subunit beta-1	protein_coding	ENSECAG00000022112	0.016234	0.177099	1.38615	0.471083	1.38615	521.328	376.098	0.0218442	0.133083	0.733299	-0.447526	-1.3637	382.289	521.328	0.37922	0.84068	1.12518	0.170162	1.12518	586.59	521.328	0.97658	0.992984	0.996048	-0.00571264	-1.00397	519.267	521.328
HVCN1	HVCN1	HVCN1	Voltage-gated hydrogen channel 1	protein_coding	ENSECAG00000022050	0.645354	0.848235	1.09305	0.128357	1.09305	555.071	507.819	0.0344865	0.16846	0.664059	-0.590616	-1.50589	368.6	555.071	0.600492	0.898048	1.10618	0.145585	1.10618	614.007	555.071	7.56053e-05	0.0020492	0.462087	-1.11376	-2.1641	256.491	555.071
METTL22	METTL22	METTL22	Methyltransferase-like protein 22	protein_coding	ENSECAG00000011022	0.693855	0.871121	1.07275	0.101313	1.07275	938.695	875.037	0.00263072	0.0371301	0.584015	-0.775924	-1.71229	548.212	938.695	0.197596	0.816019	0.794732	-0.331459	-1.25829	746.012	938.695	0.040921	0.23274	0.693854	-0.527297	-1.44123	651.317	938.695
PDE4A	PDE4A	PDE4A	cAMP-specific 3',5'-cyclic phosphodiesterase 4A	protein_coding	ENSECAG00000023182	0.0163568	0.177873	1.19558	0.257715	1.19558	1957.9	1637.61	0.110526	0.298118	0.888455	-0.17063	-1.12555	1739.51	1957.9	0.928234	0.980915	0.993365	-0.00960441	-1.00668	1944.91	1957.9	0.0163384	0.126605	0.836403	-0.25773	-1.1956	1637.59	1957.9
SLC38A5	SLC38A5	SLC38A5	Sodium-coupled neutral amino acid transporter 5	protein_coding	ENSECAG00000006306	0.0163629	0.177873	1.42428	0.510237	1.42428	1509.61	1059.91	0.129544	0.325432	0.80021	-0.32155	-1.24967	1208.01	1509.61	0.928025	0.980915	1.01335	0.0191312	1.01335	1529.76	1509.61	0.520004	0.81433	1.09912	0.136349	1.09912	1659.25	1509.61
MED8	MED8	MED8	Mediator of RNA polymerase II transcription subunit 8	protein_coding	ENSECAG00000010456	0.0164076	0.1782	1.25151	0.323675	1.25151	873.724	698.133	0.0326211	0.163193	0.819743	-0.286756	-1.21989	716.23	873.724	0.0760292	0.816019	0.848206	-0.237514	-1.17896	741.098	873.724	0.28678	0.652068	0.905531	-0.143165	-1.10432	791.184	873.724
CYP4F22	CYP4F22	CYP4F22	Cytochrome P450 4F22	protein_coding	ENSECAG00000012358	0.0164388	0.178286	2.75184	1.4604	2.75184	302.797	110.034	0.0409944	0.184234	0.423082	-1.24099	-2.36361	128.108	302.797	0.137958	0.816019	0.53617	-0.899239	-1.86508	162.351	302.797	0.017594	0.133615	0.367294	-1.44499	-2.72262	111.215	302.797
ENSECAG00000000775	ENSECAG00000000775	---	CD8b molecule	protein_coding	ENSECAG00000000775	0.551827	0.797974	1.13789	0.186363	1.13789	691.727	607.902	0.000456932	0.0108908	0.465939	-1.10179	-2.1462	322.303	691.727	0.0525708	0.816019	0.656413	-0.607325	-1.52343	454.058	691.727	0.000417009	0.00834767	0.462857	-1.11136	-2.1605	320.17	691.727
PSPH	PSPH	PSPH	Phosphoserine phosphatase	protein_coding	ENSECAG00000020880	0.567159	0.806813	1.09813	0.135049	1.09813	818.311	745.186	0.001068	0.0199452	0.584634	-0.774396	-1.71047	478.412	818.311	0.275142	0.816019	1.19469	0.256638	1.19469	977.629	818.311	0.0220511	0.157154	0.686892	-0.541845	-1.45583	562.092	818.311
WAC	WAC	WAC	WW domain-containing adapter protein with coiled-coil	protein_coding	ENSECAG00000005374	0.016544	0.179047	0.747368	-0.42011	-1.33803	6052.5	8098.43	0.0156875	0.110771	1.3411	0.423419	1.3411	8117.02	6052.5	0.300552	0.819008	1.13402	0.181445	1.13402	6863.66	6052.5	0.0621072	0.303258	1.25443	0.327032	1.25443	7592.44	6052.5
KIAA0586	KIAA0586	KIAA0586	Protein TALPID3	protein_coding	ENSECAG00000017695	0.0165752	0.179226	1.32279	0.403588	1.32279	692.844	523.773	0.0723885	0.247028	0.811653	-0.301064	-1.23205	562.349	692.844	0.77468	0.944486	1.03362	0.0477109	1.03362	716.14	692.844	0.130974	0.455584	0.838719	-0.25374	-1.19229	581.102	692.844
FAM227B	FAM227B	FAM227B	Protein FAM227B	protein_coding	ENSECAG00000013743	0.0208675	0.200981	1.75046	0.807738	1.75046	242.741	138.672	0.0356212	0.17154	0.602274	-0.731509	-1.66037	146.196	242.741	0.00596321	0.66219	0.514504	-0.958746	-1.94362	124.891	242.741	0.00156604	0.0234242	0.462995	-1.11093	-2.15985	112.388	242.741
CNOT4	CNOT4	CNOT4	CCR4-NOT transcription complex subunit 4	protein_coding	ENSECAG00000020262	0.0166235	0.179431	0.672725	-0.571912	-1.48649	742.035	1103.03	0.00458812	0.0547788	1.5978	0.676084	1.5978	1185.62	742.035	0.219538	0.816019	1.22528	0.293109	1.22528	909.199	742.035	0.0218245	0.156084	1.46176	0.547706	1.46176	1084.68	742.035
ARL8B	ARL8B	ARL8B	ADP-ribosylation factor-like protein 8B	protein_coding	ENSECAG00000013084	0.0166501	0.179498	0.681735	-0.552717	-1.46685	4361.13	6397.1	0.0105008	0.0887825	1.50586	0.590591	1.50586	6567.27	4361.13	0.663698	0.916343	1.07206	0.10038	1.07206	4675.37	4361.13	0.0800614	0.351931	1.32326	0.404093	1.32326	5770.89	4361.13
MSH5	MSH5	MSH5	MutS protein homolog 5	protein_coding	ENSECAG00000020118	0.0166597	0.179498	1.45005	0.5361	1.45005	477.168	329.07	0.168255	0.36868	0.80853	-0.306627	-1.23681	385.804	477.168	0.878657	0.969943	0.976812	-0.0338475	-1.02374	466.103	477.168	0.240575	0.609194	0.834079	-0.261743	-1.19893	397.996	477.168
CDCA3	CDCA3	CDCA3	Cell division cycle-associated protein 3	protein_coding	ENSECAG00000014517	0.0166784	0.179498	1.96625	0.975446	1.96625	2704.84	1375.63	0.0146331	0.106645	0.501866	-0.994627	-1.99256	1357.47	2704.84	0.396856	0.844841	0.787319	-0.34498	-1.27013	2129.57	2704.84	0.454935	0.775453	0.809833	-0.304304	-1.23482	2190.47	2704.84
COQ9	COQ9	COQ9	Ubiquinone biosynthesis protein COQ9, mitochondrial	protein_coding	ENSECAG00000008003	0.0166883	0.179498	0.819327	-0.287488	-1.22051	1251.75	1527.78	0.805867	0.88908	1.02068	0.0295254	1.02068	1277.63	1251.75	0.509013	0.873894	0.946493	-0.0793369	-1.05653	1184.77	1251.75	0.0349422	0.210874	1.19201	0.253395	1.19201	1492.1	1251.75
SARS1	SARS1	SARS1	Serine--tRNA ligase, cytoplasmic	protein_coding	ENSECAG00000020190	0.0215054	0.204077	1.48536	0.57081	1.48536	7462.8	5024.24	0.0018788	0.0303256	0.585666	-0.77185	-1.70746	4370.71	7462.8	0.32	0.823189	0.842764	-0.2468	-1.18657	6289.37	7462.8	0.102589	0.404122	0.755103	-0.405255	-1.32432	5635.18	7462.8
CCR1	CCR1	CCR1	C-C chemokine receptor type 1	protein_coding	ENSECAG00000001499	0.0167186	0.179509	0.464546	-1.10611	-2.15264	5555.66	11959.3	0.0813208	0.258791	1.74805	0.805747	1.74805	9711.57	5555.66	0.58753	0.892591	1.18982	0.250748	1.18982	6610.25	5555.66	0.158509	0.502561	1.57119	0.651858	1.57119	8728.99	5555.66
SCN1B	SCN1B	SCN1B	Sodium channel subunit beta-1	protein_coding	ENSECAG00000000179	0.0301318	0.242783	1.69241	0.759075	1.69241	736.458	435.155	0.0713694	0.245446	0.646066	-0.630246	-1.54783	475.801	736.458	0.217904	0.816019	0.74215	-0.430218	-1.34744	546.562	736.458	0.00156121	0.0234242	0.463505	-1.10934	-2.15747	341.352	736.458
SLC9A5	SLC9A5	SLC9A5	Sodium/hydrogen exchanger 5	protein_coding	ENSECAG00000020279	0.0168336	0.180428	0.532687	-0.908641	-1.87728	81.6952	153.364	0.0071501	0.0715069	2.02631	1.01886	2.02631	165.54	81.6952	0.0648128	0.816019	1.62549	0.700871	1.62549	132.794	81.6952	0.683211	0.892161	1.11484	0.156839	1.11484	91.0772	81.6952
CDK1	CDK1	CDK1	Cyclin-dependent kinase 1	protein_coding	ENSECAG00000009716	0.0168594	0.180546	1.48076	0.566342	1.48076	2109.58	1424.65	0.223957	0.427367	0.819153	-0.287795	-1.22077	1728.07	2109.58	0.610965	0.899872	1.08694	0.120271	1.08694	2292.98	2109.58	0.565636	0.836855	1.09878	0.135903	1.09878	2317.96	2109.58
INTS3	INTS3	INTS3	Integrator complex subunit 3	protein_coding	ENSECAG00000022270	0.0168862	0.180674	1.2886	0.365803	1.2886	1061.34	823.64	0.304843	0.500084	0.897318	-0.156309	-1.11443	952.361	1061.34	0.81211	0.955314	1.02535	0.036114	1.02535	1088.24	1061.34	0.132608	0.458553	0.852728	-0.229843	-1.17271	905.035	1061.34
CDCA2	CDCA2	CDCA2	Cell division cycle-associated protein 2	protein_coding	ENSECAG00000013188	0.0169047	0.180715	1.3902	0.475293	1.3902	951.809	684.656	0.1697	0.370455	0.82803	-0.272245	-1.20769	788.126	951.809	0.565733	0.887739	1.08188	0.113538	1.08188	1029.74	951.809	0.531643	0.821011	1.08966	0.123876	1.08966	1037.15	951.809
KIR3DL	KIR3DL	KIR3DL	Killer cell immunoglobulin-like receptor with three domains and long cytoplasmic tail	protein_coding	ENSECAG00000016418	0.709036	0.879799	0.872425	-0.196897	-1.14623	26.7947	30.7129	0.467933	0.642098	0.76452	-0.387374	-1.30801	20.4851	26.7947	0.859517	0.964987	0.937416	-0.0932392	-1.06676	25.1178	26.7947	0.134992	0.462338	1.71392	0.777297	1.71392	45.9239	26.7947
CLDN10	CLDN10	CLDN10	Claudin-10	protein_coding	ENSECAG00000026997	0.0169601	0.180991	0.588522	-0.764833	-1.69917	137.467	233.581	0.60309	0.746836	1.12294	0.167281	1.12294	154.368	137.467	0.764195	0.943111	1.06915	0.0964595	1.06915	146.973	137.467	0.053109	0.275647	1.53739	0.62048	1.53739	211.341	137.467
SH3BP5	SH3BP5	SH3BP5	SH3 domain-binding protein 5	protein_coding	ENSECAG00000024842	0.0169997	0.181099	0.710082	-0.493942	-1.40829	2474.73	3485.14	0.495932	0.666056	1.10263	0.140944	1.10263	2728.71	2474.73	0.974833	0.993402	1.00454	0.00653047	1.00454	2485.96	2474.73	0.0942727	0.386395	1.27136	0.346378	1.27136	3146.29	2474.73
KIF2A	KIF2A	KIF2A	Kinesin-like protein	protein_coding	ENSECAG00000019810	0.611074	0.828218	0.909135	-0.137434	-1.09995	2053.05	2258.24	0.21809	0.42057	1.25933	0.332657	1.25933	2585.46	2053.05	0.418524	0.852424	1.16353	0.218505	1.16353	2388.77	2053.05	0.939388	0.982452	1.01435	0.0205531	1.01435	2082.5	2053.05
ECE1	ECE1	ECE1	Endothelin-converting enzyme 1	protein_coding	ENSECAG00000015812	1.92558e-05	0.00240717	0.48856	-1.03339	-2.04683	8572.07	17545.6	7.37371e-10	1.80671e-07	2.8069	1.48898	2.8069	24060.9	8572.07	0.608173	0.898761	0.917636	-0.124006	-1.08976	7866.04	8572.07	2.21187e-09	1.99247e-07	2.72523	1.44638	2.72523	23360.8	8572.07
ARHGDIB	ARHGDIB	ARHGDIB	Rho GDP-dissociation inhibitor 2	protein_coding	ENSECAG00000013788	0.0170494	0.181313	1.60925	0.686387	1.60925	41412.1	25733.8	0.00943533	0.0838232	0.595899	-0.746859	-1.67814	24677.5	41412.1	0.760461	0.942833	0.941016	-0.0877092	-1.06268	38969.5	41412.1	0.241051	0.609862	0.791526	-0.337292	-1.26338	32778.8	41412.1
AMN1	AMN1	AMN1	Protein AMN1 homolog	protein_coding	ENSECAG00000007078	0.0607055	0.3347	1.63736	0.711368	1.63736	286.064	174.711	0.00846407	0.0789334	0.500302	-0.999128	-1.99879	143.118	286.064	0.234433	0.816019	0.732709	-0.448688	-1.3648	209.601	286.064	0.00368168	0.0439017	0.464448	-1.10641	-2.15309	132.862	286.064
PPCDC	PPCDC	PPCDC	Phosphopantothenoylcysteine decarboxylase	protein_coding	ENSECAG00000019339	0.0171269	0.181821	1.96542	0.974839	1.96542	185.614	94.4399	0.0890883	0.269488	0.61971	-0.690335	-1.61366	115.027	185.614	0.210085	0.816019	0.70351	-0.507357	-1.42144	130.582	185.614	0.116242	0.427267	0.6421	-0.639131	-1.55739	119.183	185.614
CAMK4	CAMK4	CAMK4	Calcium/calmodulin-dependent protein kinase type IV	protein_coding	ENSECAG00000016696	0.0171591	0.182005	1.52169	0.605675	1.52169	802.456	527.345	0.319752	0.513603	0.839767	-0.251939	-1.19081	673.876	802.456	0.226202	0.816019	1.23595	0.305623	1.23595	991.797	802.456	0.27643	0.642139	0.825894	-0.275971	-1.21081	662.743	802.456
SREBF1	SREBF1	SREBF1	Sterol regulatory element-binding protein 1	protein_coding	ENSECAG00000019802	0.0171849	0.182121	1.93635	0.95334	1.93635	4838.46	2498.75	0.0156279	0.110633	0.511525	-0.967123	-1.95494	2475	4838.46	0.563889	0.887739	1.17344	0.230749	1.17344	5677.67	4838.46	0.0608522	0.299318	0.594634	-0.749926	-1.68171	2877.12	4838.46
PDCD4	PDCD4	PDCD4	Programmed cell death protein 4	protein_coding	ENSECAG00000020935	0.0172113	0.182243	1.50301	0.587858	1.50301	1213.23	807.2	0.00426037	0.0522461	0.613476	-0.704922	-1.63006	744.289	1213.23	0.854548	0.964415	1.03173	0.0450717	1.03173	1251.73	1213.23	0.0138165	0.11307	0.656287	-0.6076	-1.52372	796.229	1213.23
KL	KL	KL	Klotho	protein_coding	ENSECAG00000008185	0.0172431	0.182422	0.400352	-1.32066	-2.4978	1158.05	2892.58	0.186218	0.387917	1.66222	0.733114	1.66222	1924.94	1158.05	0.74031	0.938491	1.13592	0.183856	1.13592	1315.45	1158.05	0.0194286	0.143993	2.45566	1.29611	2.45566	2843.78	1158.05
FAAP100	FAAP100	FAAP100	Fanconi anemia core complex-associated protein 100	protein_coding	ENSECAG00000002876	0.0173266	0.18299	1.87797	0.909177	1.87797	799.242	425.588	0.058938	0.222132	0.606895	-0.720481	-1.64773	485.056	799.242	0.681866	0.920454	0.897438	-0.156116	-1.11428	717.27	799.242	0.685719	0.892776	0.898612	-0.15423	-1.11283	718.209	799.242
BEST2	BEST2	BEST2	Bestrophin-2	protein_coding	ENSECAG00000038067	0.017358	0.183078	2.2232	1.15264	2.2232	255.133	114.759	0.0123378	0.09714	0.432134	-1.21045	-2.3141	110.251	255.133	0.263944	0.816019	0.688893	-0.537648	-1.4516	175.759	255.133	0.0769024	0.345483	0.552933	-0.854823	-1.80854	141.071	255.133
STK36	STK36	STK36	Serine/threonine-protein kinase 36	protein_coding	ENSECAG00000010391	0.0173761	0.183078	1.20777	0.272346	1.20777	1248.37	1033.62	0.933927	0.963742	0.993494	-0.0094167	-1.00655	1240.25	1248.37	0.584571	0.891801	0.9579	-0.0620535	-1.04395	1195.82	1248.37	0.350743	0.701292	0.928831	-0.106511	-1.07662	1159.53	1248.37
ENSECAG00000021939	ENSECAG00000021939	---	PABIR family member 3	protein_coding	ENSECAG00000021939	0.00750291	0.118245	1.51024	0.594778	1.51024	205.272	135.92	0.000599664	0.0132119	0.589943	-0.761352	-1.69508	121.099	205.272	0.397891	0.844841	0.880355	-0.183842	-1.13591	180.712	205.272	0.0075003	0.0733915	0.662259	-0.594532	-1.50998	135.943	205.272
HMGB1	HMGB1	HMGB1	High mobility group protein B1	protein_coding	ENSECAG00000008439	0.0175067	0.184257	1.35691	0.440328	1.35691	15948	11753.2	0.0601908	0.224092	0.785539	-0.348245	-1.27301	12527.8	15948	0.731176	0.936349	0.956841	-0.0636492	-1.04511	15259.7	15948	0.9625	0.988398	1.00606	0.00871137	1.00606	16044.6	15948
KCTD11	KCTD11	KCTD11	Potassium channel tetramerization domain containing 11	protein_coding	ENSECAG00000002911	0.710305	0.880627	1.04705	0.0663275	1.04705	844.663	806.709	0.0405729	0.182809	0.775978	-0.365912	-1.2887	655.44	844.663	0.98407	0.995383	0.99754	-0.00355272	-1.00247	842.586	844.663	0.477162	0.789054	0.91573	-0.127005	-1.09202	773.484	844.663
DMAC1	DMAC1	DMAC1	Distal membrane-arm assembly complex protein 1	protein_coding	ENSECAG00000009849	0.0175678	0.18427	2.41567	1.27242	2.41567	128.599	53.2354	0.0204945	0.128297	0.424401	-1.2365	-2.35626	54.5776	128.599	0.062312	0.816019	0.503346	-0.990377	-1.9867	64.7299	128.599	0.0360153	0.21618	0.459869	-1.12071	-2.17453	59.1387	128.599
RABGAP1L	RABGAP1L	RABGAP1L	Rab GTPase-activating protein 1-like	protein_coding	ENSECAG00000012380	0.0175681	0.18427	1.33767	0.419719	1.33767	1139.26	851.68	0.238358	0.440876	0.865952	-0.207641	-1.1548	986.548	1139.26	0.202871	0.816019	1.16759	0.223537	1.16759	1330.2	1139.26	0.17588	0.53071	0.847427	-0.23884	-1.18004	965.443	1139.26
CTSD	CTSD	CTSD	Cathepsin D	protein_coding	ENSECAG00000039088	0.251113	0.597589	1.25773	0.330818	1.25773	206468	164160	0.00113344	0.0208496	0.521833	-0.938341	-1.91632	107742	206468	0.0944907	0.816019	0.715977	-0.482015	-1.39669	147826	206468	0.000130984	0.0031981	0.4657	-1.10253	-2.1473	96152.4	206468
PKMYT1	PKMYT1	PKMYT1	Membrane-associated tyrosine- and threonine-specific cdc2-inhibitory kinase	protein_coding	ENSECAG00000022901	0.0177717	0.186077	2.04817	1.03434	2.04817	2781.33	1357.96	0.0056513	0.0628844	0.433015	-1.20751	-2.30939	1204.36	2781.33	0.631342	0.90467	0.865006	-0.209218	-1.15606	2405.86	2781.33	0.378737	0.723403	0.766365	-0.383897	-1.30486	2131.51	2781.33
CDC20	CDC20	CDC20	Cell division cycle protein 20 homolog	protein_coding	ENSECAG00000019705	0.017786	0.186077	1.82082	0.864586	1.82082	3664.95	2012.8	0.0413614	0.184866	0.597114	-0.743921	-1.67472	2188.39	3664.95	0.392168	0.844516	0.805551	-0.311953	-1.24139	2952.3	3664.95	0.515666	0.810698	0.848499	-0.237015	-1.17855	3109.7	3664.95
CATSPERG	CATSPERG	CATSPERG	Cation channel sperm-associated protein subunit gamma	protein_coding	ENSECAG00000000225	0.0179079	0.187193	2.69357	1.42952	2.69357	58.2961	21.6427	0.685237	0.808051	0.848216	-0.237496	-1.17894	49.4477	58.2961	0.409869	0.849287	0.715106	-0.483772	-1.3984	41.6879	58.2961	0.49767	0.80054	0.758061	-0.399615	-1.31916	44.192	58.2961
PCYOX1L	PCYOX1L	PCYOX1L	Prenylcysteine oxidase-like	protein_coding	ENSECAG00000007083	0.0179986	0.187981	1.4825	0.568036	1.4825	1158.69	781.574	0.304774	0.500084	0.843362	-0.245776	-1.18573	977.193	1158.69	0.270806	0.816019	0.832985	-0.263637	-1.2005	965.169	1158.69	0.442452	0.767184	0.880218	-0.184068	-1.13608	1019.9	1158.69
KARS1	KARS1	KARS1	Lysine--tRNA ligase	protein_coding	ENSECAG00000013424	0.0753685	0.368893	1.19515	0.257187	1.19515	15569	13026.9	0.00761528	0.0743694	0.765279	-0.385942	-1.30671	11914.7	15569	0.347461	0.829871	0.910143	-0.135834	-1.09873	14170	15569	0.12703	0.449628	0.858156	-0.220688	-1.16529	13360.7	15569
KICS2	KICS2	KICS2	KICSTOR subunit 2	protein_coding	ENSECAG00000016164	0.0180577	0.188276	0.587232	-0.767998	-1.70291	179.376	305.461	0.0109299	0.0911522	1.77141	0.824897	1.77141	317.749	179.376	0.410748	0.849287	1.20374	0.267523	1.20374	215.922	179.376	0.017763	0.134579	1.70517	0.769919	1.70517	305.868	179.376
LRWD1	LRWD1	LRWD1	Leucine-rich repeat and WD repeat-containing protein 1	protein_coding	ENSECAG00000017382	0.018104	0.188599	1.5078	0.592442	1.5078	2063.25	1368.39	0.147632	0.346194	0.777805	-0.362519	-1.28567	1604.81	2063.25	0.323982	0.824217	0.842747	-0.246828	-1.1866	1738.8	2063.25	0.836844	0.948749	0.964899	-0.0515496	-1.03638	1990.83	2063.25
PAK1	PAK1	PAK1	Serine/threonine-protein kinase PAK 1	protein_coding	ENSECAG00000017840	0.741578	0.891764	1.07417	0.103223	1.07417	1267.35	1179.84	0.169935	0.370771	0.742426	-0.429682	-1.34694	940.916	1267.35	0.0182453	0.816019	0.598969	-0.739446	-1.66953	759.106	1267.35	0.0918842	0.380939	0.693432	-0.528173	-1.4421	878.824	1267.35
BRD3	BRD3	BRD3	Bromodomain-containing protein 3	protein_coding	ENSECAG00000021276	0.0182422	0.188982	1.23897	0.309138	1.23897	1655.05	1335.83	0.187109	0.388785	0.887538	-0.172118	-1.12671	1468.92	1655.05	0.46976	0.86723	0.936809	-0.0941729	-1.06745	1550.46	1655.05	0.741628	0.915149	0.970597	-0.0430553	-1.03029	1606.38	1655.05
CEP20	CEP20	CEP20	Centrosomal protein 20	protein_coding	ENSECAG00000016999	0.0182645	0.188982	0.739839	-0.434717	-1.35165	460.918	622.998	0.127704	0.323317	1.21443	0.280281	1.21443	559.754	460.918	0.848951	0.962817	1.02463	0.035102	1.02463	472.27	460.918	0.112086	0.419979	1.2253	0.293137	1.2253	564.764	460.918
SSH2	SSH2	SSH2	Protein phosphatase Slingshot homolog 2	protein_coding	ENSECAG00000015172	0.0182829	0.188982	1.51019	0.594734	1.51019	3565.59	2361.02	0.129259	0.325165	0.767334	-0.382074	-1.30321	2736	3565.59	0.348684	0.829955	1.17761	0.235858	1.17761	4198.86	3565.59	0.038332	0.223941	0.696434	-0.521942	-1.43589	2483.2	3565.59
TMC8	TMC8	TMC8	Transmembrane channel-like protein 8	protein_coding	ENSECAG00000010090	0.0182873	0.188982	1.62665	0.7019	1.62665	2078.32	1277.67	0.085074	0.263859	0.701362	-0.511768	-1.4258	1457.66	2078.32	0.419027	0.852486	1.18092	0.239907	1.18092	2454.32	2078.32	0.571263	0.837724	0.889928	-0.16824	-1.12369	1849.56	2078.32
FOXRED1	FOXRED1	FOXRED1	FAD-dependent oxidoreductase domain-containing protein 1	protein_coding	ENSECAG00000022359	0.0954439	0.404177	1.31355	0.393466	1.31355	1064.08	810.083	0.00132182	0.0231411	0.591164	-0.75837	-1.69158	629.046	1064.08	0.0789804	0.816019	0.750615	-0.413854	-1.33224	798.716	1064.08	0.139709	0.470824	0.785446	-0.348416	-1.27316	835.778	1064.08
NFYB	NFYB	NFYB	Nuclear transcription factor Y subunit beta	protein_coding	ENSECAG00000008879	0.0182918	0.188982	1.32974	0.411144	1.32974	957.699	720.215	0.289381	0.487313	0.880412	-0.183749	-1.13583	843.17	957.699	0.398312	0.844841	0.903555	-0.146315	-1.10674	865.334	957.699	0.319428	0.678371	1.12701	0.172498	1.12701	1079.33	957.699
EEF1AKMT1	EEF1AKMT1	EEF1AKMT1	EEF1A lysine methyltransferase 1	protein_coding	ENSECAG00000018313	0.0183041	0.188982	1.45594	0.541955	1.45594	404.173	277.602	0.109452	0.296659	0.77627	-0.365369	-1.28821	313.747	404.173	0.158129	0.816019	0.800207	-0.321554	-1.24968	323.422	404.173	0.498946	0.801185	0.898521	-0.154376	-1.11294	363.158	404.173
CBX4	CBX4	CBX4	E3 SUMO-protein ligase CBX4	protein_coding	ENSECAG00000001181	0.00160064	0.0478278	1.74027	0.799309	1.74027	1532.47	880.597	0.00286125	0.0393856	0.592756	-0.754489	-1.68703	908.384	1532.47	0.35678	0.832771	1.17484	0.232468	1.17484	1800.42	1532.47	0.08025	0.352541	0.735907	-0.442405	-1.35887	1127.76	1532.47
CUL3	CUL3	CUL3	Cullin-3	protein_coding	ENSECAG00000011374	0.0183182	0.188982	0.810183	-0.303681	-1.23429	5007.53	6180.74	0.00467816	0.0554684	1.28685	0.363849	1.28685	6443.96	5007.53	0.626048	0.903084	1.04443	0.0627113	1.04443	5230	5007.53	0.0102249	0.091854	1.2575	0.330559	1.2575	6296.97	5007.53
ENO1	ENO1	ENO1	Alpha-enolase	protein_coding	ENSECAG00000003345	0.0346071	0.259152	1.46381	0.549724	1.46381	128767	87967.5	0.00388483	0.0492681	0.594102	-0.751218	-1.68321	76500.9	128767	0.0570286	0.816019	0.709501	-0.495123	-1.40944	91360.6	128767	0.0173827	0.13227	0.651201	-0.618826	-1.53562	83853.4	128767
YIPF2	YIPF2	YIPF2	Protein YIPF2	protein_coding	ENSECAG00000012720	0.0962232	0.405793	1.28382	0.360445	1.28382	1624.59	1265.43	0.000545842	0.0124296	0.594746	-0.749655	-1.68139	966.218	1624.59	0.132115	0.816019	0.797844	-0.325822	-1.25338	1296.17	1624.59	0.0267022	0.178036	0.716786	-0.480385	-1.39512	1164.48	1624.59
B3GNT3	B3GNT3	B3GNT3	N-acetyllactosaminide beta-1,3-N-acetylglucosaminyltransferase 3	protein_coding	ENSECAG00000016435	0.032328	0.251301	1.53474	0.617991	1.53474	1508.76	983.073	0.00360458	0.0466805	0.558474	-0.840437	-1.79059	842.603	1508.76	0.0105563	0.756507	0.599637	-0.73784	-1.66768	904.707	1508.76	0.18279	0.539605	0.766102	-0.384392	-1.30531	1155.86	1508.76
ANKRD54	ANKRD54	ANKRD54	Ankyrin repeat domain-containing protein 54	protein_coding	ENSECAG00000024838	0.0230567	0.21064	1.44556	0.531633	1.44556	2079.55	1438.58	0.00140876	0.0243081	0.595882	-0.746902	-1.67819	1239.17	2079.55	0.170524	0.816019	0.80099	-0.320143	-1.24845	1665.7	2079.55	0.095953	0.38989	0.763507	-0.389287	-1.30975	1587.75	2079.55
ST6GALNAC6	ST6GALNAC6	ST6GALNAC6	Alpha-N-acetylgalactosaminide alpha-2,6-sialyltransferase 6	protein_coding	ENSECAG00000012040	0.743819	0.893209	0.940077	-0.0891496	-1.06374	1017.73	1082.61	0.354517	0.546059	0.839348	-0.252659	-1.1914	854.232	1017.73	0.618858	0.901649	0.910255	-0.135658	-1.09859	926.395	1017.73	5.87639e-05	0.00166263	0.465749	-1.10237	-2.14708	474.008	1017.73
DHRS9	DHRS9	DHRS9	Dehydrogenase/reductase SDR family member 9	protein_coding	ENSECAG00000023566	0.0184913	0.189642	0.535765	-0.900329	-1.86649	4399.73	8212.06	0.0250694	0.142122	1.8103	0.856227	1.8103	7964.83	4399.73	0.728979	0.936349	1.09615	0.132439	1.09615	4822.75	4399.73	0.0863626	0.367498	1.57513	0.655473	1.57513	6930.16	4399.73
MLH1	MLH1	MLH1	DNA mismatch repair protein Mlh1	protein_coding	ENSECAG00000000690	0.0184964	0.189642	1.31998	0.400512	1.31998	579.067	438.695	0.00691338	0.0703424	0.728153	-0.457687	-1.37334	421.649	579.067	0.375442	0.840099	0.901738	-0.14922	-1.10897	522.166	579.067	0.108446	0.413885	0.828045	-0.272219	-1.20766	479.493	579.067
ENSECAG00000008723	ENSECAG00000008723	---	Caspase-12	protein_coding	ENSECAG00000008723	0.0444867	0.291349	1.40669	0.492304	1.40669	1079.06	767.09	0.00237286	0.0346071	0.596822	-0.744626	-1.67554	644.005	1079.06	0.920695	0.979198	0.983293	-0.024307	-1.01699	1061.03	1079.06	0.0132805	0.110081	0.656555	-0.607013	-1.5231	708.46	1079.06
ST6GALNAC2	ST6GALNAC2	ST6GALNAC2	Alpha-N-acetylgalactosaminide alpha-2,6-sialyltransferase 2	protein_coding	ENSECAG00000016019	0.000292235	0.0166816	1.97059	0.978625	1.97059	1380.06	700.329	1.08297e-05	0.000592298	0.438716	-1.18864	-2.27938	605.453	1380.06	0.28809	0.816019	0.820198	-0.285956	-1.21922	1131.92	1380.06	4.84617e-05	0.00141358	0.467041	-1.09838	-2.14114	644.544	1380.06
BCL2L12	BCL2L12	BCL2L12	Bcl-2-like protein 12	protein_coding	ENSECAG00000022614	0.0185486	0.189642	1.99895	0.999244	1.99895	1070.31	535.436	0.0154178	0.109922	0.490542	-1.02755	-2.03856	525.032	1070.31	0.136466	0.816019	0.645717	-0.631025	-1.54866	691.119	1070.31	0.176044	0.53071	0.67191	-0.573661	-1.4883	719.152	1070.31
DELE1	DELE1	DELE1	DAP3-binding cell death enhancer 1	protein_coding	ENSECAG00000011434	0.018549	0.189642	1.38064	0.465334	1.38064	2377.3	1721.89	0.0302479	0.157711	0.743372	-0.427845	-1.34522	1767.22	2377.3	0.21415	0.816019	0.843771	-0.245077	-1.18516	2005.9	2377.3	0.127154	0.449628	0.811523	-0.301296	-1.23225	1929.23	2377.3
IPO9	IPO9	IPO9	Importin 9	protein_coding	ENSECAG00000024368	0.801445	0.916735	0.969565	-0.0445897	-1.03139	2587.28	2668.5	0.293547	0.491143	1.13765	0.186056	1.13765	2943.42	2587.28	0.50506	0.872566	1.08527	0.118057	1.08527	2807.91	2587.28	0.874399	0.962236	1.01962	0.0280291	1.01962	2638.04	2587.28
SMYD2	SMYD2	SMYD2	N-lysine methyltransferase SMYD2	protein_coding	ENSECAG00000022049	0.0185911	0.189642	1.21845	0.285049	1.21845	1144.35	939.187	0.0859045	0.264892	0.866394	-0.206905	-1.15421	991.461	1144.35	0.883691	0.970979	1.01224	0.0175461	1.01224	1158.36	1144.35	0.683564	0.892216	1.03461	0.0490866	1.03461	1183.96	1144.35
SLC25A37	SLC25A37	SLC25A37	Mitoferrin-1	protein_coding	ENSECAG00000013319	0.0186261	0.189778	1.53488	0.618122	1.53488	594.627	387.411	0.847121	0.913724	1.0355	0.0503228	1.0355	615.734	594.627	0.0704672	0.816019	1.38615	0.471084	1.38615	824.242	594.627	0.151539	0.492153	1.29608	0.374158	1.29608	770.686	594.627
KIF22	KIF22	KIF22	Kinesin-like protein KIF22	protein_coding	ENSECAG00000014452	0.0186354	0.189778	1.72428	0.785997	1.72428	2031.9	1178.4	0.0291471	0.15432	0.603569	-0.72841	-1.65681	1226.39	2031.9	0.710968	0.931182	0.917882	-0.123619	-1.08946	1865.05	2031.9	0.354423	0.704534	0.807134	-0.309121	-1.23895	1640.02	2031.9
CTDSP1	CTDSP1	CTDSP1	Carboxy-terminal domain RNA polymerase II polypeptide A small phosphatase 1	protein_coding	ENSECAG00000008950	0.0186642	0.189913	1.47137	0.557156	1.47137	2967.13	2016.58	0.0335987	0.166402	0.705631	-0.503014	-1.41717	2093.7	2967.13	0.862359	0.966318	0.971977	-0.0410061	-1.02883	2883.98	2967.13	0.37488	0.720078	0.864513	-0.21004	-1.15672	2565.13	2967.13
ZNF691	ZNF691	ZNF691	Zinc finger protein 691	protein_coding	ENSECAG00000013086	0.0186961	0.190079	2.06408	1.0455	2.06408	112.944	54.7189	0.0696885	0.242613	0.574888	-0.798648	-1.73947	64.9302	112.944	0.263846	0.816019	0.712571	-0.488895	-1.40337	80.4806	112.944	0.0205863	0.149764	0.490104	-1.02884	-2.04038	55.3544	112.944
DERL2	DERL2	DERL2	Derlin-2	protein_coding	ENSECAG00000010247	0.0187634	0.190605	1.29148	0.369028	1.29148	2215.97	1715.83	0.0244778	0.140854	0.7831	-0.352731	-1.27698	1735.33	2215.97	0.0654926	0.816019	0.818714	-0.288569	-1.22143	1814.24	2215.97	0.17218	0.526291	0.862042	-0.21417	-1.16004	1910.26	2215.97
SETD1A	SETD1A	SETD1A	Histone-lysine N-methyltransferase SETD1A	protein_coding	ENSECAG00000015162	0.0188307	0.190893	0.717577	-0.478794	-1.39358	2467.38	3438.49	0.0142184	0.104808	1.41377	0.499548	1.41377	3488.31	2467.38	0.103708	0.816019	1.25838	0.331565	1.25838	3104.9	2467.38	0.0243695	0.167939	1.3745	0.458908	1.3745	3391.41	2467.38
HEXD	HEXD	HEXD	Hexosaminidase D	protein_coding	ENSECAG00000000366	0.0188382	0.190893	1.52855	0.61216	1.52855	261.646	171.173	0.145001	0.343998	0.770308	-0.376494	-1.29818	201.548	261.646	0.517477	0.876266	0.891041	-0.166436	-1.12228	233.138	261.646	0.414477	0.749596	0.863923	-0.211026	-1.15751	226.042	261.646
UBE2C	UBE2C	UBE2C	Ubiquitin-conjugating enzyme E2 C	protein_coding	ENSECAG00000014619	0.0188385	0.190893	1.8639	0.898324	1.8639	3165.86	1698.51	0.0360534	0.172132	0.573734	-0.801547	-1.74297	1816.36	3165.86	0.549753	0.884142	0.853465	-0.228596	-1.17169	2701.95	3165.86	0.649762	0.877836	0.886643	-0.173575	-1.12785	2806.98	3165.86
EGR2	EGR2	EGR2	E3 SUMO-protein ligase EGR2	protein_coding	ENSECAG00000010818	0.00031554	0.0173523	0.487458	-1.03665	-2.05146	8641.45	17727.6	5.03098e-05	0.00200764	2.24493	1.16667	2.24493	19399.4	8641.45	0.302602	0.819008	1.22832	0.296681	1.22832	10614.4	8641.45	0.00108134	0.0177343	1.91935	0.940616	1.91935	16585.9	8641.45
CD14	CD14	CD14	Monocyte differentiation antigen CD14	protein_coding	ENSECAG00000001784 | ENSECAG00000031960	0.126742	0.455277	1.41545	0.501258	1.41545	138.382	97.7654	0.000635428	0.0137538	0.455835	-1.13342	-2.19378	63.0792	138.382	0.0244231	0.816019	0.600067	-0.736805	-1.66648	83.0383	138.382	0.0269346	0.178893	0.602757	-0.730353	-1.65904	83.4105	138.382
SIGLEC1	SIGLEC1	SIGLEC1	Sialoadhesin	protein_coding	ENSECAG00000014218	0.308104	0.640955	1.10119	0.139067	1.10119	14343.6	13025.5	1.18379e-06	9.17884e-05	0.631495	-0.663157	-1.58354	9057.91	14343.6	0.0139307	0.77335	0.79252	-0.33548	-1.2618	11367.6	14343.6	1.87973e-15	5.75713e-13	0.470973	-1.08628	-2.12326	6755.45	14343.6
TRAT1	TRAT1	TRAT1	T-cell receptor-associated transmembrane adapter 1	protein_coding	ENSECAG00000021248	0.117154	0.440511	1.4775	0.563162	1.4775	389.856	263.861	0.000524615	0.0120583	0.420048	-1.25137	-2.38068	163.758	389.856	0.484102	0.867864	0.840601	-0.250506	-1.18962	327.713	389.856	0.00263411	0.0343303	0.471079	-1.08596	-2.12279	183.653	389.856
TDP1	TDP1	TDP1	Tyrosyl-DNA phosphodiesterase 1	protein_coding	ENSECAG00000018893	0.019066	0.192403	1.31489	0.394942	1.31489	475.32	361.491	0.323516	0.516729	0.892131	-0.164672	-1.12091	424.048	475.32	0.935874	0.98331	1.0093	0.0133564	1.0093	479.741	475.32	0.604094	0.854156	1.06176	0.0864543	1.06176	504.675	475.32
DPH1	DPH1	DPH1	2-(3-amino-3-carboxypropyl)histidine synthase subunit 1	protein_coding	ENSECAG00000024435	0.0190822	0.192408	0.762311	-0.391549	-1.3118	320.023	419.806	0.166932	0.366795	1.17324	0.230502	1.17324	375.465	320.023	0.838696	0.960466	1.02386	0.034013	1.02386	327.658	320.023	0.00666035	0.0676583	1.36849	0.45259	1.36849	437.95	320.023
IPO4	IPO4	IPO4	Importin 4	protein_coding	ENSECAG00000009909	0.956296	0.98305	1.00734	0.0105514	1.00734	3047.42	3025.21	0.499621	0.669019	0.913866	-0.129945	-1.09425	2784.94	3047.42	0.405599	0.846459	0.894989	-0.160058	-1.11733	2727.41	3047.42	0.711655	0.904253	1.05056	0.0711537	1.05056	3201.49	3047.42
MS4A1	MS4A1	MS4A1	B-lymphocyte antigen CD20	protein_coding	ENSECAG00000018529	0.0075384	0.118401	1.78038	0.832184	1.78038	157.425	88.422	0.018106	0.119836	0.60315	-0.72941	-1.65796	94.9507	157.425	0.865911	0.96782	0.965028	-0.051357	-1.03624	151.919	157.425	0.000544297	0.0102789	0.471297	-1.08529	-2.12181	74.1937	157.425
PPIL1	PPIL1	PPIL1	Peptidyl-prolyl cis-trans isomerase-like 1	protein_coding	ENSECAG00000022373	0.0191704	0.192692	0.838028	-0.25493	-1.19328	830.196	990.654	0.548542	0.705892	1.04625	0.0652304	1.04625	868.594	830.196	0.147921	0.816019	1.11474	0.156708	1.11474	925.453	830.196	0.043288	0.240182	1.1648	0.220081	1.1648	967.011	830.196
PRKAR1B	PRKAR1B	PRKAR1B	cAMP-dependent protein kinase type I-beta regulatory subunit	protein_coding	ENSECAG00000004618	0.573636	0.810287	1.1483	0.199503	1.1483	852.308	742.232	0.145683	0.344681	0.699327	-0.515961	-1.42995	596.041	852.308	0.0384382	0.816019	0.601081	-0.734368	-1.66367	512.306	852.308	0.818895	0.941999	0.945302	-0.081152	-1.05786	805.688	852.308
PEX7	PEX7	PEX7	Peroxisomal targeting signal 2 receptor	protein_coding	ENSECAG00000007461	0.0192165	0.19281	1.38457	0.469438	1.38457	1064.64	768.93	0.00961742	0.0845822	0.698141	-0.51841	-1.43238	743.267	1064.64	0.684235	0.921059	0.9453	-0.0811557	-1.05787	1006.4	1064.64	0.0178315	0.134931	0.719465	-0.475003	-1.38992	765.969	1064.64
HJURP	HJURP	HJURP	Holliday junction recognition protein	protein_coding	ENSECAG00000010053	0.0192577	0.193065	1.53362	0.616944	1.53362	1117.79	728.856	0.283357	0.482206	0.822385	-0.282114	-1.21598	919.253	1117.79	0.527812	0.878551	1.12176	0.165764	1.12176	1253.89	1117.79	0.95318	0.984882	1.01076	0.0154363	1.01076	1129.81	1117.79
HCAR1	HCAR1	HCAR1	Hydroxycarboxylic acid receptor 1	protein_coding	ENSECAG00000001516	0.0542702	0.320587	0.635707	-0.653565	-1.57305	1447.44	2276.89	0.092721	0.273453	0.672835	-0.571676	-1.48625	973.886	1447.44	0.0315884	0.816019	0.602482	-0.731011	-1.6598	872.055	1447.44	0.319923	0.678484	1.26388	0.337854	1.26388	1829.38	1447.44
INTS15	INTS15	INTS15	integrator complex subunit 15	protein_coding	ENSECAG00000011713	0.367061	0.684251	1.18475	0.244583	1.18475	4743.1	4003.46	0.0997942	0.283101	0.733935	-0.446276	-1.36252	3481.13	4743.1	0.59567	0.895481	0.905108	-0.143839	-1.10484	4293.02	4743.1	0.568012	0.837106	0.898248	-0.154814	-1.11328	4260.48	4743.1
DBNL	DBNL	DBNL	Drebrin-like protein	protein_coding	ENSECAG00000012048	0.1137	0.435339	1.31257	0.392399	1.31257	6653.62	5069.14	0.0031249	0.0420232	0.601576	-0.73318	-1.6623	4002.66	6653.62	0.457803	0.864999	0.880187	-0.184118	-1.13612	5856.43	6653.62	0.0150022	0.119423	0.65815	-0.603511	-1.51941	4379.08	6653.62
ACAD9	ACAD9	ACAD9	Complex I assembly factor ACAD9, mitochondrial	protein_coding	ENSECAG00000005530	0.0194474	0.194189	0.797015	-0.327321	-1.25468	1470.2	1844.63	0.248848	0.451383	1.1184	0.161442	1.1184	1644.27	1470.2	0.780204	0.945617	1.02745	0.0390709	1.02745	1510.56	1470.2	0.0799346	0.351626	1.18542	0.245402	1.18542	1742.81	1470.2
ZSWIM3	ZSWIM3	ZSWIM3	Zinc finger SWIM domain-containing protein 3	protein_coding	ENSECAG00000001674	0.0194579	0.194189	0.621193	-0.686887	-1.60981	103.146	166.045	0.237297	0.439875	1.27282	0.34803	1.27282	131.287	103.146	0.0621229	0.816019	1.46054	0.546503	1.46054	150.649	103.146	0.0156759	0.123106	1.63572	0.709929	1.63572	168.719	103.146
PHOSPHO1	PHOSPHO1	PHOSPHO1	Phosphoethanolamine/phosphocholine phosphatase	protein_coding	ENSECAG00000016583	0.16145	0.50466	1.41609	0.501912	1.41609	60.3554	42.6212	0.0912356	0.271728	0.659022	-0.601601	-1.5174	39.7755	60.3554	0.0593176	0.816019	0.628172	-0.670768	-1.59192	37.9136	60.3554	0.00336927	0.0412467	0.471662	-1.08418	-2.12016	28.4673	60.3554
FUCA1	FUCA1	FUCA1	Tissue alpha-L-fucosidase	protein_coding	ENSECAG00000024652	0.274505	0.617398	1.14749	0.198485	1.14749	4844.34	4221.67	1.47602e-06	0.000110937	0.545118	-0.875359	-1.83446	2640.74	4844.34	0.201172	0.816019	0.851421	-0.232056	-1.17451	4124.57	4844.34	2.76174e-09	2.43411e-07	0.472264	-1.08234	-2.11746	2287.8	4844.34
MIDEAS	MIDEAS	MIDEAS	Mitotic deacetylase-associated SANT domain protein	protein_coding	ENSECAG00000005161	0.0195264	0.19423	1.44142	0.527492	1.44142	848.121	588.392	0.682608	0.805751	0.93826	-0.0919403	-1.0658	795.758	848.121	0.968534	0.991589	1.00616	0.00886008	1.00616	853.346	848.121	0.172102	0.526183	0.807829	-0.307878	-1.23789	685.137	848.121
SH2D1A	SH2D1A	SH2D1A	SH2 domain-containing protein 1A	protein_coding	ENSECAG00000032752	0.0195461	0.19423	1.80568	0.852543	1.80568	592.222	327.977	0.0290644	0.154112	0.576067	-0.795692	-1.73591	341.16	592.222	0.701962	0.928389	1.10115	0.139012	1.10115	652.126	592.222	0.0754528	0.341854	0.638016	-0.648336	-1.56736	377.847	592.222
KIF18B	KIF18B	KIF18B	Kinesin-like protein KIF18B	protein_coding	ENSECAG00000023019	0.0195464	0.19423	1.60339	0.681128	1.60339	1328.73	828.702	0.503878	0.672221	0.873828	-0.194578	-1.14439	1161.09	1328.73	0.494853	0.86914	1.14753	0.19853	1.14753	1524.76	1328.73	0.769519	0.925443	1.0609	0.085287	1.0609	1409.65	1328.73
[truncated: 10,637 more rows]

## Sheet: M1 down
Original	M1 down	Gene	Gene	Eq list FC
Member	GSE5099_CLASSICAL_M1_VS_ALTERNATIVE_M2_MACROPHAGE_DN	Symbol	Description	PRP	MSC	ACS	IL1B
[truncated: 200 more rows]

## Sheet: M1 up
Original	Genes up-regulated in macrophages: classical (M1) versus alternative (M2).	Gene	Gene	Eq list FC
[truncated: 201 more rows]

[truncated: 4 more sheets: PrP, MSC, ACS, IL1b only]
