# Supplementary material for: Distinct differences in immunological properties of equine orthobiologics revealed by functional and transcriptomic analysis using an activated macrophage readout system
Source: Front Vet Sci. 2023 Feb 16;10:1109473. doi: 10.3389/fvets.2023.1109473 (PMC9978772; doi:10.3389/fvets.2023.1109473)
Supplement: Supplementary file 3 [file Table_3.XLSX]

## Sheet: neg-macrophage
negative regulation of macrophage activation:GO:0043031
Symbol	Name		PRP	MSC	ACS	IL1B
Adgrf5	adhesion G protein-coupled receptor F5	negative regulation of macrophage activation	#N/A	#N/A	#N/A	#N/A
Bpi	bactericidal permeablility increasing protein	negative regulation of macrophage activation	#N/A	#N/A	#N/A	#N/A
Cx3cl1	chemokine (C-X3-C motif) ligand 1	negative regulation of microglial cell activation	#N/A	#N/A	#N/A	#N/A
Lrfn5	leucine rich repeat and fibronectin type III domain containing 5	negative regulation of macrophage activation	#N/A	#N/A	#N/A	#N/A
Tafa3	TAFA chemokine like family member 3	negative regulation of microglial cell activation	#N/A	#N/A	#N/A	#N/A
Tff2	trefoil factor 2 (spasmolytic protein 1)	negative regulation of macrophage activation	#N/A	#N/A	#N/A	#N/A
Il4	interleukin 4	negative regulation of macrophage activation	1.52991	-1.40683	1.33303	1.47019
Syt11	synaptotagmin XI	negative regulation of microglial cell activation	1.21419	1.76171	1.30561	-1.22016
Cd200	CD200 molecule	negative regulation of macrophage activation	1.16923	-1.21013	-1.03466	1.70439
Nr1d1	nuclear receptor subfamily 1, group D, member 1	negative regulation of microglial cell activation	1.12872	1.08285	-1.49063	-1.12781
Ldlr	low density lipoprotein receptor	negative regulation of microglial cell activation	1.04685	1.23607	1.0142	-1.23087
Cst7	cystatin F (leukocystatin)	negative regulation of microglial cell activation	-1.17741	-1.0999	-1.47089	1.43933
Pparg	peroxisome proliferator activated receptor gamma	negative regulation of microglial cell activation	-1.26176	-1.13882	-1.17225	-1.27907
Grn	granulin	negative regulation of microglial cell activation	-1.40205	-1.30801	-1.24823	1.06355
Nr1h3	nuclear receptor subfamily 1, group H, member 3	negative regulation of macrophage activation	-1.75579	-1.129	-1.39059	-1.04839

## Sheet: M1 down
Original	NCBI (Entrez)	Gene	Gene	https://www.gsea-msigdb.org/gsea/msigdb/cards/GSE5099_CLASSICAL_M1_VS_ALTERNATIVE_M2_MACROPHAGE_DN	Genes down-regulated in macrophages: classical (M1) versus alternative (M2).
Member	Gene Id	Symbol	Description	PRP	MSC	ACS	IL1B
ADAMTS1	9510	ADAMTS1	ADAM metallopeptidase with...	#N/A	#N/A	#N/A	#N/A
AEBP1	165	AEBP1	AE binding protein 1 [Sour...	#N/A	#N/A	#N/A	#N/A
AKR1C3	8644	AKR1C3	aldo-keto reductase family...	#N/A	#N/A	#N/A	#N/A
HHIP	64399	HHIP	hedgehog interacting prote...	1.23158	-1.98012	-2.16522	4.4375
ANKRD36BP2	645784	ANKRD36BP2	ankyrin repeat domain 36B ...	#N/A	#N/A	#N/A	#N/A
ANP32A	8125	ANP32A	acidic nuclear phosphoprot...	#N/A	#N/A	#N/A	#N/A
ATP6AP1L	92270	ATP6AP1L	ATPase H+ transporting acc...	#N/A	#N/A	#N/A	#N/A
BAI2	576	ADGRB2	adhesion G protein-coupled...	#N/A	#N/A	#N/A	#N/A
CORIN	10699	CORIN	corin, serine peptidase [S...	-2.67164	-1.7087	-2.66042	1.86409
SH2D1A	4068	SH2D1A	SH2 domain containing 1A [...	-1.56736	1.10115	-1.73591	1.80568
C13orf18	80183	RUBCNL	rubicon like autophagy enh...	#N/A	#N/A	#N/A	#N/A
C16orf61	56942	CMC2	C-X9-C motif containing 2 ...	#N/A	#N/A	#N/A	#N/A
C1orf133	574036	SERTAD4-AS1	SERTAD4 antisense RNA 1 [S...	#N/A	#N/A	#N/A	#N/A
C21orf81	391267	ANKRD20A11P	ankyrin repeat domain 20 f...	#N/A	#N/A	#N/A	#N/A
C6orf123	26238	LINC01558	long intergenic non-protei...	#N/A	#N/A	#N/A	#N/A
CAPSL	133690	CAPSL	calcyphosine like [Source:...	#N/A	#N/A	#N/A	#N/A
HMGB3	3149	HMGB3	high mobility group box 3 ...	-1.24592	-1.14717	-1.42737	1.66766
CCDC144A	9720	CCDC144A	coiled-coil domain contain...	#N/A	#N/A	#N/A	#N/A
CCDC83	220047	CCDC83	coiled-coil domain contain...	#N/A	#N/A	#N/A	#N/A
GLI4	2738	GLI4	GLI family zinc finger 4 [...	-1.52638	-1.51633	-1.70176	1.62982
CD1D	912	CD1D	CD1d molecule [Source:HGNC...	#N/A	#N/A	#N/A	#N/A
CD300A	11314	CD300A	CD300a molecule [Source:HG...	#N/A	#N/A	#N/A	#N/A
CD79B	974	CD79B	CD79b molecule [Source:HGN...	#N/A	#N/A	#N/A	#N/A
SYCE1	93426	SYCE1	synaptonemal complex centr...	-1.2829	-2.86985	-3.7666	1.56671
KIF23	9493	KIF23	kinesin family member 23 [...	-1.0063	1.25089	-1.05042	1.49354
CDSN	1041	CDSN	corneodesmosin [Source:HGN...	#N/A	#N/A	#N/A	#N/A
IL4	3565	IL4	interleukin 4 [Source:HGNC...	1.52991	-1.40683	1.33303	1.47019
NEIL3	55247	NEIL3	nei like DNA glycosylase 3...	-1.0258	1.20458	-1.22513	1.44576
NEK2	4751	NEK2	NIMA related kinase 2 [Sou...	-1.00282	1.1239	-1.48744	1.44529
GPRIN1	114787	GPRIN1	G protein regulated induce...	-1.09127	-1.40315	-1.36714	1.43107
CHRNA4	1137	CHRNA4	cholinergic receptor nicot...	#N/A	#N/A	#N/A	#N/A
BATF3	55509	BATF3	basic leucine zipper ATF-l...	-1.42489	-1.56127	-1.58846	1.38756
COL6A3	1293	COL6A3	collagen type VI alpha 3 c...	#N/A	#N/A	#N/A	#N/A
COL7A1	1294	COL7A1	collagen type VII alpha 1 ...	#N/A	#N/A	#N/A	#N/A
TNFRSF21	27242	TNFRSF21	TNF receptor superfamily m...	-1.18609	1.03972	1.05348	1.35324
CRNDE	101927480	CRNDE	colorectal neoplasia diffe...	#N/A	#N/A	#N/A	#N/A
ZNF169	169841	ZNF169	zinc finger protein 169 [S...	-1.29037	-1.13631	-1.37795	1.34297
CBX5	23468	CBX5	chromobox 5 [Source:HGNC S...	-1.07841	-1.14763	-1.1702	1.33981
CYP2F1	1572	CYP2F1	cytochrome P450 family 2 s...	#N/A	#N/A	#N/A	#N/A
CYorf15A	246126	TXLNGY	taxilin gamma pseudogene, ...	#N/A	#N/A	#N/A	#N/A
CYorf15B	246126	TXLNGY	taxilin gamma pseudogene, ...	#N/A	#N/A	#N/A	#N/A
IFT81	28981	IFT81	intraflagellar transport 8...	-1.61547	-1.31715	-1.17637	1.33158
DDX3Y	8653	DDX3Y	DEAD-box helicase 3 Y-link...	#N/A	#N/A	#N/A	#N/A
KIF20B	9585	KIF20B	kinesin family member 20B ...	1.00016	1.02363	-1.06757	1.32951
DEPDC7	91614	DEPDC7	DEP domain containing 7 [S...	#N/A	#N/A	#N/A	#N/A
CENPV	201161	CENPV	centromere protein V [Sour...	1.0281	-1.14685	-1.23445	1.29912
MSI2	124540	MSI2	musashi RNA binding protei...	1.04645	1.37928	1.25335	1.2876
TCF7	6932	TCF7	transcription factor 7 [So...	-1.18877	1.62534	1.0518	1.27568
LDLRAD3	143458	LDLRAD3	low density lipoprotein re...	1.18624	1.1596	1.06878	1.21238
EIF1AY	9086	EIF1AY	eukaryotic translation ini...	#N/A	#N/A	#N/A	#N/A
ELAVL4	1996	ELAVL4	ELAV like RNA binding prot...	#N/A	#N/A	#N/A	#N/A
ZBTB12	221527	ZBTB12	zinc finger and BTB domain...	1.1011	1.19022	-1.18854	1.19065
EPM2AIP1	9852	EPM2AIP1	EPM2A interacting protein ...	#N/A	#N/A	#N/A	#N/A
TSPYL4	23270	TSPYL4	TSPY like 4 [Source:HGNC S...	1.34026	1.56201	1.34013	1.16586
EVC2	132884	EVC2	EvC ciliary complex subuni...	#N/A	#N/A	#N/A	#N/A
DNAJC9	23234	DNAJC9	DnaJ heat shock protein fa...	1.08557	1.26224	1.01635	1.15272
FAM26E	254228	CALHM5	calcium homeostasis modula...	#N/A	#N/A	#N/A	#N/A
FAM71B	153745	GARIN3	golgi associated RAB2B int...	#N/A	#N/A	#N/A	#N/A
FBLL1	345630	FBLL1	fibrillarin like 1 [Source...	#N/A	#N/A	#N/A	#N/A
FCGR2C	9103	FCGR2C	Fc gamma receptor IIc (gen...	#N/A	#N/A	#N/A	#N/A
BCL11B	64919	BCL11B	BAF chromatin remodeling c...	1.22069	1.85753	1.33128	1.11876
LYST	1130	LYST	lysosomal trafficking regu...	1.01363	1.06928	1.23593	1.1056
SPCS2	9789	SPCS2	signal peptidase complex s...	-1.16988	-1.04833	-1.23871	1.10156
POMP	51371	POMP	proteasome maturation prot...	-1.0968	-1.37166	-1.23338	1.10066
CUBN	8029	CUBN	cubilin [Source:HGNC Symbo...	-1.64257	-1.77713	-1.14003	1.09998
HNRNPA2B1	3181	HNRNPA2B1	heterogeneous nuclear ribo...	1.04822	1.00523	-1.03354	1.06545
EPB41L2	2037	EPB41L2	erythrocyte membrane prote...	-1.68577	-1.11477	-1.49375	1.05849
GLIPR1L1	256710	GLIPR1L1	GLIPR1 like 1 [Source:HGNC...	#N/A	#N/A	#N/A	#N/A
MBD6	114785	MBD6	methyl-CpG binding domain ...	-1.07508	1.12402	1.07637	1.05269
PTGS1	5742	PTGS1	prostaglandin-endoperoxide...	-2.42884	1.39872	-4.02231	1.04513
GOT1L1	137362	GOT1L1	glutamic-oxaloacetic trans...	#N/A	#N/A	#N/A	#N/A
GPR4	2828	GPR4	G protein-coupled receptor...	#N/A	#N/A	#N/A	#N/A
GPR44	11251	PTGDR2	prostaglandin D2 receptor ...	#N/A	#N/A	#N/A	#N/A
YWHAQ	10971	YWHAQ	tyrosine 3-monooxygenase/t...	1.02219	-1.00742	-1.01939	1.02732
GXYLT2	727936	GXYLT2	glucoside xylosyltransfera...	#N/A	#N/A	#N/A	#N/A
H2BFM	286436	H2BW2	H2B.W histone 2 [Source:HG...	#N/A	#N/A	#N/A	#N/A
H3F3B	3021	H3-3B	H3.3 histone B [Source:HGN...	#N/A	#N/A	#N/A	#N/A
TFPI	7035	TFPI	tissue factor pathway inhi...	1.97086	-1.63537	1.54543	1.00444
HNRNPK	3190	HNRNPK	heterogeneous nuclear ribo...	1.12817	1.08926	1.07891	1.00417
SP4	6671	SP4	Sp4 transcription factor [...	1.03819	1.62896	1.54702	-1.01094
DBN1	1627	DBN1	drebrin 1 [Source:HGNC Sym...	-1.12385	-1.20157	1.0244	-1.01795
HOXA10	3206	HOXA10	homeobox A10 [Source:HGNC ...	#N/A	#N/A	#N/A	#N/A
HOXA7	3204	HOXA7	homeobox A7 [Source:HGNC S...	#N/A	#N/A	#N/A	#N/A
HOXA9	3205	HOXA9	homeobox A9 [Source:HGNC S...	#N/A	#N/A	#N/A	#N/A
HPSE2	60495	HPSE2	heparanase 2 (inactive) [S...	#N/A	#N/A	#N/A	#N/A
HTR2A	3356	HTR2A	5-hydroxytryptamine recept...	#N/A	#N/A	#N/A	#N/A
INPP5B	3633	INPP5B	inositol polyphosphate-5-p...	1.03097	1.03378	1.01175	-1.02203
ALDH2	217	ALDH2	aldehyde dehydrogenase 2 f...	-1.6751	1.05191	-1.10926	-1.02534
INHBC	3626	INHBC	inhibin subunit beta C [So...	#N/A	#N/A	#N/A	#N/A
GNA15	2769	GNA15	G protein subunit alpha 15...	-1.17449	-1.33727	-1.31022	-1.03021
ITIH3	3699	ITIH3	inter-alpha-trypsin inhibi...	#N/A	#N/A	#N/A	#N/A
KAL1	3730	ANOS1	anosmin 1 [Source:HGNC Sym...	#N/A	#N/A	#N/A	#N/A
KDM5D	8284	KDM5D	lysine demethylase 5D [Sou...	#N/A	#N/A	#N/A	#N/A
KIAA1217	56243	KIAA1217	KIAA1217 [Source:HGNC Symb...	#N/A	#N/A	#N/A	#N/A
KIAA1751	85452	CFAP74	cilia and flagella associa...	#N/A	#N/A	#N/A	#N/A
R3HDM2	22864	R3HDM2	R3H domain containing 2 [S...	-1.01135	1.13815	1.08396	-1.04518
GALNT2	2590	GALNT2	polypeptide N-acetylgalact...	-1.23504	1.18475	1.12939	-1.0458
KIR2DL4	3805	KIR2DL4	killer cell immunoglobulin...	#N/A	#N/A	#N/A	#N/A
KRTAP5-2	440021	KRTAP5-2	keratin associated protein...	#N/A	#N/A	#N/A	#N/A
ETV5	2119	ETV5	ETS variant transcription ...	-1.59524	1.19806	1.25672	-1.04958
ECT2	1894	ECT2	epithelial cell transformi...	1.36364	1.28482	1.32211	-1.06143
LILRA5	353514	LILRA5	leukocyte immunoglobulin l...	#N/A	#N/A	#N/A	#N/A
GAS7	8522	GAS7	growth arrest specific 7 [...	-1.46299	-1.07247	1.03963	-1.06576
LOC100129195	100129195	ZSCAN16-AS1	ZSCAN16 antisense RNA 1 [S...	#N/A	#N/A	#N/A	#N/A
LOC100170939	11039	GUSBP14	GUSB pseudogene 14 [Source...	#N/A	#N/A	#N/A	#N/A
LOC100291860				#N/A	#N/A	#N/A	#N/A
LOC100294423				#N/A	#N/A	#N/A	#N/A
LOC100505978	100505978	ENSG00000257711	novel transcript, antisens...	#N/A	#N/A	#N/A	#N/A
LOC149086	149086	LDC1P	leucine decarboxylase 1, p...	#N/A	#N/A	#N/A	#N/A
LOC202181				#N/A	#N/A	#N/A	#N/A
LOC254100	254100	ZNRD2-DT	ZNRD2 divergent transcript...	#N/A	#N/A	#N/A	#N/A
LOC284648	284648	LINC01686	long intergenic non-protei...	#N/A	#N/A	#N/A	#N/A
LOC375010				#N/A	#N/A	#N/A	#N/A
LOC389199	389199	ENSG00000228919	novel transcript	#N/A	#N/A	#N/A	#N/A
LOC644450				#N/A	#N/A	#N/A	#N/A
LOC646214				#N/A	#N/A	#N/A	#N/A
LOC728342	728342	LINC00992	long intergenic non-protei...	#N/A	#N/A	#N/A	#N/A
LOC730631				#N/A	#N/A	#N/A	#N/A
LOC96610	96610	BMS1P20	BMS1 pseudogene 20 [Source...	#N/A	#N/A	#N/A	#N/A
LRRN1	57633	LRRN1	leucine rich repeat neuron...	#N/A	#N/A	#N/A	#N/A
LRRN4	164312	LRRN4	leucine rich repeat neuron...	#N/A	#N/A	#N/A	#N/A
OSBPL5	114879	OSBPL5	oxysterol binding protein ...	1.05917	-1.27571	1.01935	-1.06985
CTTN	2017	CTTN	cortactin [Source:HGNC Sym...	-1.02815	-1.42571	1.12868	-1.0714
GGA1	26088	GGA1	golgi associated, gamma ad...	1.1402	-1.23541	-1.01964	-1.11443
CCNJ	54619	CCNJ	cyclin J [Source:HGNC Symb...	1.15301	-1.35737	1.24758	-1.12267
MFI2	4241	MELTF	melanotransferrin [Source:...	#N/A	#N/A	#N/A	#N/A
MLL	4297	KMT2A	lysine methyltransferase 2...	#N/A	#N/A	#N/A	#N/A
DDX5	1655	DDX5	DEAD-box helicase 5 [Sourc...	1.20929	1.07402	1.2509	-1.13308
NCRNA00205	642852	LINC00205	long intergenic non-protei...	#N/A	#N/A	#N/A	#N/A
CDC25A	993	CDC25A	cell division cycle 25A [S...	1.28894	1.21099	1.4673	-1.1478
FAM118A	55007	FAM118A	family with sequence simil...	-1.11334	1.02097	-1.00201	-1.14897
OR2F1	26211	OR2F1	olfactory receptor family ...	#N/A	#N/A	#N/A	#N/A
LMO2	4005	LMO2	LIM domain only 2 [Source:...	-1.50187	-1.19131	-1.2268	-1.15605
TRDMT1	1787	TRDMT1	tRNA aspartic acid methylt...	-1.05505	1.03413	1.03481	-1.16387
PCGF5	84333	PCGF5	polycomb group ring finger...	#N/A	#N/A	#N/A	#N/A
ZBTB44	29068	ZBTB44	zinc finger and BTB domain...	1.22849	1.53794	1.35567	-1.16926
PDE10A	10846	PDE10A	phosphodiesterase 10A [Sou...	#N/A	#N/A	#N/A	#N/A
PDZD9	255762	PDZD9	PDZ domain containing 9 [S...	#N/A	#N/A	#N/A	#N/A
PELI2	57161	PELI2	pellino E3 ubiquitin prote...	#N/A	#N/A	#N/A	#N/A
PHACTR1	221692	PHACTR1	phosphatase and actin regu...	#N/A	#N/A	#N/A	#N/A
PHLPP1	23239	PHLPP1	PH domain and leucine rich...	-1.11411	-1.07041	1.18813	-1.17055
PCMT1	5110	PCMT1	protein-L-isoaspartate (D-...	1.00505	-1.09277	-1.11808	-1.17393
UBE2J1	51465	UBE2J1	ubiquitin conjugating enzy...	1.12785	1.12546	1.20045	-1.17416
GNAQ	2776	GNAQ	G protein subunit alpha q ...	-1.3858	1.00379	1.22698	-1.18385
POU3F4	5456	POU3F4	POU class 3 homeobox 4 [So...	#N/A	#N/A	#N/A	#N/A
PPEF1	5475	PPEF1	protein phosphatase with E...	#N/A	#N/A	#N/A	#N/A
LAPTM4A	9741	LAPTM4A	lysosomal protein transmem...	-1.22127	-1.11874	-1.02194	-1.20827
PRKY	5616	PRKY	protein kinase Y-linked (p...	#N/A	#N/A	#N/A	#N/A
PROL1	58503	OPRPN	opiorphin prepropeptide [S...	#N/A	#N/A	#N/A	#N/A
RUFY2	55680	RUFY2	RUN and FYVE domain contai...	1.21904	-1.05961	1.38843	-1.21994
CDK6	1021	CDK6	cyclin dependent kinase 6 ...	1.44635	1.19874	1.49411	-1.22743
MARCKSL1	65108	MARCKSL1	MARCKS like 1 [Source:HGNC...	1.62417	-1.30547	1.5489	-1.24114
RAPGEFL1	51195	RAPGEFL1	Rap guanine nucleotide exc...	#N/A	#N/A	#N/A	#N/A
CHRNA3	1136	CHRNA3	cholinergic receptor nicot...	-2.00875	-1.23125	-1.11295	-1.25633
CHSY1	22856	CHSY1	chondroitin sulfate syntha...	1.27233	1.19766	1.61256	-1.28684
RPS4Y1	6192	RPS4Y1	ribosomal protein S4 Y-lin...	#N/A	#N/A	#N/A	#N/A
MDM4	4194	MDM4	MDM4 regulator of p53 [Sou...	1.62208	1.1374	2.2047	-1.30504
PKN2	5586	PKN2	protein kinase N2 [Source:...	1.16645	1.10944	1.4001	-1.30546
SEC14L4	284904	SEC14L4	SEC14 like lipid binding 4...	#N/A	#N/A	#N/A	#N/A
RTN4	57142	RTN4	reticulon 4 [Source:HGNC S...	1.03982	1.09298	1.19341	-1.3364
SHFM1	7979	SEM1	SEM1 26S proteasome subuni...	#N/A	#N/A	#N/A	#N/A
SIGLEC9	27180	SIGLEC9	sialic acid binding Ig lik...	#N/A	#N/A	#N/A	#N/A
SLC22A18AS	5003	SLC22A18AS	SLC22A18 antisense RNA [So...	#N/A	#N/A	#N/A	#N/A
SLC22A7	10864	SLC22A7	solute carrier family 22 m...	#N/A	#N/A	#N/A	#N/A
SLC44A5	204962	SLC44A5	solute carrier family 44 m...	#N/A	#N/A	#N/A	#N/A
SLC7A11	23657	SLC7A11	solute carrier family 7 me...	#N/A	#N/A	#N/A	#N/A
SLC7A3	84889	SLC7A3	solute carrier family 7 me...	#N/A	#N/A	#N/A	#N/A
SMPD3	55512	SMPD3	sphingomyelin phosphodiest...	#N/A	#N/A	#N/A	#N/A
SORT1	6272	SORT1	sortilin 1 [Source:HGNC Sy...	1.42949	1.00797	1.91056	-1.33693
SOX4	6659	SOX4	SRY-box transcription fact...	#N/A	#N/A	#N/A	#N/A
PLCH1	23007	PLCH1	phospholipase C eta 1 [Sou...	1.41567	1.66886	1.25163	-1.34862
GALNT7	51809	GALNT7	polypeptide N-acetylgalact...	1.5899	1.7448	2.14738	-1.35557
QSER1	79832	QSER1	glutamine and serine rich ...	1.31447	1.28168	2.00215	-1.37742
SSFA2	6744	ITPRID2	ITPR interacting domain co...	#N/A	#N/A	#N/A	#N/A
STGC3				#N/A	#N/A	#N/A	#N/A
DST	667	DST	dystonin [Source:HGNC Symb...	-1.01647	-1.29411	1.3672	-1.38306
RNFT2	84900	RNFT2	ring finger protein, trans...	1.12632	-1.14351	1.20381	-1.40688
PPM1D	8493	PPM1D	protein phosphatase, Mg2+/...	1.33762	1.31657	1.36607	-1.41336
TFF3	7033	TFF3	trefoil factor 3 [Source:H...	#N/A	#N/A	#N/A	#N/A
CHD9	80205	CHD9	chromodomain helicase DNA ...	1.03228	1.30278	1.81199	-1.44934
TIMM23B	100652748	TIMM23B	translocase of inner mitoc...	#N/A	#N/A	#N/A	#N/A
STS	412	STS	steroid sulfatase [Source:...	1.26784	1.43533	1.73205	-1.49336
TRD@				#N/A	#N/A	#N/A	#N/A
DLAT	1737	DLAT	dihydrolipoamide S-acetylt...	1.16444	1.20636	1.37322	-1.49879
GJC1	10052	GJC1	gap junction protein gamma...	1.24665	1.17119	1.16073	-1.54223
PALLD	23022	PALLD	palladin, cytoskeletal ass...	1.98805	-1.0597	1.7884	-1.56526
TTTY10	246119	TTTY10	testis-specific transcript...	#N/A	#N/A	#N/A	#N/A
TTTY15				#N/A	#N/A	#N/A	#N/A
UBASH3B	84959	UBASH3B	ubiquitin associated and S...	#N/A	#N/A	#N/A	#N/A
SPRED2	200734	SPRED2	sprouty related EVH1 domai...	1.68845	1.30174	1.87453	-1.61616
USP9Y	8287	USP9Y	ubiquitin specific peptida...	#N/A	#N/A	#N/A	#N/A
WDR63	126820	DNAI3	dynein axonemal intermedia...	#N/A	#N/A	#N/A	#N/A
TSPAN11	441631	TSPAN11	tetraspanin 11 [Source:HGN...	3.79994	-1.01815	2.42431	-1.61636
XCL1	6375	XCL1	X-C motif chemokine ligand...	#N/A	#N/A	#N/A	#N/A
CEP97	79598	CEP97	centrosomal protein 97 [So...	2.09568	2.03779	2.13191	-1.64633
FZD1	8321	FZD1	frizzled class receptor 1 ...	-1.12988	1.53777	1.24068	-1.64909
RGMA	56963	RGMA	repulsive guidance molecul...	1.4205	1.01248	1.2052	-1.72632
WFDC3	140686	WFDC3	WAP four-disulfide core do...	1.56961	-1.11305	1.24951	-1.83266
ZNF257	113835	ZNF257	zinc finger protein 257 [S...	#N/A	#N/A	#N/A	#N/A
ZNF736	728927	ZNF736	zinc finger protein 736 [S...	#N/A	#N/A	#N/A	#N/A

## Sheet: M1 up
Original	NCBI (Entrez)	Gene	Gene
Member	Gene Id	Symbol	Description	PRP	MSC	ACS	IL1B
C17orf49	124944	C17orf49	chromosome 17 open reading frame ...	-1.7052	-1.41306	-1.96087	3.40142
ADAMTS6	11174	ADAMTS6	ADAM metallopeptidase with thromb...	#N/A	#N/A	#N/A	#N/A
CD27	939	CD27	CD27 molecule [Source:HGNC Symbol...	-2.14066	-1.28922	-3.22438	2.94683
ANK3	288	ANK3	ankyrin 3 [Source:HGNC Symbol;Acc...	#N/A	#N/A	#N/A	#N/A
S1PR1	1901	S1PR1	sphingosine-1-phosphate receptor ...	-1.3893	1.4165	-1.52008	2.01322
SLA2	84174	SLA2	Src like adaptor 2 [Source:HGNC S...	-1.30005	-1.10363	-1.54818	1.97963
APOL3	80833	APOL3	apolipoprotein L3 [Source:HGNC Sy...	#N/A	#N/A	#N/A	#N/A
RPS19	6223	RPS19	ribosomal protein S19 [Source:HGN...	-1.42582	-1.37227	-2.08324	1.81721
NPAS2	4862	NPAS2	neuronal PAS domain protein 2 [So...	-1.29166	1.07513	-1.01317	1.72587
RPL13	6137	RPL13	ribosomal protein L13 [Source:HGN...	-1.44606	-1.30866	-2.00439	1.72476
PFDN5	5204	PFDN5	prefoldin subunit 5 [Source:HGNC ...	-1.61843	-1.55652	-2.01363	1.71431
AUTS2	26053	AUTS2	activator of transcription and de...	#N/A	#N/A	#N/A	#N/A
ANXA6	309	ANXA6	annexin A6 [Source:HGNC Symbol;Ac...	-1.14744	-1.10747	-1.56077	1.71415
RPS10	6204	RPS10	ribosomal protein S10 [Source:HGN...	-1.28144	-1.40782	-1.97922	1.67873
IL12RB1	3594	IL12RB1	interleukin 12 receptor subunit b...	-1.0483	-1.11721	-1.52472	1.65698
MFNG	4242	MFNG	MFNG O-fucosylpeptide 3-beta-N-ac...	1.01532	-1.08565	-1.49168	1.64282
BTN3A3	10384	BTN3A3	butyrophilin subfamily 3 member A...	#N/A	#N/A	#N/A	#N/A
C11orf21	29125	C11orf21	chromosome 11 open reading frame ...	#N/A	#N/A	#N/A	#N/A
RPL13A	23521	RPL13A	ribosomal protein L13a [Source:HG...	-1.38338	-1.30727	-1.93669	1.62992
C2orf29	55571	CNOT11	CCR4-NOT transcription complex su...	#N/A	#N/A	#N/A	#N/A
C4orf52	389203	SMIM20	small integral membrane protein 2...	#N/A	#N/A	#N/A	#N/A
C9orf95	54981	NMRK1	nicotinamide riboside kinase 1 [S...	#N/A	#N/A	#N/A	#N/A
RPL7A	6130	RPL7A	ribosomal protein L7a [Source:HGN...	-1.43999	-1.32772	-1.92142	1.62875
RPL29	6159	RPL29	ribosomal protein L29 [Source:HGN...	-1.3757	-1.35667	-1.87019	1.60061
RPS18	6222	RPS18	ribosomal protein S18 [Source:HGN...	-1.44871	-1.29103	-1.76647	1.58727
CD200R1	131450	CD200R1	CD200 receptor 1 [Source:HGNC Sym...	#N/A	#N/A	#N/A	#N/A
RPS15A	6210	RPS15A	ribosomal protein S15a [Source:HG...	-1.35294	-1.33485	-1.67045	1.55247
RPLP2	6181	RPLP2	ribosomal protein lateral stalk s...	-1.41286	-1.41703	-1.9127	1.54517
RPL9	6133	RPL9	ribosomal protein L9 [Source:HGNC...	-1.2751	-1.35831	-1.73671	1.53383
RPL30	6156	RPL30	ribosomal protein L30 [Source:HGN...	-1.31405	-1.33776	-1.6949	1.53256
EEF1G	1937	EEF1G	eukaryotic translation elongation...	-1.40007	-1.28996	-1.78541	1.52362
CFP	5199	CFP	complement factor properdin [Sour...	-3.76227	-1.66545	-3.00028	1.51189
GMPPA	29926	GMPPA	GDP-mannose pyrophosphorylase A [...	-1.30668	-1.15691	-1.68429	1.50919
COL1A2	1278	COL1A2	collagen type I alpha 2 chain [So...	#N/A	#N/A	#N/A	#N/A
COTL1	23406	COTL1	coactosin like F-actin binding pr...	#N/A	#N/A	#N/A	#N/A
COX7C	1350	COX7C	cytochrome c oxidase subunit 7C [...	#N/A	#N/A	#N/A	#N/A
CTSL1	1514	CTSL	cathepsin L [Source:HGNC Symbol;A...	#N/A	#N/A	#N/A	#N/A
RPL31	6160	RPL31	ribosomal protein L31 [Source:HGN...	-1.3619	-1.32251	-1.72394	1.50859
BIN1	274	BIN1	bridging integrator 1 [Source:HGN...	-1.82231	-1.5433	-2.04365	1.49553
CIB1	10519	CIB1	calcium and integrin binding 1 [S...	-1.40209	-1.42909	-1.85592	1.48652
EIF3F	8665	EIF3F	eukaryotic translation initiation...	-1.35568	-1.26709	-1.73264	1.48645
EIF3K	27335	EIF3K	eukaryotic translation initiation...	-1.50068	-1.44682	-1.92839	1.45119
RPL32	6161	RPL32	ribosomal protein L32 [Source:HGN...	-1.33733	-1.4654	-1.66008	1.42261
TSPAN14	81619	TSPAN14	tetraspanin 14 [Source:HGNC Symbo...	-1.68129	-1.03176	-1.43095	1.404
CD55	1604	CD55	CD55 molecule (Cromer blood group...	-3.54692	-1.12041	-1.49371	1.39959
LPIN2	9663	LPIN2	lipin 2 [Source:HGNC Symbol;Acc:H...	-1.4708	-1.07956	-1.33837	1.39157
IL27RA	9466	IL27RA	interleukin 27 receptor subunit a...	-1.03019	-1.12419	-1.38788	1.3878
RPL6	6128	RPL6	ribosomal protein L6 [Source:HGNC...	-1.26447	-1.21871	-1.51362	1.3819
HEBP1	50865	HEBP1	heme binding protein 1 [Source:HG...	-2.29768	-1.34702	-2.20824	1.37905
ZNF16	7564	ZNF16	zinc finger protein 16 [Source:HG...	-1.37151	-1.11739	-1.26402	1.36165
EEF2	1938	EEF2	eukaryotic translation elongation...	-1.19522	-1.08175	-1.33107	1.34918
ERMAP	114625	ERMAP	erythroblast membrane associated ...	#N/A	#N/A	#N/A	#N/A
AP3M2	10947	AP3M2	adaptor related protein complex 3...	-1.07863	1.06714	1.12536	1.31248
FAM100B	283991	UBALD2	UBA like domain containing 2 [Sou...	#N/A	#N/A	#N/A	#N/A
FBLN7	129804	FBLN7	fibulin 7 [Source:HGNC Symbol;Acc...	#N/A	#N/A	#N/A	#N/A
DPH5	51611	DPH5	diphthamide biosynthesis 5 [Sourc...	1.04656	1.04639	-1.09499	1.28454
RPL17	6139	RPL17	ribosomal protein L17 [Source:HGN...	-1.16371	-1.12741	-1.33731	1.28064
PARP11	57097	PARP11	poly(ADP-ribose) polymerase famil...	-1.17214	-1.12928	-1.26865	1.27845
EPB41	2035	EPB41	erythrocyte membrane protein band...	-1.24484	1.34439	-1.12668	1.25258
DEF8	54849	DEF8	differentially expressed in FDCP ...	-1.14875	1.00439	-1.08697	1.24202
APRT	353	APRT	adenine phosphoribosyltransferase...	-1.38981	-1.35832	-1.80019	1.23571
FYB	2533	FYB1	FYN binding protein 1 [Source:HGN...	#N/A	#N/A	#N/A	#N/A
GBP4	115361	GBP4	guanylate binding protein 4 [Sour...	#N/A	#N/A	#N/A	#N/A
GGT1	2678	GGT1	gamma-glutamyltransferase 1 [Sour...	#N/A	#N/A	#N/A	#N/A
GIMAP2	26157	GIMAP2	GTPase, IMAP family member 2 [Sou...	#N/A	#N/A	#N/A	#N/A
ARID5A	10865	ARID5A	AT-rich interaction domain 5A [So...	-1.1246	-1.27055	-1.31103	1.22353
GLTSCR2	29997	NOP53	NOP53 ribosome biogenesis factor ...	#N/A	#N/A	#N/A	#N/A
KIAA0513	9764	KIAA0513	KIAA0513 [Source:HGNC Symbol;Acc:...	-1.84321	-1.11357	-1.59265	1.2203
RGS19	10287	RGS19	regulator of G protein signaling ...	-1.39772	-1.23032	-1.67093	1.20463
PSME2	5721	PSME2	proteasome activator subunit 2 [S...	-1.24477	-1.2977	-1.36541	1.18811
IKZF4	64375	IKZF4	IKAROS family zinc finger 4 [Sour...	1.32229	1.1895	1.30569	1.18717
GYPC	2995	GYPC	glycophorin C (Gerbich blood grou...	#N/A	#N/A	#N/A	#N/A
MAF	4094	MAF	MAF bZIP transcription factor [So...	1.04729	1.72156	1.09212	1.17672
HCP5	10866	HCP5	HLA complex P5 [Source:HGNC Symbo...	#N/A	#N/A	#N/A	#N/A
GPA33	10223	GPA33	glycoprotein A33 [Source:HGNC Sym...	-1.71921	-1.59017	-2.37584	1.17639
HLA-B	3106	HLA-B	major histocompatibility complex,...	#N/A	#N/A	#N/A	#N/A
HLA-G	3135	HLA-G	major histocompatibility complex,...	#N/A	#N/A	#N/A	#N/A
HLA-J	3137	HLA-J	major histocompatibility complex,...	#N/A	#N/A	#N/A	#N/A
HMHA1	23526	ARHGAP45	Rho GTPase activating protein 45 ...	#N/A	#N/A	#N/A	#N/A
NKIRAS1	28512	NKIRAS1	NFKB inhibitor interacting Ras li...	-1.06161	-1.33861	-1.19985	1.17385
PDE4B	5142	PDE4B	phosphodiesterase 4B [Source:HGNC...	-1.35323	-1.06515	1.13399	1.17217
FUCA1	2517	FUCA1	alpha-L-fucosidase 1 [Source:HGNC...	-2.11746	-1.17451	-1.83446	1.14749
IL4R	3566	IL4R	interleukin 4 receptor [Source:HG...	-1.15968	-1.19737	-1.13137	1.14482
UPP1	7378	UPP1	uridine phosphorylase 1 [Source:H...	-1.22112	-1.62521	-1.32544	1.14428
RNF213	57674	RNF213	ring finger protein 213 [Source:H...	-1.15592	-1.09323	1.0379	1.14254
FXN	2395	FXN	frataxin [Source:HGNC Symbol;Acc:...	-1.12314	-1.41844	-1.43073	1.13724
JHDM1D	80853	KDM7A	lysine demethylase 7A [Source:HGN...	#N/A	#N/A	#N/A	#N/A
KIAA0317	9870	AREL1	apoptosis resistant E3 ubiquitin ...	#N/A	#N/A	#N/A	#N/A
KIAA0391	9692	PRORP	protein only RNase P catalytic su...	#N/A	#N/A	#N/A	#N/A
RASSF2	9770	RASSF2	Ras association domain family mem...	-1.27499	1.27013	-1.05653	1.13204
KISS1R	84634	KISS1R	KISS1 receptor [Source:HGNC Symbo...	#N/A	#N/A	#N/A	#N/A
CEPT1	10390	CEPT1	choline/ethanolamine phosphotrans...	-1.15413	-1.26695	-1.30286	1.12122
LASS2	29956	CERS2	ceramide synthase 2 [Source:HGNC ...	#N/A	#N/A	#N/A	#N/A
PABPC1	26986	PABPC1	poly(A) binding protein cytoplasm...	-1.00225	1.02174	1.02282	1.1116
MPZL3	196264	MPZL3	myelin protein zero like 3 [Sourc...	1.15601	-1.04149	1.07727	1.11129
ZFAND6	54469	ZFAND6	zinc finger AN1-type containing 6...	-1.03182	1.05982	-1.04234	1.1085
EPSTI1	94240	EPSTI1	epithelial stromal interaction 1 ...	-1.36828	-1.22849	-1.28512	1.08956
LOC100289090				#N/A	#N/A	#N/A	#N/A
LOC100289538				#N/A	#N/A	#N/A	#N/A
LOC100289610				#N/A	#N/A	#N/A	#N/A
LOC155060				#N/A	#N/A	#N/A	#N/A
LOC283713				#N/A	#N/A	#N/A	#N/A
PLEKHA2	59339	PLEKHA2	pleckstrin homology domain contai...	-1.2932	1.36983	1.07082	1.07679
NFKBIA	4792	NFKBIA	NFKB inhibitor alpha [Source:HGNC...	1.17318	-1.32148	-1.06906	1.07597
SAMHD1	25939	SAMHD1	SAM and HD domain containing deox...	-1.10095	1.32947	1.12789	1.07469
LRRC8C	84230	LRRC8C	leucine rich repeat containing 8 ...	#N/A	#N/A	#N/A	#N/A
EIF4E2	9470	EIF4E2	eukaryotic translation initiation...	1.01751	-1.1205	-1.09561	1.07402
LRRN3	54674	LRRN3	leucine rich repeat neuronal 3 [S...	#N/A	#N/A	#N/A	#N/A
INPP4B	8821	INPP4B	inositol polyphosphate-4-phosphat...	1.14881	1.45431	1.36878	1.07328
FOXO1	2308	FOXO1	forkhead box O1 [Source:HGNC Symb...	1.29834	1.52048	1.60429	1.06977
ACAA1	30	ACAA1	acetyl-CoA acyltransferase 1 [Sou...	-1.14007	-1.2047	-1.2763	1.06938
DOCK9	23348	DOCK9	dedicator of cytokinesis 9 [Sourc...	1.10637	1.16368	1.25783	1.06621
E4F1	1877	E4F1	E4F transcription factor 1 [Sourc...	1.10542	-1.15311	-1.15611	1.06455
PAG1	55824	PAG1	phosphoprotein membrane anchor wi...	1.05943	1.50025	1.43166	1.05819
LDLRAP1	26119	LDLRAP1	low density lipoprotein receptor ...	1.1318	1.14452	1.04437	1.05191
NELL2	4753	NELL2	neural EGFL like 2 [Source:HGNC S...	#N/A	#N/A	#N/A	#N/A
CCR7	1236	CCR7	C-C motif chemokine receptor 7 [S...	1.10463	-1.17325	1.13227	1.04733
PUS1	80324	PUS1	pseudouridine synthase 1 [Source:...	1.03239	-1.07002	-1.1887	1.04538
NOG	9241	NOG	noggin [Source:HGNC Symbol;Acc:HG...	#N/A	#N/A	#N/A	#N/A
MGAT1	4245	MGAT1	alpha-1,3-mannosyl-glycoprotein 2...	-1.0342	-1.02306	-1.16897	1.04189
FLNA	2316	FLNA	filamin A [Source:HGNC Symbol;Acc...	-1.0586	-1.16076	-1.03879	1.03621
ADD3	120	ADD3	adducin 3 [Source:HGNC Symbol;Acc...	-1.14056	1.66475	1.1875	1.0276
ATP10A	57194	ATP10A	ATPase phospholipid transporting ...	1.24025	1.03157	1.01397	1.02582
LFNG	3955	LFNG	LFNG O-fucosylpeptide 3-beta-N-ac...	1.0705	-1.15418	-1.34582	1.01837
SPATA13	221178	SPATA13	spermatogenesis associated 13 [So...	-1.1184	1.6217	1.13156	1.0171
RSAD2	91543	RSAD2	radical S-adenosyl methionine dom...	-1.3905	1.19146	-1.05256	1.01554
P4HA1	5033	P4HA1	prolyl 4-hydroxylase subunit alph...	-1.4388	-1.03335	1.04317	-1.00001
TOMM5	401505	TOMM5	translocase of outer mitochondria...	1.01513	-1.17958	-1.08094	-1.00116
PLAC8	51316	PLAC8	placenta associated 8 [Source:HGN...	#N/A	#N/A	#N/A	#N/A
ESYT1	23344	ESYT1	extended synaptotagmin 1 [Source:...	1.21003	1.15619	1.35567	-1.00295
PLEKHO1	51177	PLEKHO1	pleckstrin homology domain contai...	#N/A	#N/A	#N/A	#N/A
PNP	4860	PNP	purine nucleoside phosphorylase [...	#N/A	#N/A	#N/A	#N/A
FOXP1	27086	FOXP1	forkhead box P1 [Source:HGNC Symb...	1.24821	1.03901	1.13143	-1.00304
TES	26136	TES	testin LIM domain protein [Source...	1.29515	1.09956	1.1404	-1.02091
TUBA4A	7277	TUBA4A	tubulin alpha 4a [Source:HGNC Sym...	1.15392	-1.25515	-1.14345	-1.02313
PYHIN1	149628	PYHIN1	pyrin and HIN domain family membe...	#N/A	#N/A	#N/A	#N/A
LPIN1	23175	LPIN1	lipin 1 [Source:HGNC Symbol;Acc:H...	1.21702	1.74652	1.4617	-1.02907
ELMO1	9844	ELMO1	engulfment and cell motility 1 [S...	1.17336	1.3067	1.16971	-1.03787
RG9MTD1	54931	TRMT10C	tRNA methyltransferase 10C, mitoc...	#N/A	#N/A	#N/A	#N/A
TPP2	7174	TPP2	tripeptidyl peptidase 2 [Source:H...	1.27929	1.27507	1.29587	-1.05334
GNL3	26354	GNL3	G protein nucleolar 3 [Source:HGN...	1.25591	-1.10674	1.16927	-1.05925
RASA3	22821	RASA3	RAS p21 protein activator 3 [Sour...	1.051	1.01059	-1.13297	-1.06938
RIMS4	140730	RIMS4	regulating synaptic membrane exoc...	#N/A	#N/A	#N/A	#N/A
RLN1	6013	RLN1	relaxin 1 [Source:HGNC Symbol;Acc...	#N/A	#N/A	#N/A	#N/A
BTG1	694	BTG1	BTG anti-proliferation factor 1 [...	1.55248	-1.03504	1.64039	-1.07342
RPL12	6136	RPL12	ribosomal protein L12 [Source:HGN...	#N/A	#N/A	#N/A	#N/A
GIMAP8	155038	GIMAP8	GTPase, IMAP family member 8 [Sou...	-1.1301	1.31441	1.28108	-1.07574
ATP8B2	57198	ATP8B2	ATPase phospholipid transporting ...	1.26195	1.60252	1.41273	-1.08074
IFIH1	64135	IFIH1	interferon induced with helicase ...	-1.57182	-1.15719	1.02116	-1.08212
BAG3	9531	BAG3	BAG cochaperone 3 [Source:HGNC Sy...	-1.10307	-1.14475	-1.09067	-1.08593
ZNFX1	57169	ZNFX1	zinc finger NFX1-type containing ...	1.05139	-1.03806	1.15136	-1.08597
FBXO34	55030	FBXO34	F-box protein 34 [Source:HGNC Sym...	-1.02211	1.08319	1.21944	-1.089
CD48	962	CD48	CD48 molecule [Source:HGNC Symbol...	-1.20609	-1.15759	1.06539	-1.09126
CNIH4	29097	CNIH4	cornichon family AMPA receptor au...	-1.09962	-1.13921	-1.14395	-1.09995
SMURF2	64750	SMURF2	SMAD specific E3 ubiquitin protei...	1.04314	1.1628	1.03337	-1.10248
LAMP3	27074	LAMP3	lysosomal associated membrane pro...	-3.6789	-1.05686	-1.13123	-1.10707
RPLP1	6176	RPLP1	ribosomal protein lateral stalk s...	#N/A	#N/A	#N/A	#N/A
MLLT3	4300	MLLT3	MLLT3 super elongation complex su...	1.31358	1.37259	1.25027	-1.11329
RGS16	6004	RGS16	regulator of G protein signaling ...	2.13283	1.14205	1.83403	-1.12363
RPS14P3				#N/A	#N/A	#N/A	#N/A
PANK4	55229	PANK4	pantothenate kinase 4 (inactive) ...	1.14837	1.02454	1.01676	-1.12671
TMEM128	85013	TMEM128	transmembrane protein 128 [Source...	1.19201	1.12728	1.03884	-1.12881
BMS1	9790	BMS1	BMS1 ribosome biogenesis factor [...	1.45587	1.03423	1.36555	-1.13923
YTHDC2	64848	YTHDC2	YTH domain containing 2 [Source:H...	1.26132	1.64998	1.41592	-1.13955
POLR3E	55718	POLR3E	RNA polymerase III subunit E [Sou...	1.36524	1.09622	1.17118	-1.14077
RGS1	5996	RGS1	regulator of G protein signaling ...	1.54557	1.058	1.71387	-1.15371
S100B	6285	S100B	S100 calcium binding protein B [S...	#N/A	#N/A	#N/A	#N/A
CTSZ	1522	CTSZ	cathepsin Z [Source:HGNC Symbol;A...	-1.25079	-1.24028	-1.09954	-1.17381
MPP7	143098	MPP7	MAGUK p55 scaffold protein 7 [Sou...	1.01702	-1.03888	1.32982	-1.21836
SEMA3A	10371	SEMA3A	semaphorin 3A [Source:HGNC Symbol...	#N/A	#N/A	#N/A	#N/A
S100A6	6277	S100A6	S100 calcium binding protein A6 [...	-1.07095	-1.17636	-1.12755	-1.22543
IMPACT	55364	IMPACT	impact RWD domain protein [Source...	1.02059	1.31737	1.26735	-1.24501
CBLB	868	CBLB	Cbl proto-oncogene B [Source:HGNC...	1.07993	1.17605	1.57688	-1.2466
HCFC2	29915	HCFC2	host cell factor C2 [Source:HGNC ...	1.09121	1.07739	1.23115	-1.27951
SNHG8	100093630	SNHG8	small nucleolar RNA host gene 8 [...	#N/A	#N/A	#N/A	#N/A
PGAP1	80055	PGAP1	post-GPI attachment to proteins i...	1.08262	1.11817	1.58049	-1.28199
SPIN3	169981	SPIN3	spindlin family member 3 [Source:...	#N/A	#N/A	#N/A	#N/A
SPON1	10418	SPON1	spondin 1 [Source:HGNC Symbol;Acc...	#N/A	#N/A	#N/A	#N/A
SQRDL	58472	SQOR	sulfide quinone oxidoreductase [S...	#N/A	#N/A	#N/A	#N/A
SFMBT2	57713	SFMBT2	Scm like with four mbt domains 2 ...	1.99046	1.7493	2.29627	-1.29268
SUSD3	203328	SUSD3	sushi domain containing 3 [Source...	#N/A	#N/A	#N/A	#N/A
RPS6KA3	6197	RPS6KA3	ribosomal protein S6 kinase A3 [S...	1.38694	1.09356	1.53784	-1.30237
TLK1	9874	TLK1	tousled like kinase 1 [Source:HGN...	#N/A	#N/A	#N/A	#N/A
CAPN2	824	CAPN2	calpain 2 [Source:HGNC Symbol;Acc...	1.39744	1.16251	1.11538	-1.32986
ERAP2	64167	ERAP2	endoplasmic reticulum aminopeptid...	1.36423	1.26701	1.68577	-1.33909
SEMA4C	54910	SEMA4C	semaphorin 4C [Source:HGNC Symbol...	1.34548	-1.17114	1.12809	-1.38494
LITAF	9516	LITAF	lipopolysaccharide induced TNF fa...	1.19728	-1.06991	1.32122	-1.43653
TSIX	9383	TSIX	TSIX transcript, XIST antisense R...	#N/A	#N/A	#N/A	#N/A
STIM2	57620	STIM2	stromal interaction molecule 2 [S...	1.56004	1.32241	1.75061	-1.45702
LRRC8D	55144	LRRC8D	leucine rich repeat containing 8 ...	1.69198	-1.0829	1.78644	-1.46698
TXK	7294	TXK	TXK tyrosine kinase [Source:HGNC ...	#N/A	#N/A	#N/A	#N/A
GPR155	151556	GPR155	G protein-coupled receptor 155 [S...	-1.32038	1.22951	1.77246	-1.49273
XIST	7503	XIST	X inactive specific transcript [S...	#N/A	#N/A	#N/A	#N/A
TRIM69	140691	TRIM69	tripartite motif containing 69 [S...	1.20801	-1.16849	1.30882	-1.54638
LIPA	3988	LIPA	lipase A, lysosomal acid type [So...	1.3181	1.22114	1.67346	-1.61929
LTA	4049	LTA	lymphotoxin alpha [Source:HGNC Sy...	4.30671	-1.25398	2.14223	-1.8326
ZNF229	7772	ZNF229	zinc finger protein 229 [Source:H...	#N/A	#N/A	#N/A	#N/A
ZNF302	55900	ZNF302	zinc finger protein 302 [Source:H...	#N/A	#N/A	#N/A	#N/A
ZNF883	169834	ZNF883	zinc finger protein 883 [Source:H...	#N/A	#N/A	#N/A	#N/A
LRIG1	26018	LRIG1	leucine rich repeats and immunogl...	3.16769	1.02629	2.19588	-2.11741

## Sheet: GO 0002269 leukocyte activation
Symbol	Name	Annotated Term http://www.informatics.jax.org/go/term/GO:0002269
			PRP	MSC	ACS	IL1B
Tnf	tumor necrosis factor	microglial cell activation	3.79575	-1.02092	2.43334	-1.72841
C1qa	complement component 1, q subcomponent, alpha polypeptide	microglial cell activation	#N/A	#N/A	#N/A	#N/A
Il13	interleukin 13	microglial cell activation	2.65374	-1.39372	2.31878	1.09721
Ifng	interferon gamma	microglial cell activation	3.70468	-1.08861	2.03017	-1.03541
Trpv1	transient receptor potential cation channel, subfamily V, member 1	microglial cell activation	1.52374	-2.49194	1.69588	1.22544
Nampt	nicotinamide phosphoribosyltransferase	microglial cell activation	1.35357	-1.08542	1.45556	-1.43939
Cst7	cystatin F (leukocystatin)	negative regulation of microglial cell activation	-1.17741	-1.0999	-1.47089	1.43933
Il4	interleukin 4	microglial cell activation	1.52991	-1.40683	1.33303	1.47019
Cx3cl1	chemokine (C-X3-C motif) ligand 1	microglial cell activation	#N/A	#N/A	#N/A	#N/A
Enpp1	ectonucleotide pyrophosphatase/phosphodiesterase 1	leukocyte activation involved in inflammatory response	#N/A	#N/A	#N/A	#N/A
App	amyloid beta (A4) precursor protein	microglial cell activation	1.22103	-1.13407	1.32663	-1.2814
Traf3ip2	TRAF3 interacting protein 2	leukocyte activation involved in inflammatory response	1.24085	1.03732	1.25399	1.06445
Myd88	myeloid differentiation primary response gene 88	leukocyte activation involved in inflammatory response	1.09895	1.25036	1.2447	-1.34192
Stap1	signal transducing adaptor family member 1	positive regulation of microglial cell activation	1.92344	1.4226	1.23461	1.37628
Jak2	Janus kinase 2	microglial cell activation	-1.19191	1.02998	1.18373	-1.09089
Atm	ataxia telangiectasia mutated	regulation of microglial cell activation	-1.00357	1.21367	1.18059	1.07373
Il33	interleukin 33	microglial cell activation involved in immune response	#N/A	#N/A	#N/A	#N/A
Jun	jun proto-oncogene	microglial cell activation	1.48484	-1.17422	1.16969	-1.35176
JUNB			1.24576	-1.03984	1.13694	-1.16455
Tlr9	toll-like receptor 9	microglial cell activation	-1.21518	-1.37703	1.11047	1.15588
Tlr6	toll-like receptor 6	microglial cell activation	-1.61532	-1.04975	1.036	-1.39261
Lrrk2	leucine-rich repeat kinase 2	positive regulation of microglial cell activation	#N/A	#N/A	#N/A	#N/A
Mir7116	microRNA 7116	microglial cell activation	#N/A	#N/A	#N/A	#N/A
Mmp8	matrix metallopeptidase 8	positive regulation of microglial cell activation	#N/A	#N/A	#N/A	#N/A
Itgam	integrin alpha M	microglial cell activation	-1.22951	1.2983	-1.07213	1.02856
Tlr3	toll-like receptor 3	microglial cell activation	-1.7836	-1.14437	-1.08663	-1.38305
Ifngr2	interferon gamma receptor 2	microglial cell activation	-1.56394	-1.17115	-1.09535	1.00944
Ager	advanced glycosylation end product-specific receptor	microglial cell activation	-1.05905	-1.77717	-1.09596	1.80751
Scnn1b	sodium channel, nonvoltage-gated 1 beta	leukocyte activation involved in inflammatory response	#N/A	#N/A	#N/A	#N/A
Snca	synuclein, alpha	microglial cell activation	#N/A	#N/A	#N/A	#N/A
Ifngr1	interferon gamma receptor 1	microglial cell activation	1.05408	-1.20653	-1.11906	1.05823
Clu	clusterin	microglial cell activation	-1.48943	-1.34589	-1.24538	-1.8343
Grn	granulin	microglial cell activation involved in immune response	-1.40205	-1.30801	-1.24823	1.06355
Tafa3	TAFA chemokine like family member 3	negative regulation of microglial cell activation	#N/A	#N/A	#N/A	#N/A
Tlr2	toll-like receptor 2	microglial cell activation	-1.41876	-1.42527	-1.2562	1.11254
Csf1r	colony stimulating factor 1 receptor	microglial cell activation	-2.17374	-1.10569	-1.26462	-1.23547
Nr1d1	nuclear receptor subfamily 1, group D, member 1	negative regulation of microglial cell activation	1.12872	1.08285	-1.49063	-1.12781
Tlr4	toll-like receptor 4	microglial cell activation	#N/A	#N/A	#N/A	#N/A
JUND			-1.03447	-1.3458	-1.34906	1.42607
Syt11	synaptotagmin XI	negative regulation of microglial cell activation	1.21419	1.76171	1.30561	-1.22016
Ldlr	low density lipoprotein receptor	negative regulation of microglial cell activation	1.04685	1.23607	1.0142	-1.23087
Tyrobp	TYRO protein tyrosine kinase binding protein	microglial cell activation involved in immune response	-1.31611	-1.35848	-1.3647	1.07875
Pparg	peroxisome proliferator activated receptor gamma	negative regulation of microglial cell activation	-1.26176	-1.13882	-1.17225	-1.27907
Sphk1	sphingosine kinase 1	regulation of microglial cell activation	-1.12296	-1.70351	-1.41877	1.44865
Ttbk1	tau tubulin kinase 1	positive regulation of microglial cell activation	#N/A	#N/A	#N/A	#N/A
Casp1	caspase 1	microglial cell activation	-2.14991	-1.48501	-1.42368	1.22414
Trem2	triggering receptor expressed on myeloid cells 2	microglial cell activation	-2.0642	-1.30317	-1.47639	1.01566
C5ar1	complement component 5a receptor 1	microglial cell activation	-1.97954	-1.40063	-2.04866	1.39734
Ctsc	cathepsin C	positive regulation of microglial cell activation	-5.07765	-1.18106	-2.13128	1.27207
Tlr1	toll-like receptor 1	microglial cell activation	-3.79107	-1.3131	-2.29797	1.91107
Aif1	allograft inflammatory factor 1	microglial cell activation	-2.99122	-1.46807	-2.45654	1.49631
IRF7			-3.61482	-1.87718	-2.84217	1.40289

## Sheet: http   amigo.geneontology.org a
Gene ID	Description	PRP	MSC	ACS	IL1B
W5NH08	Uncharacterized protein	#N/A	#N/A	#N/A	#N/A
W5NBX6	Uncharacterized protein	#N/A	#N/A	#N/A	#N/A
W5LYQ5	TNF receptor-associated factor	#N/A	#N/A	#N/A	#N/A
URS000050B527_9606	Homo sapiens (human) hsa-miR-146a-5p	#N/A	#N/A	#N/A	#N/A
URS0000338542_9606	Homo sapiens (human) hsa-miR-155-5p	#N/A	#N/A	#N/A	#N/A
IL1RL2	Interleukin-1 receptor-like 2	2.1337	1.04566	1.92515	-3.1986
EGR1	Early growth response protein 1	1.87884	1.2218	1.84603	-1.32699
IRAK2	Interleukin-1 receptor-associated kinase-like 2	1.28725	1.16856	1.54966	-1.4638
Il1a	interleukin 1 alpha	1.37719	-1.45177	1.44715	1.14499
ST18	Suppression of tumorigenicity 18 protein	#N/A	#N/A	#N/A	#N/A
MAP3K7	Mitogen-activated protein kinase kinase kinase 7	1.18515	1.33092	1.41507	-1.14995
IKBKB	Inhibitor of nuclear factor kappa-B kinase subunit beta	1.14664	1.1657	1.28757	-1.09202
TRAF6	TNF receptor-associated factor	1.12821	-1.11235	1.25394	-1.4488
PLCB1	1-phosphatidylinositol 4,5-bisphosphate phosphodiesterase beta-1	#N/A	#N/A	#N/A	#N/A
MYD88	Myeloid differentiation primary response protein MyD88	1.09895	1.25036	1.2447	-1.34192
Mir146a	microRNA 146a	#N/A	#N/A	#N/A	#N/A
Rps6ka5	ribosomal protein S6 kinase A5	1.26066	1.37691	1.18128	1.28176
TOLLIP	Toll-interacting protein	1.13942	1.08531	1.17726	-1.2696
LOC101166698	Uncharacterized protein	#N/A	#N/A	#N/A	#N/A
IRAK4	Interleukin-1 receptor-associated kinase 4	-1.13793	1.00929	1.15073	1.15709
RELA	Transcription factor p65	1.08974	1.01943	1.0429	-1.03157
irak2.L	interleukin 1 receptor associated kinase 2 L homeolog	#N/A	#N/A	#N/A	#N/A
IRAK1	Uncharacterized protein	1.07332	1.09865	1.00789	-1.05904
TNIP2	TNFAIP3-interacting protein 2	1.07593	-1.29976	-1.07091	-1.11473
MAPK3	Mitogen-activated protein kinase 3	-1.1056	1.06362	-1.08424	-1.01631
IL1B	Interleukin-1 beta	1.91105	-3.52949	-1.1237	2.51629
Tirap	TIR domain containing adaptor protein	-1.1501	-1.00055	-1.14403	1.03726
IL1R1	Interleukin 1 receptor type 1	-1.10484	-1.00713	-1.17642	-1.21931
IRAK3	Interleukin 1 receptor associated kinase 3	-2.70792	-1.14486	-1.34074	1.38977
G3QST5	TNF receptor-associated factor	#N/A	#N/A	#N/A	#N/A
G3QHL6	Interleukin 1 receptor associated kinase 2	#N/A	#N/A	#N/A	#N/A
Rps6ka4	ribosomal protein S6 kinase A4	-1.26848	-1.13502	-1.6115	1.40965
A0A2I3RKM7	TNF receptor-associated factor	#N/A	#N/A	#N/A	#N/A
A0A2I2ZQ88	Interleukin 1 receptor type 1	#N/A	#N/A	#N/A	#N/A
A0A2I2YLX3	TNF receptor-associated factor	#N/A	#N/A	#N/A	#N/A
A0A2I2Y8G8	Uncharacterized protein	#N/A	#N/A	#N/A	#N/A
