# Supplementary material for: Distinct differences in immunological properties of equine orthobiologics revealed by functional and transcriptomic analysis using an activated macrophage readout system
Source: Front Vet Sci. 2023 Feb 16;10:1109473. doi: 10.3389/fvets.2023.1109473 (PMC9978772; doi:10.3389/fvets.2023.1109473)
Supplement: Supplementary file 4 [file Table_4.XLSX]

## Sheet: Venn
IL1bvsUNtr 48	ACSvsIL1b 153	MSCvsIL1b 75	PRPvsIL1b 207	IL1bvsUNtr|ACSvsIL1b 25	IL1bvsUNtr|MSCvsIL1b 3	IL1bvsUNtr|PRPvsIL1b 25	ACSvsIL1b|MSCvsIL1b 8	ACSvsIL1b|PRPvsIL1b 199	MSCvsIL1b|PRPvsIL1b 6	IL1bvsUNtr|ACSvsIL1b|MSCvsIL1b 2	IL1bvsUNtr|ACSvsIL1b|PRPvsIL1b 52	IL1bvsUNtr|MSCvsIL1b|PRPvsIL1b 3	ACSvsIL1b|MSCvsIL1b|PRPvsIL1b 11	IL1bvsUNtr|ACSvsIL1b|MSCvsIL1b|PRPvsIL1b 6
DPEP2	DAND5	ENSECAG00000015109	NRP1	CDKN1C	PPBP	NDUFA4L2	TMPRSS9	ENSECAG00000017042	KCNK13	LYPD3	CHAC1	PEAK3	ENSECAG00000038866	ENSECAG00000005179
ENSECAG00000003734	HMX2	FAM216A	ACVRL1	KLC3	CSF3	ENSECAG00000008946	ENDOG	ENSECAG00000038794	PAQR5	GLI1	GPT2	HDC	ENSECAG00000003447	KLF1
RPP25	TMEM8B	CHRDL2	ABCA1	ALOX15B	CXCL6	CMKLR2	PPP2R2C	ENSECAG00000002438	ENSECAG00000005064		SLAMF9	CXCL11	ENSECAG00000000968	ENSECAG00000029415
CDH24	NXPH4	ENSECAG00000001923	HS3ST3A1	TUBB3		SMIM33	FOLH1	IGFBP4	ENSECAG00000031123		A2ML1		IL6	TNFRSF13C
NRAP	GPR25	STAP2	HSD11B1	KLF2		MLANA	ENSECAG00000003192	VCAM1	TSACC		CEBPD		INKA1	DNAAF1
CFI	TEN1	SMC1B	P2RX1	PHGDH		SELP	AOX1	CD163L1	IL31		DDIT4		SLC1A2	MTMR11
DGAT2	CALY	NKAIN1	ENSECAG00000030777	ASNS		FLT3	CPT1B	GPBAR1			PSAT1		COQ10A
SLC43A1	NAPSA	RARRES2	SCIMP	ID3		FCRL4	PPP1R26	ADAM28			GPR84		ENSECAG00000029340
ICA1L	IL18	PRXL2B	ARHGAP22	RWDD3		VEGFA		LILRA			TRIB3		ENSECAG00000028562
ENSECAG00000035675	IFI27L2	IL1B	SLPI	RINL		GCM1		ENSECAG00000019222			HS3ST1		CD160
MFSD6L	LST1	GNGT2	SLC22A3	SLC6A17		FAM163A		ENSECAG00000022247			SLC1A4		ENSECAG00000027943
BPIFC	OTUD7A	GFRA4	ITGB4	PVRIG		KRT25		ENSECAG00000033857			EIF4EBP1
CAPN14	CD27	EFR3B	CD244	MND1		ENSECAG00000028889		TMEM171			AZIN2
PCBD1	CD79A	LAMA5	TRPM2	H1-10		TNFSF14		RNASE6			CD163
SLC7A5	ENSECAG00000039739	DHRS7C	RET	SDF2L1		FAM83G		TGFBI			CRELD2
PDE6B	HINT2	CCDC184	KIF1A	ZNF414		JAG1		VCAN			HERPUD1
ENSECAG00000021425	PCOLCE2	TEAD1	PPP1R14A	ENSECAG00000028712		ENSECAG00000028571		CCL14			ENSECAG00000007112
SDR16C5	CRACR2B	TMEM262	MARCO	PCED1B		KCNN4		ENSECAG00000035495			HSPA5
BMF	PTGDR2	SYCE1	ENSECAG00000029581	PCK2		SPRY1		TLR7			OLFML2B
FOXP3	RASGRP2	CDC42EP5	DPYD	GEMIN8		FOSL1		MB21D2			TMEM176B
TNN	ENSECAG00000023126	ENSECAG00000018618	CRYAB	SLC35G1		FGFRL1		USHBP1			ECE1
ENSECAG00000028304	HSH2D	GJB3	CYP27A1	EGR2		RTN4RL1		CH25H			HID1
UBA7	CMC4	ZPBP	GPR82	PRRG1		SPRY2		MERTK			CSF1
GPR176	EEPD1	CD1A3	MAFB	CELF3		GPRC5A		LAIR1			OCSTAMP
STN1	TREX1	LY6G6F	ZNF608			CDH5		RAB3IL1			AGO2
CBX2	GALK1	SLC2A5	ENSECAG00000002023					TASL			SOWAHB
WDR54	S1PR4	KCNG2	SLC16A9					C4BPA			ST8SIA5
FAXDC2	CLDN7	LEAP2	SH3RF3					PECAM1			DGKH
KRT27	ATF4	SYNE2	PLA2G2D					MYOZ1			F3
S1PR1	SCAND1	HES1	SH3BP4					STAB1			TJP2
CSRNP1	ENSECAG00000029412	TRPV1	SLCO2B1					IL4I1			NREP
FGFR1	ROM1	TEX43	MMP2					ENSECAG00000034770			ALDH1A2
POMGNT2	ENSECAG00000006930	ENSECAG00000039392	LAMP3					CAMKK1			GUCY1A1
SERPINE1	ENSECAG00000000910	PTGES	GATA1					ENSECAG00000010117			GUCY1B1
MFSD8	DBP	TMIGD2	LYN					MARCKS			GPR158
VGF	RHBDD3	TCP11	CD55					NUPR1			TIMP3
SHROOM1	WBP1	GDF15	PTK7					ENPP2			MATN4
SLC16A4	NT5DC2	FGF22	SULF2					DNMT3L			F11R
EGFL7	HDDC3	RIBC1	SDC3					GSDME			EPHA2
CAVIN1	NT5C	AFF2	RNASE4					C1QC			CLCF1
RAVER2	LDLRAD4	DTX1	PLXNC1					MOV10L1			PDE11A
FOS	TRAPPC6A	ENSECAG00000023677	CYRIA					LYZ			FAM184A
CXCL10	MGMT	HCN2	CXCL13					ENSECAG00000007417			NTNG2
STUM	CDK2AP2	ITPK1	MMP1					CD5L			MANEAL
MTCL1	ATP6V1C2	JSRP1	CLEC6A					CD72			AKAP12
IL1RL2	ADA	SERPINB10	ARPIN					CTSC			EPS8
NR2F1	LAMTOR4	IFT43	ENSECAG00000023871					P2RY14			IGSF9B
WNT1	VSIR	ANKS4B	TGM2					ENSECAG00000015500			ESM1
	ENSECAG00000010596	KBTBD3	ENSECAG00000033034					ENSECAG00000034282			XIRP1
	ACOXL	BNIPL	CPT1C					HCK			ARC
	RPL36	CEP97	TTC26					MECR			CREB5
	DPP7	SLC25A53	SOD2					CCR6			STC1
	C5AR1	ENSECAG00000033765	UPB1					ENSECAG00000028530
	CASP9	MAP6	ENSECAG00000042431					ALDH1L1
	ENSECAG00000032757	ZNF19	HSPA6					MAPK13
	PFDN5	CD1E1	PLA2G7					LGMN
	MANF	AFF3	HLA-DMB					ALOX5
	ENSECAG00000031156	CRIM1	ARMC2					ITGA9
	TPGS1	SLC6A9	ALDH1L2					SORBS3
	AP2S1	ZFP69B	ENSECAG00000038620					P2RY13
	CD14	ENSECAG00000033932	IL27					FRMPD4
	CCDC102A	DNAAF8	OSBPL1A					ENSECAG00000024588
	ADORA2A	GAB3	G0S2					AOAH
	DXO	BHLHA15	TCF7L2					LTC4S
	TMEM35B	SERTAD4	NFAM1					IRF6
	DGUOK	PANK1	DAPK1					TMEM86A
	ENSECAG00000031100	ENSECAG00000009900	C1R					FCER1A
	GRINA	ENSECAG00000040533	IFIT3					ENSECAG00000024882
	WASHC3	ENSECAG00000028111	IRAK3					TLR1
	GPA33	INKA2	ACO1					CFP
	ENSECAG00000032835	RERG	ENSECAG00000017681					HK3
	CARS1	ENSECAG00000030236	NUGGC					SMPDL3A
	ABI2	ENSECAG00000033460	PPFIBP2					IRF7
	FBXO45	ENSECAG00000033981	TSKU					SLAMF8
	ERC1	H2BC19	ABCG2					CDA
	FOSB		ACSS3					TSPAN4
	FADS1		TMC4					CD7
	FBLN2		ENSECAG00000041629					JDP2
	USP42		CREG1					PLTP
	GPC1		CD1E2					ENSECAG00000030155
	TBC1D2		ENSECAG00000017839					SMAD1
	SLC25A44		ENSECAG00000014250					ZBP1
	CPT1A		GPR34					DOK3
	RECK		COPZ2					AIF1
	ROS1		EEF1A2					GAMT
	NCKAP1		PLAU					ENSECAG00000024790
	DNA2		CYSTM1					ENSECAG00000038332
	HBEGF		EFHB					HTR7
	PRR16		HAAO					RAX
	MLLT11		MAP3K9					ABCG1
	IFNLR1		ENSECAG00000039582					NAALADL1
	ARHGAP23		BASP1					AMBP
	CYP4F119		PAQR8					SAT1
	SNX25		ENSECAG00000038236					OAS1
	SCIN		FAM89A					FCGRT
	CACNA1B		SLC2A9					ENSECAG00000018931
	CDH1		CYP2C111					SLC8B1
	FGD6		OAS2					ENSECAG00000029928
	PDE4C		DAB2					LRRC25
	DENND11		ASS1					PHYHD1
	OTUD1		RILPL1					WDR59
	HK2		CYP27B1					PLB1
	B4GALT5		ABCD4					KCNQ1
	EDN1		FXYD6					KCNE3
	ALCAM		ITPKA					ENSECAG00000038338
	JUP		CRB2					MPP1
	POU6F1		ATP1B1					SLC9A9
	PPP2R3A		ENSECAG00000000505					IFI27
	QSOX1		EFHC1					CAPN3
	REL		ACP2					NINJ1
	SPX		CPNE8					PLAC8B
	AHDC1		CD38					PYCARD
	CNN3		ENSECAG00000037149					ENSECAG00000031200
	MECOM		MX1					PFKFB3
	CHN1		ENSECAG00000037840					EPB41L3
	IL1R2		PIK3IP1					ATP13A2
	ADGRA3		ENSECAG00000033762					ENSECAG00000019932
	SYNPO		HLA-DMA					HEBP1
	ADORA2B		ENSECAG00000015026					GLDN
	PRDM15		CSF1R					AQP3
	TRIB1		FTH1					GRB10
	MAFF		ENSECAG00000003925					ACP5
	ITGB5		HVCN1					PIR
	ENTPD3		FAM227B					TMEM187
	RAB11FIP1		SCN1B					RENBP
	TRIO		AMN1					ENSECAG00000000775
	DNAJC5B		CTSD					ST6GALNAC2
	ADGRG6		ST6GALNAC6					TRAT1
	ERRFI1		SIGLEC1					GSDMD
	HIVEP3		MS4A1					HEXA
	HR		PHOSPHO1					ATF5
	TFPI2		FUCA1					GIMAP7
	CNTLN		S1PR3					IDUA
	KLF7		ENSECAG00000018619					ENSECAG00000034085
	KLKB1		C1S					SDC4
	SLC41A2		CARD9					DCHS1
	RTL5		EMILIN1					CD69
	C11H17orf58		HEXB					LIF
	ASAP2		GGA2					EPOP
	DTX4		GUSB					VLDLR
	GCNT1		ENSECAG00000026825					FLT1
	EPHA1		ENSECAG00000032230					TP53BP2
	TSPYL5		RNF122					IRF8
	IL11		ARRB1					ENSECAG00000041707
	IRS2		MAN1C1					ST6GAL1
	ITGB8		DRAM2					EHF
	FN1		ZNF615					SLC2A10
	RNF144B		DCBLD1					HSPA4L
	ITGA10		RALGPS1					CD40
	FAM131B		PRAM1					REEP1
	ENSECAG00000032959		FCER1G					SUCNR1
	ADCYAP1R1		ALPK2					ABCC2
	TMC7		CYB561A3					LPL
			PLD3					SLC13A3
			ENSECAG00000007598					CASS4
			ENSECAG00000029716					PKP2
			YPEL1					RAD51C
			SLC66A1					PMP22
			P2RX4					ZNF462
			F12					DNMT3A
			RNF169					SPEF2
			B4GALNT4					RD3
			SMAD6					BCL6B
			ENSECAG00000009798					TSPAN33
			SPINT1					KDM6B
			C16H3orf18					GCH1
			ENSECAG00000028085					PMAIP1
			NBL1					PHLDB2
			RGS16					IL13
			ENSECAG00000016428					RIPK4
			SLC47A1					TBKBP1
			N4BP3					INHBA
			PKIB					MYO18B
			PNPLA4					TCN1
			PLK2					PTPN21
			ENKUR					PARM1
			DUSP5					LRRC32
			TP53I11					JAM2
			SLC20A1					NR4A3
			EFCAB13					ENSECAG00000022992
			CXCL8					ENSECAG00000001900
			HMGA2					UCN2
			DUSP8					CCL3
			MLNR					SULF1
			THBD					ENSECAG00000036967
			NID2					KALRN
			WFDC1					CAMK2A
			ANGPTL4					TNF
			ENSECAG00000018875					MTSS1
			COL6A2					LTA
			ENSECAG00000036873					ENSECAG00000031387
			NRARP					VEGFC
			IGF2BP2					CCL17
			EFCAB3					CD1A1
			CBLN2					DSG2
			SCX					ENSECAG00000039383
			CSF2					CCL22
			KCNG1					NMU
			ENSECAG00000013872					CCBE1
			COL11A2
			TREM1
			CEMIP
			CLEC5A
			KCNH4
			IL17A
			CCDC8
			ABCC6
