# Supplementary material for: Distinct differences in immunological properties of equine orthobiologics revealed by functional and transcriptomic analysis using an activated macrophage readout system
Source: Front Vet Sci. 2023 Feb 16;10:1109473. doi: 10.3389/fvets.2023.1109473 (PMC9978772; doi:10.3389/fvets.2023.1109473)
Supplement: Supplementary file 5 [file Table_5.XLSX]

## Sheet: significant
NAME	ImmuneSigDB **filtered for Key Word M1/M2/Magrophage	Description	SIZE	ES	NES	NOM p-val	FDR q-val
IL1B	GSE5589_UNSTIM_VS_180MIN_LPS_STIM_MACROPHAGE_DN	Genes down-regulated in bone marrow-derived macrophages: untreated (0 min) versus LPS (180 min). (LPS-M1 up)	188	0.419463	1.72393	0	0.000359654
IL1B	GSE32164_RESTING_DIFFERENTIATED_VS_ALTERNATIVELY_ACT_M2_MACROPHAGE_UP	Genes up-regulated in macrophages: resting differentiated versus alternatively activated M2. (M2 down)	181	0.373135	1.52702	0	0.00766319
IL1B	GSE5099_CLASSICAL_M1_VS_ALTERNATIVE_M2_MACROPHAGE_UP	Genes up-regulated in macrophages: classical (M1) versus alternative (M2).(M1 up)	162	0.361458	1.46491	0.00358423	0.0169357
IL1B	GSE5099_MONOCYTE_VS_ALTERNATIVE_M2_MACROPHAGE_UP	Genes up-regulated in monocytes versus alternatively activated (M2) macrophages (M2 down)	144	0.313276	1.24768	0.04811	0.147638
IL1B	GSE1925_CTRL_VS_24H_IFNG_STIM_MACROPHAGE_UP	Genes up-regulated in macrophages: untreated versus stimulated by IFNG [GeneID=3458] for 24h. (down in IFNG-M0)	166	0.325983	1.32676	0.0188679	0.0723064
IL1B	GSE25123_CTRL_VS_IL4_STIM_MACROPHAGE_UP	Genes up-regulated in wildtype bone marrow-derived macrophages: control versus treated with IL4 (IL4-M2 down)	182	0.307845	1.25409	0.0421456	0.140242
IL1B	GSE36891_UNSTIM_VS_POLYIC_TLR3_STIM_PERITONEAL_MACROPHAGE_UP	Genes up-regulated in peritoneal macrophages: untreated versus poly(IC) (PIC-M1 down)	133	-0.45815	-1.61339	0.00277008	0.0208209
IL1B	GSE25088_CTRL_VS_IL4_STIM_MACROPHAGE_UP	Genes up-regulated in wildtype bone marrow-derived macrophages: control versus treated with IL4 (IL4-M2 down)	169	-0.397839	-1.46459	0.00542741	0.109355
IL1B	GSE35825_UNTREATED_VS_IFNA_STIM_MACROPHAGE_DN	Genes down-regulated in bone marrow-derived macrophages: untreated versus stimulated by interferon alpha.(IFNA-m1 up)	154	-0.393983	-1.42056	0.0137552	0.150435
IL1B	GSE4811_CLASSSICALY_ACTIVATED_VS_TYPE_2_ACTIVATED_MACROPHAGE_DN	Genes down-regulated in activated macrophages: classically (M1) versus alternative (M2). (M1 down)	177	-0.382988	-1.41532	0.00943396	0.157303
IL1B	GSE7348_UNSTIM_VS_LPS_STIM_MACROPHAGE_DN	Genes down-regulated in macrophages: untreated versus LPS.(LPS-M1 up)	153	-0.372954	-1.35798	0.0182841	0.232344
IL1B	GSE45382_UNTREATED_VS_TGFB_TREATED_MACROPHAGES_DN	Genes down-regulated in macrophages: untreated versus TGFB2 (TGFB-M2 up)	172	-0.369193	-1.35083	0.0232877	0.240362
PRP	GSE36891_UNSTIM_VS_POLYIC_TLR3_STIM_PERITONEAL_MACROPHAGE_UP	Genes up-regulated in peritoneal macrophages: untreated versus poly(IC). (PIC-M1 down)	133	0.504028	1.74378	0	0.0015673
PRP	GSE45382_UNTREATED_VS_TGFB_TREATED_MACROPHAGES_DN	Genes down-regulated in macrophages: untreated versus TGFB2 (TGFB-M2 up)	172	0.417985	1.50219	0.00141643	0.0477867
PRP	GSE4811_CLASSSICALY_ACTIVATED_VS_TYPE_2_ACTIVATED_MACROPHAGE_DN	Genes down-regulated in activated macrophages: classically (M1) versus alternative (M2). (M1 down)	177	0.394303	1.42262	0.00721501	0.102696
PRP	GSE26343_UNSTIM_VS_LPS_STIM_MACROPHAGE_UP	Genes up-regulated in bone marrow-derived macrophages: control versus stimulated with LPS. (LPS-M1 down)	177	0.394577	1.41917	0.0100575	0.106183
PRP	GSE1925_CTRL_VS_IFNG_PRIMED_MACROPHAGE_24H_IFNG_STIM_UP	Genes up-regulated in macrophages stimulated by IFNG [GeneID=3458] for 24h: control versus primed by IFNG [GeneID=3458]. (IFNG-M1 down)	180	0.390339	1.3996	0.00708215	0.130612
PRP	GSE1925_CTRL_VS_3H_IFNG_STIM_IFNG_PRIMED_MACROPHAGE_UP	Genes up-regulated in macrophages primed by IFNG [GeneID=3458]: untreated versus stimulated by IFNG [GeneID=3458] for 3h (IFNG-M1 down)	156	-0.385561	-1.47541	0	0.0210958
PRP	GSE16385_MONOCYTE_VS_12H_IFNG_TNF_TREATED_MACROPHAGE_DN	Genes down-regulated in monocytes (12h) versus macrophages (12h) treated with IFNG and TNF [GeneID=3458;7124] (IFNG-M1 up)	179	-0.383955	-1.46971	0.00643087	0.0223631
PRP	GSE45382_UNTREATED_VS_TGFB_TREATED_MACROPHAGES_UP	Genes down-regulated in macrophages: untreated versus TGFB2 (TGFB-M2 up)	180	-0.374729	-1.46143	0.00327869	0.0241578
PRP	GSE1925_CTRL_VS_24H_IFNG_STIM_MACROPHAGE_UP	Genes up-regulated in macrophages: untreated versus stimulated by IFNG [GeneID=3458] for 24h. (down in IFNG-M0)	166	-0.354833	-1.36204	0.0171821	0.0659283
PRP	GSE5099_MONOCYTE_VS_ALTERNATIVE_M2_MACROPHAGE_UP	Genes up-regulated in monocytes versus alternatively activated (M2) macrophages.(M2 down)	144	-0.360978	-1.36165	0.0219436	0.066101
PRP	GSE5589_UNSTIM_VS_45MIN_LPS_AND_IL6_STIM_MACROPHAGE_UP	Genes up-regulated in bone marrow-derived macrophages: untreated (0 min) versus IL6 [GeneID=3569] and LPS (45 min) (IL6LPS-M1 down)	181	-0.346459	-1.34477	0.00593472	0.0777605
PRP	GSE16385_UNTREATED_VS_12H_IL4_TREATED_MACROPHAGE_UP	Genes up-regulated in macrophages (12h): control versus IL4 (IL4-M2 down)	186	-0.332535	-1.30145	0.0294118	0.112335
PRP	GSE411_UNSTIM_VS_100MIN_IL6_STIM_MACROPHAGE_UP	Genes up-regulated in macrophages: untreated versus IL6 [GeneID=3569] for 100min. (IL4-M2 down)	185	-0.320056	-1.26084	0.0224359	0.153499
ACS	GSE36891_UNSTIM_VS_POLYIC_TLR3_STIM_PERITONEAL_MACROPHAGE_UP	Genes up-regulated in peritoneal macrophages: untreated versus poly(IC). (PIC-M1 down)	133	0.559092	1.95301	0	0
ACS	GSE45382_UNTREATED_VS_TGFB_TREATED_MACROPHAGES_DN	Genes up-regulated in peritoneal macrophages: untreated versus poly(IC). (PIC-M1 down)	172	0.413639	1.50207	0.00110132	0.0467228
ACS	GSE16385_UNTREATED_VS_12H_IL4_TREATED_MACROPHAGE_DN	Genes down-regulated in macrophages (12h): control versus IL4 [GeneID=3565]. (IL4-M2 up)	178	0.412409	1.49998	0.00222469	0.0482089
ACS	GSE7348_UNSTIM_VS_LPS_STIM_MACROPHAGE_DN	Genes down-regulated in macrophages: untreated versus LPS. (LPS-M1 up)	153	0.396397	1.40479	0.0113636	0.12509
ACS	GSE8621_UNSTIM_VS_LPS_PRIMED_AND_LPS_STIM_MACROPHAGE_DN	Genes down-regulated in naïve untreated macrophages versus tolerant macrophages stimulated by LPS. (LPS-M1 up)	187	0.384488	1.3966	0.00330033	0.132631
ACS	GSE16385_MONOCYTE_VS_12H_IL4_TREATED_MACROPHAGE_DN	Genes down-regulated in monocytes (12h) versus macrophages (12h) treated with IL4 [GeneID=3565]. (IL4-M2 up)	189	-0.334931	-1.5262	0	0.00463669
ACS	GSE45382_UNTREATED_VS_TGFB_TREATED_MACROPHAGES_UP	Genes up-regulated in macrophages: untreated versus TGFB2 [GeneID=7042]. (TGFB-M2 down)	180	-0.316147	-1.41594	0.0105263	0.0170975
ACS	GSE5589_UNSTIM_VS_180MIN_LPS_STIM_MACROPHAGE_DN	Genes down-regulated in bone marrow-derived macrophages: untreated (0 min) versus LPS (180 min). (LPS-M1 up)	188	-0.310048	-1.40362	0	0.0192869
ACS	GSE16385_MONOCYTE_VS_12H_IFNG_TNF_TREATED_MACROPHAGE_DN	Genes down-regulated in monocytes (12h) versus macrophages (12h) treated with IFNG and TNF [GeneID=3458;7124]. (IFNG-M1 up)	179	-0.287202	-1.29242	0	0.0595015
ACS	GSE8621_UNSTIM_VS_LPS_PRIMED_AND_LPS_STIM_MACROPHAGE_UP	Genes up-regulated in naïve untreated macrophages versus tolerant macrophages stimulated by LPS. (LPS-M1 down)	184	-0.280217	-1.28368	0.012987	0.0643666
ACS	GSE5099_CLASSICAL_M1_VS_ALTERNATIVE_M2_MACROPHAGE_UP	Genes up-regulated in macrophages: classical (M1) versus alternative (M2).	162	-0.286232	-1.27566	0.00990099	0.06909
MSC	GSE4811_CLASSSICALY_ACTIVATED_VS_TYPE_2_ACTIVATED_MACROPHAGE_DN	Genes down-regulated in activated macrophages: classically (M1) versus alternative (M2). (M1 down)	177	0.496812	1.54255	0	0.0205468
MSC	GSE35825_UNTREATED_VS_IFNG_STIM_MACROPHAGE_DN	Genes down-regulated in bone marrow-derived macrophages: untreated versus stimulated by IFNG (IFNG-M1 up)	173	0.453875	1.39558	0.00100705	0.147652
MSC	GSE35825_UNTREATED_VS_IFNG_STIM_MACROPHAGE_UP	Genes up-regulated in bone marrow-derived macrophages: untreated versus stimulated by IFNG [GeneID=3458]. (IFNG-M1 down)	184	-0.266239	-1.34856	0	0.011587
